# Supplementary material for: Protein Identification of Spermatozoa and Seminal Plasma in Bottlenose Dolphin (Tursiops truncatus)
Source: Front Cell Dev Biol. 2021 Jul 16;9:673961. doi: 10.3389/fcell.2021.673961 (PMC8323341; doi:10.3389/fcell.2021.673961)
Supplement: Supplementary File 1 — Python code used to identify the most similar orthologs for dolphin proteins without an official name. The code performs blast queries against a database composed of curated entries from Swissprot plus the Uniprot entries associated with T. truncatus (release 2020_02). Candidates for each query are selected within the top 5 matches with an official name, e-value of 0.001 and sequence identity of 60%. If the top match has over 99% identity its name is assigned to the problem protein of dolphin. Otherwise, all candidates within a margin of 5% identity are selected and their names compared. If there is no consensus for the name, the program writes their names and sequence identity and the alignment results are manually checked. If the program does not find any proteins matching the requisites a message is returned: “Check this protein, there are no near orthologs.” [file Table_1.xlsx]

## Sheet: Hoja1
import pandas
import numpy
import glob
import requests
from Bio import SeqIO
from io import StringIO
from Bio.Blast.Applications import NcbiblastpCommandline
from Bio.Blast import NCBIXML
def blast_L(seq_name, seq):
	# BLAST SEARCH (DATABASE WAS MADE WITH MAKEBLASTDB, USING SWISSPROT CURATED SEQUENCES + TURSIOPS TRUNCATUS TREMBL SEQUENCES)
	blastp_cline = NcbiblastpCommandline(query=seq, db='swissprot+tursiops.fasta', evalue = 0.001, outfmt = 5, out = seq_name + '.xml', num_threads = 8)
	stdout, stderr = blastp_cline()
def blast_read(seq_name):
	# BLAST XML READING
	result_handle = open(seq_name + '.xml')
	blast_record = NCBIXML.read(result_handle)
	return blast_record
def mean(numbers):
	return round(sum(numbers) / len(numbers), 2)
def highest_value_with_margin(dictionary, margin):
	highest = 1
	result = {}
	best = 'No_prot'
	# SELECT THE PROTEIN WITH THE HIGHEST SEQUENCE IDENTITY
	for key in dictionary.keys():
		if max(dictionary[key]) > highest:
			highest = max(dictionary[key])
			best = key
	result[best] = highest
	# IF IDENTITY IS OVER 99% JUST RETURN THE NAME OF THE PROTEIN
	if highest >= 99:
		return best
	# CHECK FOR PROTEINS WITH AN IDENTITY AT A DISTANCE INFERIOR TO THE MARGIN FROM THE MAXIMUM
	# IF IDENTITY IS OVER 60% THE CANDIDATE PROTEIN IS CONSIDERED A POSIBLE ORTHOLOG
	if highest > 60:
		for key in dictionary.keys():
			if max(dictionary[key]) > (highest - margin):
				if key is not best:
					result[key] = max(dictionary[key])
		out = ''
		# IF THERE IS JUST ONE POSSIBLE ORTHOLOG RETURN ITS NAME
		if len(result.keys()) == 1:
			return best
		# IF THERE ARE SEVERAL CANDIDATES WITH SIMILAR IDENTITY % RETURN THEIR NAMES AND THEIR IDENTITY %
		for key in result.keys():
			out += key + ', ' + str(result[key]) + ', '
		return out[:-2]
	# IN CASE THE SEARCH DID NOT SHOW AN ORTHOLOG WITH > 60% IDENTITY RETURN A MESSAGE TO CHECK MANUALLY
	return 'Check this protein, there are no near orthologs'
# TO RECOVER DATA (IN CASE SOME BLAST SEARCHES WERE ALREADY PERFORMED BEFORE)
fastas = []
for txt in glob.glob('*.txt'):
	fastas.append(txt)
blast_searches = []
for xml in glob.glob('*.xml'):
	blast_searches.append(xml)
# MAIN SCRIPT
# LOOP OVER EVERY XLSX FILE WITHIN THE MAIN FOLDER CONTAINING PROTEOMICS DATA
for xlsx in glob.glob('*.xlsx'):
	print xlsx
	file_results = open(xlsx[:-4] + 'txt', 'w')
	df = pandas.read_excel(xlsx, sheet_name = 'Sin Redundancias')
	for i in df.index:
		accession = df['Accession'][i].split('|')[1]
		if 'GN=' not in df['Name'][i]:
			gene_name = accession
		else:
			gene_name = df['Name'][i].split('GN=')[1].split(' ')[0]
		if (gene_name[:3] == 'LOC') or ('_' in gene_name) or (gene_name[1].islower()):
			# DOWNLOAD FASTA SEQUENCES FROM UNIPROT
			if (gene_name + '.txt') not in fastas:
				response = requests.post('https://www.uniprot.org/uniprot/' + accession + '.fasta')
				fasta = ''.join(response.text)
				txt = open(gene_name + '.txt', 'w')
				txt.write(fasta)
				txt.close()
				fastas.append(gene_name + '.txt')
			# PERFORM A BLAST AND TAKE THE FIRST 10 RESULTS
			if (gene_name + '.xml') not in blast_searches:
				blast_L(gene_name, gene_name + '.txt')
				blast_searches.append(gene_name + '.xml')
			print gene_name
			blast_result = blast_read(gene_name)
			consensus = {}
			for alignment in blast_result.alignments[:10]:
				if 'GN=' in str(alignment):
					ortholog = str(alignment).split('GN=')[1].split(' ')[0].upper()
					identities = []
					for hsp in alignment.hsps:
						identities.append(100 * float(hsp.identities) / float(len(hsp.query)))
					if ortholog in consensus.keys():
						consensus[ortholog].append(mean(identities))
					else:
						consensus[ortholog] = [mean(identities)]
			# IF NO HITS ARE FOUND STOP
			if len(consensus) == 0:
				file_results.write('Check this protein, there are no near orthologs\n')
			else:
				# IF PROTEIN SYMBOL IS NOT AN HGNC SYMBOL (PROTEIN CODED BY A LOC... GEN FOR EXAMPLE) TURN ITS IDENTITY TO 0 SO IT DOES NOT GET SELECTED
				for key in consensus.keys():
					if (key[:3] == 'LOC') or ('_' in key):
						consensus[key] = [0]
				file_results.write(highest_value_with_margin(consensus, 5) + '\n')
	file_results.close()
				file_results.write(gene_name + '\n')
	file_results.close()
