# Supplementary material for: Protein Identification of Spermatozoa and Seminal Plasma in Bottlenose Dolphin (Tursiops truncatus)
Source: Front Cell Dev Biol. 2021 Jul 16;9:673961. doi: 10.3389/fcell.2021.673961 (PMC8323341; doi:10.3389/fcell.2021.673961)
Supplement: Supplementary File 2 — Individual lists of proteins identified in each of the sperm samples analyzed in bottlenose dolphin (Tursiops truncatus). [file Table_2.xlsx]

## Sheet: Male 1 sperm Sample 1
N	Score Max	Peptides(95%)	Accession	Name	Gene Name
1	354.86	759	tr|A0A2U4AL28|A0A2U4AL28_TURTR	A-kinase anchor protein 3 OS=Tursiops truncatus OX=9739 GN=AKAP3 PE=4 SV=1	AKAP3
2	111.77	88	tr|A0A484GMZ5|A0A484GMZ5_SOUCH	Uncharacterized protein OS=Sousa chinensis OX=103600 GN=DBR06_SOUSAS310285 PE=4 SV=1	ODF2
3	111.61	75	tr|A0A2U4CJ19|A0A2U4CJ19_TURTR	dynein heavy chain 8, axonemal OS=Tursiops truncatus OX=9739 GN=DNAH8 PE=4 SV=1	DNAH8
4	99.07	64	tr|A0A2U4B1D8|A0A2U4B1D8_TURTR	fibrous sheath-interacting protein 2 OS=Tursiops truncatus OX=9739 GN=FSIP2 PE=4 SV=1	FSIP2
5	93.04	116	tr|A0A2U4A3V4|A0A2U4A3V4_TURTR	glutathione S-transferase Mu 3 OS=Tursiops truncatus OX=9739 GN=LOC101320455 PE=4 SV=1	GSTM5
6	74.57	45	tr|A0A2U4ABJ1|A0A2U4ABJ1_TURTR	Glycerol-3-phosphate dehydrogenase OS=Tursiops truncatus OX=9739 GN=GPD2 PE=3 SV=1	GPD2
7	74.09	76	tr|A0A2U3ZZ00|A0A2U3ZZ00_TURTR	Glutamine synthetase OS=Tursiops truncatus OX=9739 GN=GLUL PE=3 SV=1	GLUL
8	72.89	125	tr|A0A387L8L1|A0A387L8L1_PSECS	Tubulin beta chain OS=Pseudorca crassidens OX=82174 GN=TUBB PE=3 SV=1	TUBB
9	69.05	50	tr|A0A2U4AYL4|A0A2U4AYL4_TURTR	calcium-binding tyrosine phosphorylation-regulated protein isoform X1 OS=Tursiops truncatus OX=9739 GN=CABYR PE=4 SV=1	CABYR
10	64.87	34	tr|A0A484GLY6|A0A484GLY6_SOUCH	Uncharacterized protein (Fragment) OS=Sousa chinensis OX=103600 GN=DBR06_SOUSAS11510048 PE=3 SV=1	HK1
11	65.34	36	tr|A0A2U4BLX2|A0A2U4BLX2_TURTR	dynein heavy chain 17, axonemal OS=Tursiops truncatus OX=9739 GN=DNAH17 PE=4 SV=1	DNAH17
12	60.45	37	tr|A0A2U4ABJ8|A0A2U4ABJ8_TURTR	heat shock-related 70 kDa protein 2 OS=Tursiops truncatus OX=9739 GN=HSPA2 PE=3 SV=1	HSPA2
13	58.2	44	tr|A0A2U4AT49|A0A2U4AT49_TURTR	tektin-5 OS=Tursiops truncatus OX=9739 GN=TEKT5 PE=4 SV=1	TEKT5
14	54.96	33	tr|A0A484GSZ1|A0A484GSZ1_SOUCH	Uncharacterized protein OS=Sousa chinensis OX=103600 GN=DBR06_SOUSAS1710084 PE=3 SV=1	GK
15	54.64	38	tr|A0A2U4C2L2|A0A2U4C2L2_TURTR	tektin-3 OS=Tursiops truncatus OX=9739 GN=TEKT3 PE=4 SV=1	TEKT3
16	53.37	32	tr|A0A2U3UZH0|A0A2U3UZH0_TURTR	tektin-2 OS=Tursiops truncatus OX=9739 GN=TEKT2 PE=4 SV=1	TEKT2
17	52.41	88	tr|A0A2U3V8E2|A0A2U3V8E2_TURTR	ropporin-1A OS=Tursiops truncatus OX=9739 GN=ROPN1 PE=4 SV=1	ROPN1
18	51.88	27	tr|A0A2U4A6P7|A0A2U4A6P7_TURTR	importin-5 isoform X3 OS=Tursiops truncatus OX=9739 GN=IPO5 PE=4 SV=1	IPO5
19	51.73	32	tr|A0A2U4ARG7|A0A2U4ARG7_TURTR	mitochondria-eating protein OS=Tursiops truncatus OX=9739 GN=SPATA18 PE=4 SV=1	SPATA18
20	49.8	44	tr|A0A484GN39|A0A484GN39_SOUCH	Amidase domain-containing protein OS=Sousa chinensis OX=103600 GN=DBR06_SOUSAS210294 PE=4 SV=1	FAAH
21	49.59	31	tr|A0A2U4CAA2|A0A2U4CAA2_TURTR	lactotransferrin isoform X1 OS=Tursiops truncatus OX=9739 GN=LTF PE=3 SV=1	LTF
22	47.89	52	tr|A0A484GJI5|A0A484GJI5_SOUCH	Tubulin alpha chain OS=Sousa chinensis OX=103600 GN=DBR06_SOUSAS1110113 PE=3 SV=1	TUBA1A
23	46.69	28	tr|A0A2U3V878|A0A2U3V878_TURTR	endoplasmin OS=Tursiops truncatus OX=9739 GN=HSP90B1 PE=3 SV=1	HSP90B1
24	45.36	44	tr|A0A2U3V9H9|A0A2U3V9H9_TURTR	cystatin-11 OS=Tursiops truncatus OX=9739 GN=CST11 PE=4 SV=1	CST11
25	43.78	25	tr|A0A2U4CJ57|A0A2U4CJ57_TURTR	EF-hand domain-containing protein 1 isoform X1 OS=Tursiops truncatus OX=9739 GN=EFHC1 PE=4 SV=1	EFHC1
26	43.37	24	tr|A0A2U3UZ92|A0A2U3UZ92_TURTR	voltage-dependent anion-selective channel protein 3 OS=Tursiops truncatus OX=9739 GN=VDAC3 PE=4 SV=1	VDAC3
27	44.28	23	tr|A0A2U4BNL0|A0A2U4BNL0_TURTR	dynein heavy chain 7, axonemal OS=Tursiops truncatus OX=9739 GN=DNAH7 PE=4 SV=1	DNAH7
28	41.57	26	tr|A0A2U3V2A5|A0A2U3V2A5_TURTR	ADP/ATP translocase 1 OS=Tursiops truncatus OX=9739 GN=SLC25A4 PE=3 SV=1	SLC25A4
29	41.39	25	tr|A0A2U4A1R3|A0A2U4A1R3_TURTR	nuclear pore membrane glycoprotein 210-like OS=Tursiops truncatus OX=9739 GN=NUP210L PE=4 SV=1	NUP210L
30	40.94	23	tr|A0A2U4BN32|A0A2U4BN32_TURTR	NADH-ubiquinone oxidoreductase 75 kDa subunit, mitochondrial OS=Tursiops truncatus OX=9739 GN=NDUFS1 PE=3 SV=1	NDUFS1
31	40.1	25	tr|A0A2U4B5B1|A0A2U4B5B1_TURTR	serum albumin isoform X2 OS=Tursiops truncatus OX=9739 GN=ALB PE=4 SV=1	ALB
32	38.25	29	tr|A0A2U4BEP2|A0A2U4BEP2_TURTR	voltage-dependent anion-selective channel protein 2 OS=Tursiops truncatus OX=9739 GN=VDAC2 PE=4 SV=1	VDAC2
33	37.45	24	tr|A0A2U4B677|A0A2U4B677_TURTR	sperm-associated antigen 6 isoform X1 OS=Tursiops truncatus OX=9739 GN=SPAG6 PE=4 SV=1	SPAG6
34	36.59	35	tr|A0A2U4AKU6|A0A2U4AKU6_TURTR	Glyceraldehyde-3-phosphate dehydrogenase OS=Tursiops truncatus OX=9739 GN=GAPDH PE=3 SV=1	GAPDH
35	36.56	24	tr|A0A2U3V7W5|A0A2U3V7W5_TURTR	F-actin-capping protein subunit alpha OS=Tursiops truncatus OX=9739 GN=CAPZA3 PE=3 SV=1	CAPZA3
36	36.13	20	tr|A0A2U4AIN7|A0A2U4AIN7_TURTR	ras-related protein Rab-2A OS=Tursiops truncatus OX=9739 GN=RAB2A PE=4 SV=1	RAB2A
37	35.71	18	tr|A0A484H0Z3|A0A484H0Z3_SOUCH	Succinate dehydrogenase [ubiquinone] flavoprotein subunit, mitochondrial OS=Sousa chinensis OX=103600 GN=DBR06_SOUSAS28010005 PE=3 SV=1	SDHA
38	34.66	19	tr|A0A2U4BX86|A0A2U4BX86_TURTR	MICOS complex subunit MIC60 OS=Tursiops truncatus OX=9739 GN=IMMT PE=3 SV=1	IMMT
39	34.39	22	tr|A0A2U4A174|A0A2U4A174_TURTR	F-actin-capping protein subunit beta OS=Tursiops truncatus OX=9739 GN=CAPZB PE=3 SV=1	CAPZB
40	34	21	tr|A0A484GWM6|A0A484GWM6_SOUCH	Uncharacterized protein OS=Sousa chinensis OX=103600 GN=DBR06_SOUSAS8210063 PE=3 SV=1	KRT13
41	33	35	tr|A0A2U4C839|A0A2U4C839_TURTR	lactadherin OS=Tursiops truncatus OX=9739 GN=MFGE8 PE=4 SV=1	MFGE8
42	32.37	24	tr|A0A2U3V5C2|A0A2U3V5C2_TURTR	outer dense fiber protein 1 OS=Tursiops truncatus OX=9739 GN=ODF1 PE=4 SV=1	ODF1
43	32.01	20	tr|A0A2U4CQQ1|A0A2U4CQQ1_TURTR	heat shock protein HSP 90-alpha OS=Tursiops truncatus OX=9739 GN=HSP90AA1 PE=3 SV=1	HSP90AA1
44	31.41	16	tr|A0A2U4BPM5|A0A2U4BPM5_TURTR	deleted in malignant brain tumors 1 protein OS=Tursiops truncatus OX=9739 GN=LOC101316532 PE=4 SV=1	DMBT1
45	30.11	16	tr|A0A2U4BBT3|A0A2U4BBT3_TURTR	sulfide:quinone oxidoreductase, mitochondrial OS=Tursiops truncatus OX=9739 GN=SQRDL PE=4 SV=1	SQRDL
46	29.42	22	tr|A0A077SA04|A0A077SA04_TURTR	Lysozyme OS=Tursiops truncatus OX=9739 GN=LYZF1 PE=3 SV=1	LYZF1
47	29.17	71	tr|A0A2U4CKY7|A0A2U4CKY7_TURTR	Dynein light chain OS=Tursiops truncatus OX=9739 GN=DYNLL1 PE=3 SV=1	DYNLL1
48	29.01	19	tr|A0A2U4BM63|A0A2U4BM63_TURTR	ATP synthase subunit d, mitochondrial OS=Tursiops truncatus OX=9739 GN=ATP5H PE=3 SV=1	ATP5H
49	32.78	20	tr|A0A484H179|A0A484H179_SOUCH	Uncharacterized protein OS=Sousa chinensis OX=103600 GN=DBR06_SOUSAS7910055 PE=4 SV=1	DNAH10
50	27.91	19	tr|A0A2U3V2T1|A0A2U3V2T1_TURTR	Glycerol-3-phosphate dehydrogenase [NAD(+)] OS=Tursiops truncatus OX=9739 GN=LOC101328950 PE=3 SV=1	GPD1L
51	27.75	20	tr|A0A2U4C4L8|A0A2U4C4L8_TURTR	LOW QUALITY PROTEIN: uncharacterized protein LOC101325758 OS=Tursiops truncatus OX=9739 GN=LOC101325758 PE=3 SV=1	H3C1
52	27.68	28	tr|A0A484GVK4|A0A484GVK4_SOUCH	Pyruvate dehydrogenase E1 component subunit beta OS=Sousa chinensis OX=103600 GN=DBR06_SOUSAS2110134 PE=4 SV=1	PDHB
53	27.66	16	tr|A0A2U3V1W9|A0A2U3V1W9_TURTR	ATP synthase subunit beta OS=Tursiops truncatus OX=9739 GN=ATP5B PE=3 SV=1	ATP5B
54	29.63	17	tr|A0A2U4CC10|A0A2U4CC10_TURTR	LOW QUALITY PROTEIN: dynein heavy chain 1, axonemal OS=Tursiops truncatus OX=9739 GN=DNAH1 PE=4 SV=1	DNAH1
55	29.47	19	tr|A0A484GI92|A0A484GI92_SOUCH	Uncharacterized protein OS=Sousa chinensis OX=103600 GN=DBR06_SOUSAS2810144 PE=4 SV=1	DNAH2
56	26.89	14	tr|A0A2U4BWD3|A0A2U4BWD3_TURTR	Acetyltransferase component of pyruvate dehydrogenase complex OS=Tursiops truncatus OX=9739 GN=DLAT PE=3 SV=1	DLAT
57	26.66	15	tr|A0A2U3V6X2|A0A2U3V6X2_TURTR	saccharopine dehydrogenase-like oxidoreductase isoform X2 OS=Tursiops truncatus OX=9739 GN=SCCPDH PE=4 SV=1	SCCPDH
58	26.14	20	tr|A0A484GU59|A0A484GU59_SOUCH	Uncharacterized protein OS=Sousa chinensis OX=103600 GN=DBR06_SOUSAS610285 PE=3 SV=1	UQCRC2
59	26.01	17	tr|A0A484GJC4|A0A484GJC4_SOUCH	Uncharacterized protein OS=Sousa chinensis OX=103600 GN=DBR06_SOUSAS8910036 PE=3 SV=1	CKMT1
60	33.96	20	tr|A0A484GPH2|A0A484GPH2_SOUCH	Uncharacterized protein OS=Sousa chinensis OX=103600 GN=DBR06_SOUSAS8810048 PE=3 SV=1	SLC25A31
61	25.81	18	tr|A0A2U3V4Q7|A0A2U3V4Q7_TURTR	calicin OS=Tursiops truncatus OX=9739 GN=CCIN PE=4 SV=1	CCIN
62	25.46	24	tr|A0A484H345|A0A484H345_SOUCH	Arm_2 domain-containing protein OS=Sousa chinensis OX=103600 GN=DBR06_SOUSAS1810107 PE=4 SV=1	ARMC12
63	25.45	15	tr|A0A2U3V6D2|A0A2U3V6D2_TURTR	Protein disulfide-isomerase OS=Tursiops truncatus OX=9739 GN=PDIA3 PE=3 SV=1	PDIA3
64	24.93	16	tr|A0A2U4AKU2|A0A2U4AKU2_TURTR	solute carrier family 2, facilitated glucose transporter member 3 OS=Tursiops truncatus OX=9739 GN=LOC101333672 PE=3 SV=1	SLC2A3
65	24.58	14	tr|A0A484GML5|A0A484GML5_SOUCH	Adenylate kinase isoenzyme 1 OS=Sousa chinensis OX=103600 GN=AK1 PE=3 SV=1	AK1
66	24.11	18	tr|A0A2U4AKQ5|A0A2U4AKQ5_TURTR	NADH dehydrogenase [ubiquinone] 1 alpha subcomplex subunit 9, mitochondrial isoform X1 OS=Tursiops truncatus OX=9739 GN=NDUFA9 PE=4 SV=1	NDUFA9
67	24.25	11	tr|A0A2U4CLU6|A0A2U4CLU6_TURTR	LOW QUALITY PROTEIN: casein kinase II subunit alpha OS=Tursiops truncatus OX=9739 GN=CSNK2A1 PE=3 SV=1	CSNK2A1
68	23.63	12	tr|A0A2U4AP04|A0A2U4AP04_TURTR	tektin-1 OS=Tursiops truncatus OX=9739 GN=TEKT1 PE=4 SV=1	TEKT1
69	23.54	13	tr|A0A2U3V1I0|A0A2U3V1I0_TURTR	ropporin-1-like protein OS=Tursiops truncatus OX=9739 GN=ROPN1L PE=4 SV=1	ROPN1L
70	23.53	15	tr|A0A2U4AGH3|A0A2U4AGH3_TURTR	Fascin OS=Tursiops truncatus OX=9739 GN=FSCN3 PE=3 SV=1	FSCN3
71	23.4	18	tr|A0A2U3V8Z1|A0A2U3V8Z1_TURTR	ATP synthase F(0) complex subunit B1, mitochondrial OS=Tursiops truncatus OX=9739 GN=ATP5F1 PE=4 SV=1	ATP5F1
72	23.37	13	tr|A0A484H3Q7|A0A484H3Q7_SOUCH	ATP synthase subunit alpha OS=Sousa chinensis OX=103600 GN=DBR06_SOUSAS25010017 PE=3 SV=1	ATP5A1
73	23.33	15	tr|A1E0X2|A1E0X2_LAGAC	Beta-actin (Fragment) OS=Lagenorhynchus acutus OX=90246 PE=2 SV=1	A1E0X2
74	22.78	13	tr|A0A2U4BZS8|A0A2U4BZS8_TURTR	trifunctional enzyme subunit alpha, mitochondrial OS=Tursiops truncatus OX=9739 GN=HADHA PE=3 SV=1	HADHA
75	26.89	15	tr|A0A484GLW3|A0A484GLW3_SOUCH	Uncharacterized protein OS=Sousa chinensis OX=103600 GN=DBR06_SOUSAS310234 PE=3 SV=1	HSPA5
76	22.49	21	tr|A0A2U4APR3|A0A2U4APR3_TURTR	izumo sperm-egg fusion protein 1 isoform X3 OS=Tursiops truncatus OX=9739 GN=IZUMO1 PE=4 SV=1	IZUMO1
77	22.21	14	tr|A0A2U4AXJ5|A0A2U4AXJ5_TURTR	nuclear pore complex protein Nup155 isoform X1 OS=Tursiops truncatus OX=9739 GN=NUP155 PE=4 SV=1	NUP155
78	22.11	14	tr|A0A2U4ABZ0|A0A2U4ABZ0_TURTR	calcium-binding mitochondrial carrier protein Aralar1 isoform X2 OS=Tursiops truncatus OX=9739 GN=SLC25A12 PE=3 SV=1	SLC25A12
79	21.98	15	tr|A0A2U4CGX8|A0A2U4CGX8_TURTR	LOW QUALITY PROTEIN: protein FAM205A-like OS=Tursiops truncatus OX=9739 GN=LOC101334385 PE=4 SV=1	FAM205A
80	21.8	19	tr|A0A484GQL5|A0A484GQL5_SOUCH	Cytochrome c domain-containing protein OS=Sousa chinensis OX=103600 GN=DBR06_SOUSAS1410151 PE=4 SV=1	CYC1
81	21.79	11	tr|A0A2U4CB52|A0A2U4CB52_TURTR	long-chain-fatty-acid--CoA ligase ACSBG2 OS=Tursiops truncatus OX=9739 GN=ACSBG2 PE=4 SV=1	ACSBG2
82	21.19	15	tr|A0A2U4A6S8|A0A2U4A6S8_TURTR	carnitine O-palmitoyltransferase 1, muscle isoform isoform X2 OS=Tursiops truncatus OX=9739 GN=CPT1B PE=3 SV=1	CPT1B
83	21.1	11	tr|A0A2U4BBE6|A0A2U4BBE6_TURTR	spermatid-specific manchette-related protein 1 isoform X2 OS=Tursiops truncatus OX=9739 GN=CUNH9orf24 PE=4 SV=1	CUNH9orf24
84	22.69	11	tr|A0A484GX76|A0A484GX76_SOUCH	Prohibitin OS=Sousa chinensis OX=103600 GN=DBR06_SOUSAS8210182 PE=3 SV=1	PHB
85	20.79	13	tr|A0A484GH73|A0A484GH73_SOUCH	Serine/threonine-protein phosphatase (Fragment) OS=Sousa chinensis OX=103600 GN=DBR06_SOUSAS20210037 PE=3 SV=1	PPP1CC
86	20.91	12	tr|A0A2U4CQ07|A0A2U4CQ07_TURTR	polymeric immunoglobulin receptor OS=Tursiops truncatus OX=9739 GN=PIGR PE=4 SV=1	PIGR
87	20.77	15	tr|A0A2U4AJN2|A0A2U4AJN2_TURTR	probable C-mannosyltransferase DPY19L2 OS=Tursiops truncatus OX=9739 GN=DPY19L2 PE=4 SV=1	DPY19L2
88	20.32	13	tr|A0A2U4B1T6|A0A2U4B1T6_TURTR	cAMP-dependent protein kinase type II-alpha regulatory subunit OS=Tursiops truncatus OX=9739 GN=PRKAR2A PE=4 SV=1	PRKAR2A
89	20	10	tr|A0A2U4BUE5|A0A2U4BUE5_TURTR	Cytochrome c oxidase subunit OS=Tursiops truncatus OX=9739 GN=LOC101339822 PE=3 SV=1	COX6B1
90	20.01	13	tr|A0A2U4CNM6|A0A2U4CNM6_TURTR	L-lactate dehydrogenase OS=Tursiops truncatus OX=9739 GN=LDHAL6B PE=3 SV=1	LDHAL6B
91	19.56	10	tr|A0A2U4APQ7|A0A2U4APQ7_TURTR	glycerol-3-phosphate phosphatase isoform X1 OS=Tursiops truncatus OX=9739 GN=PGP PE=3 SV=1	PGP
92	19.32	13	tr|A0A484GI24|A0A484GI24_SOUCH	Clathrin heavy chain OS=Sousa chinensis OX=103600 GN=DBR06_SOUSAS2810061 PE=3 SV=1	CLTC
93	45.06	40	tr|A0A2U4ALI0|A0A2U4ALI0_TURTR	Tubulin alpha chain OS=Tursiops truncatus OX=9739 GN=LOC101339685 PE=3 SV=1	TUBA3A
94	19.17	11	tr|A0A2U3V3T4|A0A2U3V3T4_TURTR	cAMP-dependent protein kinase type I-alpha regulatory subunit OS=Tursiops truncatus OX=9739 GN=PRKAR1A PE=4 SV=1	PRKAR1A
95	19.03	12	tr|A0A2U4BYT9|A0A2U4BYT9_TURTR	GTP-binding nuclear protein Ran OS=Tursiops truncatus OX=9739 GN=RAN PE=3 SV=1	RAN
96	18.79	12	tr|A0A2U4A0W7|A0A2U4A0W7_TURTR	phosphate carrier protein, mitochondrial OS=Tursiops truncatus OX=9739 GN=LOC101333921 PE=3 SV=1	SLC25A3
97	18.63	13	tr|A0A484GQX9|A0A484GQX9_SOUCH	Uncharacterized protein OS=Sousa chinensis OX=103600 GN=DBR06_SOUSAS1410146 PE=4 SV=1	SPATC1
98	18.56	12	tr|A0A2U4BWH7|A0A2U4BWH7_TURTR	hypoxia up-regulated protein 1 OS=Tursiops truncatus OX=9739 GN=HYOU1 PE=4 SV=1	HYOU1
99	18.41	10	tr|A0A484GUP0|A0A484GUP0_SOUCH	Uncharacterized protein (Fragment) OS=Sousa chinensis OX=103600 GN=DBR06_SOUSAS2110069 PE=3 SV=1	ACTRT2
100	18.31	12	tr|A0A484GR31|A0A484GR31_SOUCH	Uncharacterized protein (Fragment) OS=Sousa chinensis OX=103600 GN=DBR06_SOUSAS110225 PE=4 SV=1	GSTO2
101	18.15	10	tr|A0A2U3V1L4|A0A2U3V1L4_TURTR	alpha-enolase OS=Tursiops truncatus OX=9739 GN=ENO1 PE=3 SV=1	ENO1
102	18.06	10	tr|B0LM20|B0LM20_TURTR	Acrosin (Fragment) OS=Tursiops truncatus OX=9739 GN=ACR PE=3 SV=1	ACR
103	18.09	12	tr|A0A484H4E5|A0A484H4E5_SOUCH	Pyruvate dehydrogenase E1 component subunit alpha (Fragment) OS=Sousa chinensis OX=103600 GN=DBR06_SOUSAS31910002 PE=4 SV=1	PDHA1
104	17.77	10	tr|A0A484GRS8|A0A484GRS8_SOUCH	Complex1_49kDa domain-containing protein OS=Sousa chinensis OX=103600 GN=DBR06_SOUSAS27910066 PE=3 SV=1	NDUFS2
105	17.56	12	tr|A0A2U4CS69|A0A2U4CS69_TURTR	Nucleoside diphosphate kinase 7 OS=Tursiops truncatus OX=9739 GN=NME7 PE=3 SV=1	NME7
106	17.31	12	tr|A0A484GUU2|A0A484GUU2_SOUCH	Uncharacterized protein OS=Sousa chinensis OX=103600 GN=DBR06_SOUSAS3410144 PE=4 SV=1	SPACA1
107	17.41	10	tr|A0A2U3V4L1|A0A2U3V4L1_TURTR	trifunctional enzyme subunit alpha, mitochondrial-like OS=Tursiops truncatus OX=9739 GN=LOC101337221 PE=4 SV=1	HADHA
108	17.26	9	tr|A0A2U4A7U6|A0A2U4A7U6_TURTR	disintegrin and metalloproteinase domain-containing protein 5-like isoform X1 OS=Tursiops truncatus OX=9739 GN=LOC101339706 PE=4 SV=1	ADAM5
109	17.2	10	tr|A0A484GQJ5|A0A484GQJ5_SOUCH	Cytochrome b-c1 complex subunit 7 OS=Sousa chinensis OX=103600 GN=DBR06_SOUSAS14310005 PE=3 SV=1	UQCRB
110	17.12	10	tr|A0A2U4AUM0|A0A2U4AUM0_TURTR	elongation factor 1-alpha 1 OS=Tursiops truncatus OX=9739 GN=EEF1A1 PE=4 SV=1	EEF1A1
111	16.58	12	tr|A0A2U4AHT9|A0A2U4AHT9_TURTR	protein FAM71B OS=Tursiops truncatus OX=9739 GN=FAM71B PE=4 SV=1	FAM71B
112	16.29	11	tr|A0A2U4B8X1|A0A2U4B8X1_TURTR	tripartite motif-containing protein 42 isoform X1 OS=Tursiops truncatus OX=9739 GN=TRIM42 PE=4 SV=1	TRIM42
113	21.21	11	tr|A0A387L8T2|A0A387L8T2_PSECS	Heat shock 70kDa protein 1-like OS=Pseudorca crassidens OX=82174 GN=HSPA1L PE=3 SV=1	HSPA1L
114	16.6	10	tr|A0A484GLP2|A0A484GLP2_SOUCH	Uncharacterized protein OS=Sousa chinensis OX=103600 GN=DBR06_SOUSAS12210025 PE=3 SV=1	PRKACB
115	16.22	10	tr|A0A2U3V1S6|A0A2U3V1S6_TURTR	NADH dehydrogenase [ubiquinone] 1 beta subcomplex subunit 10 OS=Tursiops truncatus OX=9739 GN=NDUFB10 PE=4 SV=1	NDUFB10
116	18.13	10	tr|A0A2U4AGQ2|A0A2U4AGQ2_TURTR	voltage-dependent anion-selective channel protein 1 OS=Tursiops truncatus OX=9739 GN=VDAC1 PE=4 SV=1	VDAC1
117	16	9	tr|A0A2U4BDM5|A0A2U4BDM5_TURTR	cilia- and flagella-associated protein 20 isoform X1 OS=Tursiops truncatus OX=9739 GN=CFAP20 PE=4 SV=1	CFAP20
118	16.14	16	tr|A0A2U4C8P6|A0A2U4C8P6_TURTR	myeloid leukemia factor 1 OS=Tursiops truncatus OX=9739 GN=MLF1 PE=4 SV=1	MLF1
119	16	10	tr|A0A2U4CQ26|A0A2U4CQ26_TURTR	sulfhydryl oxidase 1 OS=Tursiops truncatus OX=9739 GN=QSOX1 PE=4 SV=1	QSOX1
120	15.9	14	tr|A0A2U4C5J1|A0A2U4C5J1_TURTR	Histone H2B OS=Tursiops truncatus OX=9739 GN=LOC101332610 PE=3 SV=1	H2BC4
121	15.89	10	tr|A0A2U4CFM9|A0A2U4CFM9_TURTR	disintegrin and metalloproteinase domain-containing protein 20-like OS=Tursiops truncatus OX=9739 GN=LOC101328409 PE=4 SV=1	LOC101328409
122	15.81	10	tr|A0A484GMF8|A0A484GMF8_SOUCH	CHCH domain-containing protein OS=Sousa chinensis OX=103600 GN=DBR06_SOUSAS310194 PE=4 SV=1	NDUFA8
123	15.48	8	tr|A0A484GX60|A0A484GX60_SOUCH	Uncharacterized protein OS=Sousa chinensis OX=103600 GN=DBR06_SOUSAS8210281 PE=3 SV=1	SLC25A11
124	15.38	9	tr|A0A2U4BC99|A0A2U4BC99_TURTR	cytochrome c oxidase subunit 4 isoform 1, mitochondrial OS=Tursiops truncatus OX=9739 GN=LOC101323468 PE=4 SV=1	COX4I1
125	15.39	11	tr|U5L136|U5L136_SOUCH	Sodium/potassium-transporting ATPase subunit alpha (Fragment) OS=Sousa chinensis OX=103600 GN=ATP1A1 PE=3 SV=1	ATP1A1
126	15.37	11	tr|A0A2U4ACU4|A0A2U4ACU4_TURTR	dynamin-like 120 kDa protein, mitochondrial isoform X4 OS=Tursiops truncatus OX=9739 GN=OPA1 PE=3 SV=1	OPA1
127	15.25	9	tr|A0A2U4CNT6|A0A2U4CNT6_TURTR	T-complex protein 1 subunit alpha isoform X1 OS=Tursiops truncatus OX=9739 GN=TCP1 PE=3 SV=1	TCP1
128	17.12	10	tr|A0A2U4BWW0|A0A2U4BWW0_TURTR	dynein heavy chain 6, axonemal OS=Tursiops truncatus OX=9739 GN=DNAH6 PE=4 SV=1	DNAH6
129	15.05	10	tr|A0A2U4C2P8|A0A2U4C2P8_TURTR	polyubiquitin-B OS=Tursiops truncatus OX=9739 GN=UBB PE=4 SV=1	UBB
130	14.99	9	tr|A0A484GR26|A0A484GR26_SOUCH	Uncharacterized protein OS=Sousa chinensis OX=103600 GN=DBR06_SOUSAS1410148 PE=4 SV=1	OPLAH
131	14.9	8	tr|A0A484GM19|A0A484GM19_SOUCH	ACTL7A_N domain-containing protein (Fragment) OS=Sousa chinensis OX=103600 GN=DBR06_SOUSAS310090 PE=3 SV=1	ACTL7A
132	14.45	8	tr|A0A2U4CQ05|A0A2U4CQ05_TURTR	C4b-binding protein alpha chain OS=Tursiops truncatus OX=9739 GN=C4BPA PE=4 SV=1	C4BPA
133	14.47	10	tr|A0A2U3V0I1|A0A2U3V0I1_TURTR	Succinate dehydrogenase [ubiquinone] iron-sulfur subunit, mitochondrial OS=Tursiops truncatus OX=9739 GN=SDHB PE=3 SV=1	SDHB
134	14.38	8	tr|A0A484GWZ7|A0A484GWZ7_SOUCH	Spermatogenesis-associated protein 20 OS=Sousa chinensis OX=103600 GN=DBR06_SOUSAS8210210 PE=4 SV=1	SPATA20
135	14.37	8	tr|A0A2U4CMR7|A0A2U4CMR7_TURTR	coiled-coil domain-containing protein 105 OS=Tursiops truncatus OX=9739 GN=CCDC105 PE=4 SV=1	CCDC105
136	14.21	10	tr|A0A2U4CBF1|A0A2U4CBF1_TURTR	keratin, type II cytoskeletal 5 OS=Tursiops truncatus OX=9739 GN=KRT5 PE=3 SV=1	KRT5
137	14.32	9	tr|A0A2U3V643|A0A2U3V643_TURTR	probable inactive serine protease 37 isoform X1 OS=Tursiops truncatus OX=9739 GN=PRSS37 PE=4 SV=1	PRSS37
138	14.09	10	tr|A0A2U4C4W3|A0A2U4C4W3_TURTR	Histone H2A OS=Tursiops truncatus OX=9739 GN=LOC101331460 PE=3 SV=1	H2AC11
139	14.01	8	tr|A0A2U4BM17|A0A2U4BM17_TURTR	dynein intermediate chain 2, axonemal OS=Tursiops truncatus OX=9739 GN=DNAI2 PE=4 SV=1	DNAI2
140	14.01	9	tr|A0A2U4CNM9|A0A2U4CNM9_TURTR	parkin coregulated gene protein OS=Tursiops truncatus OX=9739 GN=PACRG PE=4 SV=1	PACRG
141	14	7	tr|A0A2U3V8D9|A0A2U3V8D9_TURTR	Peptidyl-prolyl cis-trans isomerase OS=Tursiops truncatus OX=9739 GN=LOC101330165 PE=3 SV=1	PPIA
142	13.63	7	tr|A0A2U3V675|A0A2U3V675_TURTR	actin-related protein T3 OS=Tursiops truncatus OX=9739 GN=ACTRT3 PE=3 SV=1	ACTRT3
143	13.61	7	tr|A0A2U3V8P8|A0A2U3V8P8_TURTR	cytochrome c oxidase subunit 5B, mitochondrial OS=Tursiops truncatus OX=9739 GN=LOC101319704 PE=4 SV=1	COX5B
144	13.6	9	tr|A0A2U4AU44|A0A2U4AU44_TURTR	multidrug resistance protein 1 OS=Tursiops truncatus OX=9739 GN=ABCB1 PE=4 SV=1	ABCB1
145	13.44	11	tr|A0A2U3V0R4|A0A2U3V0R4_TURTR	NADH dehydrogenase [ubiquinone] iron-sulfur protein 3, mitochondrial OS=Tursiops truncatus OX=9739 GN=NDUFS3 PE=3 SV=1	NDUFS3
146	13	13	tr|A0A2U3V248|A0A2U3V248_TURTR	Mitochondrial pyruvate carrier OS=Tursiops truncatus OX=9739 GN=MPC1 PE=3 SV=1	MPC1
147	12.84	7	tr|A0A2U3V193|A0A2U3V193_TURTR	basigin OS=Tursiops truncatus OX=9739 GN=BSG PE=4 SV=1	BSG
148	12.72	20	tr|A0A2U4C1G5|A0A2U4C1G5_TURTR	protein FAM209B OS=Tursiops truncatus OX=9739 GN=LOC101335645 PE=4 SV=1	FAM209A
149	12.58	7	tr|A0A2U4A7X5|A0A2U4A7X5_TURTR	disintegrin and metalloproteinase domain-containing protein 32 isoform X1 OS=Tursiops truncatus OX=9739 GN=LOC101331361 PE=4 SV=1	ADAM32
150	12.57	6	tr|A0A2U4CEJ0|A0A2U4CEJ0_TURTR	mitochondrial carrier homolog 2 OS=Tursiops truncatus OX=9739 GN=MTCH2 PE=3 SV=1	MTCH2
151	12.43	7	tr|A0A2U4CG42|A0A2U4CG42_TURTR	cylicin-2 OS=Tursiops truncatus OX=9739 GN=CYLC2 PE=4 SV=1	CYLC2
152	12.48	9	tr|A0A2U3V8I6|A0A2U3V8I6_TURTR	LOW QUALITY PROTEIN: axonemal dynein light intermediate polypeptide 1 OS=Tursiops truncatus OX=9739 GN=DNALI1 PE=4 SV=1	DNALI1
153	12.28	8	tr|A0A2U3V5F6|A0A2U3V5F6_TURTR	BAG family molecular chaperone regulator 5 OS=Tursiops truncatus OX=9739 GN=BAG5 PE=4 SV=1	BAG5
154	19.97	10	tr|A0A484GLR5|A0A484GLR5_SOUCH	Uncharacterized protein (Fragment) OS=Sousa chinensis OX=103600 GN=DBR06_SOUSAS11210035 PE=3 SV=1	SLC25A13
155	12.68	6	tr|A0A2U4C3T3|A0A2U4C3T3_TURTR	Angiotensin-converting enzyme OS=Tursiops truncatus OX=9739 GN=ACE PE=3 SV=1	ACE
156	12.18	7	tr|A0A2U4AGC6|A0A2U4AGC6_TURTR	nucleoside diphosphate kinase homolog 5 OS=Tursiops truncatus OX=9739 GN=NME5 PE=3 SV=1	NME5
157	12.09	6	tr|A0A2U4A499|A0A2U4A499_TURTR	adenylate kinase 8 isoform X1 OS=Tursiops truncatus OX=9739 GN=AK8 PE=3 SV=1	AK8
158	12	6	tr|A0A484GRW9|A0A484GRW9_SOUCH	Sperm surface protein Sp17 OS=Sousa chinensis OX=103600 GN=DBR06_SOUSAS110344 PE=4 SV=1	SPA17
159	14.25	8	tr|A0A2U4A8A5|A0A2U4A8A5_TURTR	dynein heavy chain 3, axonemal OS=Tursiops truncatus OX=9739 GN=DNAH3 PE=4 SV=1	DNAH3
160	11.93	8	tr|W0UVE9|W0UVE9_TURTR	Ribonuclease A H1 OS=Tursiops truncatus OX=9739 GN=RAH1 PE=3 SV=1	RAH1
161	11.86	10	tr|A0A2U4CR29|A0A2U4CR29_TURTR	Mitochondrial pyruvate carrier OS=Tursiops truncatus OX=9739 GN=MPC2 PE=3 SV=1	MPC2
162	11.87	17	tr|A0A2U4C6L6|A0A2U4C6L6_TURTR	zonadhesin OS=Tursiops truncatus OX=9739 GN=ZAN PE=4 SV=1	ZAN
163	11.83	8	tr|A0A484GHG4|A0A484GHG4_SOUCH	Uncharacterized protein (Fragment) OS=Sousa chinensis OX=103600 GN=DBR06_SOUSAS33710033 PE=4 SV=1	MDH2
164	34.23	23	tr|A0A484GYW7|A0A484GYW7_SOUCH	Uncharacterized protein OS=Sousa chinensis OX=103600 GN=DBR06_SOUSAS16510024 PE=3 SV=1	SLC25A6
165	11.73	6	tr|A0A2U3V473|A0A2U3V473_TURTR	actin-like protein 9 OS=Tursiops truncatus OX=9739 GN=ACTL9 PE=3 SV=1	ACTL9
166	11.38	9	tr|A0A484GH62|A0A484GH62_SOUCH	ETF domain-containing protein OS=Sousa chinensis OX=103600 GN=DBR06_SOUSAS9710034 PE=4 SV=1	ETFA
167	11.38	8	tr|A0A484GHQ4|A0A484GHQ4_SOUCH	Uncharacterized protein OS=Sousa chinensis OX=103600 GN=DBR06_SOUSAS9710061 PE=4 SV=1	COX5A
168	12.32	8	tr|A0A2U4AXG0|A0A2U4AXG0_TURTR	Succinyl-CoA:3-ketoacid-coenzyme A transferase OS=Tursiops truncatus OX=9739 GN=OXCT1 PE=3 SV=1	OXCT1
169	11.68	17	tr|A0A484GFV2|A0A484GFV2_SOUCH	Uncharacterized protein (Fragment) OS=Sousa chinensis OX=103600 GN=DBR06_SOUSAS9510022 PE=4 SV=1	DMBT1
170	11.3	6	tr|A0A2U4AQ40|A0A2U4AQ40_TURTR	destrin OS=Tursiops truncatus OX=9739 GN=DSTN PE=3 SV=1	DSTN
171	11.23	7	tr|A0A2U3V182|A0A2U3V182_TURTR	ATP synthase subunit OS=Tursiops truncatus OX=9739 GN=ATP5L PE=3 SV=1	ATP5L
172	11.22	6	tr|A0A2U4BWR6|A0A2U4BWR6_TURTR	spermatogenesis-associated protein 19, mitochondrial OS=Tursiops truncatus OX=9739 GN=SPATA19 PE=4 SV=1	SPATA19
173	11.06	9	tr|U5ZEE1|U5ZEE1_TURTR	Cytochrome c oxidase subunit 2 OS=Tursiops truncatus OX=9739 GN=COX2 PE=3 SV=1	COX2
174	11.15	8	tr|A0A2U3V8F6|A0A2U3V8F6_TURTR	testis-specific H1 histone OS=Tursiops truncatus OX=9739 GN=LOC101332085 PE=4 SV=1	LOC101332085
175	14.57	8	tr|A0A2U4CBA9|A0A2U4CBA9_TURTR	keratin, type II cytoskeletal 6A-like OS=Tursiops truncatus OX=9739 GN=LOC101321922 PE=3 SV=1	KRT6
176	10.88	8	tr|A0A2U3V9J7|A0A2U3V9J7_TURTR	Membrane cofactor protein OS=Tursiops truncatus OX=9739 GN=LOC101338541 PE=4 SV=1	LOC101338541
177	10.8	9	tr|A0A387L8N9|A0A387L8N9_PSECS	Casein kinase II subunit beta OS=Pseudorca crassidens OX=82174 GN=CSNK2B PE=3 SV=1	CSNK2B
178	23.16	27	tr|A0A484GI73|A0A484GI73_SOUCH	Dynein light chain OS=Sousa chinensis OX=103600 GN=DBR06_SOUSAS2810031 PE=3 SV=1	DYNLL2
179	10.56	6	tr|A0A2U4AMK8|A0A2U4AMK8_TURTR	calmegin OS=Tursiops truncatus OX=9739 GN=CLGN PE=3 SV=1	CLGN
180	10.36	7	tr|A0A484GIQ8|A0A484GIQ8_SOUCH	Uncharacterized protein OS=Sousa chinensis OX=103600 GN=DBR06_SOUSAS2810167 PE=3 SV=1	SLC25A35
181	10.38	6	tr|A0A2U4B6F4|A0A2U4B6F4_TURTR	ATP synthase subunit gamma OS=Tursiops truncatus OX=9739 GN=ATP5C1 PE=3 SV=1	ATP5C1
182	10.25	6	tr|A0A2U4BZS6|A0A2U4BZS6_TURTR	trifunctional enzyme subunit beta, mitochondrial OS=Tursiops truncatus OX=9739 GN=HADHB PE=3 SV=1	HADHB
183	10.21	5	tr|A0A484GQC8|A0A484GQC8_SOUCH	Uncharacterized protein OS=Sousa chinensis OX=103600 GN=DBR06_SOUSAS1410032 PE=3 SV=1	NDUFB9
184	10.1	6	tr|A0A2U4BLU0|A0A2U4BLU0_TURTR	coiled-coil domain-containing protein 40 OS=Tursiops truncatus OX=9739 GN=CCDC40 PE=4 SV=1	CCDC40
185	10.08	6	tr|A0A2U4B0S0|A0A2U4B0S0_TURTR	probable serine carboxypeptidase CPVL OS=Tursiops truncatus OX=9739 GN=CPVL PE=3 SV=1	CPVL
186	10	5	tr|A0A2U4B6S2|A0A2U4B6S2_TURTR	T-complex protein 1 subunit gamma OS=Tursiops truncatus OX=9739 GN=CCT3 PE=3 SV=1	CCT3
187	10	12	tr|A0A2U4B2V9|A0A2U4B2V9_TURTR	microsomal glutathione S-transferase 3 isoform X1 OS=Tursiops truncatus OX=9739 GN=MGST3 PE=4 SV=1	MGST3
188	9.77	8	tr|A0A484GJ81|A0A484GJ81_SOUCH	Uncharacterized protein OS=Sousa chinensis OX=103600 GN=DBR06_SOUSAS44410026 PE=4 SV=1	MYADM
189	9.73	5	tr|A0A2U4BUX3|A0A2U4BUX3_TURTR	thioredoxin-related transmembrane protein 4 OS=Tursiops truncatus OX=9739 GN=TMX4 PE=4 SV=1	TMX4
190	43.77	50	tr|A0A484GYD5|A0A484GYD5_SOUCH	Tubulin alpha chain (Fragment) OS=Sousa chinensis OX=103600 GN=DBR06_SOUSAS23610037 PE=3 SV=1	TUBA8
191	9.71	6	tr|A0A2U4BWJ7|A0A2U4BWJ7_TURTR	cullin-5 isoform X4 OS=Tursiops truncatus OX=9739 GN=CUL5 PE=3 SV=1	CUL5
192	9.67	6	tr|A0A2U4B5J2|A0A2U4B5J2_TURTR	ly6/PLAUR domain-containing protein 4 OS=Tursiops truncatus OX=9739 GN=LYPD4 PE=4 SV=1	LYPD4
193	9.61	5	tr|A0A2U4AG73|A0A2U4AG73_TURTR	importin-4 OS=Tursiops truncatus OX=9739 GN=IPO4 PE=4 SV=1	IPO4
194	9.69	6	tr|A0A2U4A4Q4|A0A2U4A4Q4_TURTR	isoleucine--tRNA ligase, mitochondrial isoform X2 OS=Tursiops truncatus OX=9739 GN=IARS2 PE=4 SV=1	IARS2
195	9.62	11	tr|A0A2U3ZYQ8|A0A2U3ZYQ8_TURTR	Citrate synthase OS=Tursiops truncatus OX=9739 GN=CS PE=3 SV=1	CS
196	9.53	6	tr|A0A484GLM4|A0A484GLM4_SOUCH	Fibronectin type-III domain-containing protein OS=Sousa chinensis OX=103600 GN=DBR06_SOUSAS38110014 PE=4 SV=1	FNDC8
197	9.63	8	tr|A0A484GZF5|A0A484GZF5_SOUCH	Uncharacterized protein OS=Sousa chinensis OX=103600 GN=DBR06_SOUSAS9810026 PE=4 SV=1	C7orf61
198	9.48	7	tr|A0A484GFH0|A0A484GFH0_SOUCH	Uncharacterized protein (Fragment) OS=Sousa chinensis OX=103600 GN=DBR06_SOUSAS16910027 PE=4 SV=1	DBR06_SOUSAS16910027
199	9.51	6	tr|A0A2U4ADL2|A0A2U4ADL2_TURTR	NADH dehydrogenase [ubiquinone] 1 alpha subcomplex subunit 10, mitochondrial OS=Tursiops truncatus OX=9739 GN=NDUFA10 PE=3 SV=1	NDUFA10
200	9.5	7	tr|A0A484GN61|A0A484GN61_SOUCH	Uncharacterized protein OS=Sousa chinensis OX=103600 GN=DBR06_SOUSAS32310024 PE=4 SV=1	AIFM1
201	9.43	9	tr|A0A2U4CLK1|A0A2U4CLK1_TURTR	Dolichyl-diphosphooligosaccharide--protein glycosyltransferase subunit 2 OS=Tursiops truncatus OX=9739 GN=RPN2 PE=3 SV=1	RPN2
202	9.36	5	tr|A0A2U4BNH8|A0A2U4BNH8_TURTR	60 kDa heat shock protein, mitochondrial isoform X1 OS=Tursiops truncatus OX=9739 GN=HSPD1 PE=3 SV=1	HSPD1
203	9.31	6	tr|A0A484GWB6|A0A484GWB6_SOUCH	Importin N-terminal domain-containing protein OS=Sousa chinensis OX=103600 GN=DBR06_SOUSAS8210139 PE=4 SV=1	KPNB1
204	9.28	6	tr|A0A2U4BUX7|A0A2U4BUX7_TURTR	inactive hydroxysteroid dehydrogenase-like protein 1 OS=Tursiops truncatus OX=9739 GN=HSDL1 PE=4 SV=1	HSDL1
205	9.23	7	tr|A0A2U3V6B2|A0A2U3V6B2_TURTR	transmembrane protein 89 isoform X2 OS=Tursiops truncatus OX=9739 GN=TMEM89 PE=4 SV=1	TMEM89
206	8.95	5	tr|A0A2U4AUC4|A0A2U4AUC4_TURTR	NADH dehydrogenase [ubiquinone] iron-sulfur protein 8, mitochondrial OS=Tursiops truncatus OX=9739 GN=NDUFS8 PE=3 SV=1	NDUFS8
207	8.95	6	tr|A0A484GJQ0|A0A484GJQ0_SOUCH	Aldedh domain-containing protein (Fragment) OS=Sousa chinensis OX=103600 GN=DBR06_SOUSAS810025 PE=3 SV=1	ALDH2
208	8.88	5	tr|A0A484GV82|A0A484GV82_SOUCH	Uncharacterized protein OS=Sousa chinensis OX=103600 GN=DBR06_SOUSAS2110291 PE=3 SV=1	SLC25A20
209	8.86	5	tr|A0A484GWU2|A0A484GWU2_SOUCH	Uncharacterized protein OS=Sousa chinensis OX=103600 GN=DBR06_SOUSAS8210016 PE=4 SV=1	PSME3
210	8.81	5	tr|A0A2U3V7V8|A0A2U3V7V8_TURTR	T-complex protein 1 subunit delta OS=Tursiops truncatus OX=9739 GN=CCT4 PE=3 SV=1	CCT4
211	8.81	5	tr|A0A2U4AKS7|A0A2U4AKS7_TURTR	Prohibitin OS=Tursiops truncatus OX=9739 GN=PHB2 PE=3 SV=1	PHB2
212	8.71	4	tr|A0A2U4AU18|A0A2U4AU18_TURTR	ubiquitin carboxyl-terminal hydrolase 7 isoform X1 OS=Tursiops truncatus OX=9739 GN=USP7 PE=3 SV=1	USP7
213	8.7	4	tr|A0A2U4B4I3|A0A2U4B4I3_TURTR	elongation factor 1-gamma OS=Tursiops truncatus OX=9739 GN=EEF1G PE=4 SV=1	EEF1G
214	8.74	5	tr|A0A2U3V3Y7|A0A2U3V3Y7_TURTR	NADH dehydrogenase [ubiquinone] 1 subunit C2 OS=Tursiops truncatus OX=9739 GN=LOC101337012 PE=3 SV=1	NDUFC2
215	8.65	6	tr|A0A484GJP1|A0A484GJP1_SOUCH	Cytochrome c oxidase subunit 6A, mitochondrial OS=Sousa chinensis OX=103600 GN=DBR06_SOUSAS810013 PE=3 SV=1	COX6A1
216	8.76	4	tr|A0A484GR97|A0A484GR97_SOUCH	Uncharacterized protein (Fragment) OS=Sousa chinensis OX=103600 GN=DBR06_SOUSAS110222 PE=4 SV=1	CFAP43
217	8.63	5	tr|A0A484GHA9|A0A484GHA9_SOUCH	Rab-GAP TBC domain-containing protein (Fragment) OS=Sousa chinensis OX=103600 GN=DBR06_SOUSAS9710090 PE=4 SV=1	TBC1D21
218	8.54	11	tr|A0A484GKF8|A0A484GKF8_SOUCH	Uncharacterized protein OS=Sousa chinensis OX=103600 GN=DBR06_SOUSAS7510024 PE=4 SV=1	C6orf58
219	8.43	5	tr|A0A484H3B0|A0A484H3B0_SOUCH	Dolichyl-diphosphooligosaccharide--protein glycosyltransferase subunit 1 (Fragment) OS=Sousa chinensis OX=103600 GN=DBR06_SOUSAS1610114 PE=3 SV=1	RPN1
220	8.31	8	tr|A0A2U4CQ88|A0A2U4CQ88_TURTR	phosphate carrier protein, mitochondrial OS=Tursiops truncatus OX=9739 GN=SLC25A3 PE=3 SV=1	SLC25A3
221	8.36	5	tr|A0A484GKU0|A0A484GKU0_SOUCH	Ig-like domain-containing protein (Fragment) OS=Sousa chinensis OX=103600 GN=DBR06_SOUSAS10810004 PE=4 SV=1	ZPBP
222	8.25	6	tr|A0A2U4AH38|A0A2U4AH38_TURTR	IQ and ubiquitin-like domain-containing protein OS=Tursiops truncatus OX=9739 GN=IQUB PE=4 SV=1	IQUB
223	8.25	7	tr|A0A484GSP6|A0A484GSP6_SOUCH	Uncharacterized protein (Fragment) OS=Sousa chinensis OX=103600 GN=DBR06_SOUSAS110228 PE=4 SV=1	CFAP58
224	8.33	5	tr|A0A2U4A3J7|A0A2U4A3J7_TURTR	monocarboxylate transporter 1 OS=Tursiops truncatus OX=9739 GN=SLC16A1 PE=4 SV=1	SLC16A1
225	8.18	6	tr|A0A2U4CL23|A0A2U4CL23_TURTR	actin-like protein 10 OS=Tursiops truncatus OX=9739 GN=ACTL10 PE=3 SV=1	ACTL10
226	8.19	4	tr|A0A2U4ARA3|A0A2U4ARA3_TURTR	hydroxyacyl-coenzyme A dehydrogenase, mitochondrial isoform X1 OS=Tursiops truncatus OX=9739 GN=HADH PE=4 SV=1	HADH
227	8.41	7	tr|A0A2U3V6F2|A0A2U3V6F2_TURTR	cilia- and flagella-associated protein 161 OS=Tursiops truncatus OX=9739 GN=CFAP161 PE=4 SV=1	CFAP161
228	8.32	5	tr|A0A484GPK4|A0A484GPK4_SOUCH	Uncharacterized protein OS=Sousa chinensis OX=103600 GN=DBR06_SOUSAS1910128 PE=3 SV=1	ATP6V1A
229	8.15	5	tr|A0A2U3V2G8|A0A2U3V2G8_TURTR	dynein light chain 1, axonemal OS=Tursiops truncatus OX=9739 GN=DNAL1 PE=4 SV=1	DNAL1
230	8.02	4	tr|A0A2U4BGT5|A0A2U4BGT5_TURTR	Phosphoinositide phospholipase C OS=Tursiops truncatus OX=9739 GN=PLCZ1 PE=4 SV=1	PLCZ1
231	8.02	5	tr|A0A484GVX6|A0A484GVX6_SOUCH	Dihydrolipoyl dehydrogenase OS=Sousa chinensis OX=103600 GN=DBR06_SOUSAS32610001 PE=3 SV=1	DLD
232	8.01	4	tr|A0A484H0U1|A0A484H0U1_SOUCH	UBX domain-containing protein OS=Sousa chinensis OX=103600 GN=DBR06_SOUSAS27010010 PE=4 SV=1	FAF2
233	8.01	5	tr|A0A484H0P8|A0A484H0P8_SOUCH	L-type lectin-like domain-containing protein OS=Sousa chinensis OX=103600 GN=DBR06_SOUSAS27010031 PE=4 SV=1	LMAN2
234	46.32	57	tr|A0A2U4AE60|A0A2U4AE60_TURTR	tubulin beta chain OS=Tursiops truncatus OX=9739 GN=LOC109547065 PE=4 SV=1	TUBB4B
235	8.04	4	tr|A0A484GUU3|A0A484GUU3_SOUCH	J domain-containing protein OS=Sousa chinensis OX=103600 GN=DBR06_SOUSAS2110105 PE=4 SV=1	DNAJC11
236	8	5	tr|A0A484H3L1|A0A484H3L1_SOUCH	Uncharacterized protein OS=Sousa chinensis OX=103600 GN=DBR06_SOUSAS1810238 PE=4 SV=1	RSPH9
237	8	5	tr|A0A2U4ATZ2|A0A2U4ATZ2_TURTR	solute carrier family 25 member 40 isoform X1 OS=Tursiops truncatus OX=9739 GN=SLC25A40 PE=3 SV=1	SLC25A40
238	8	4	tr|A0A2U4A916|A0A2U4A916_TURTR	T-complex protein 1 subunit zeta OS=Tursiops truncatus OX=9739 GN=CCT6A PE=3 SV=1	CCT6A
239	8	7	tr|A0A484GP33|A0A484GP33_SOUCH	Uncharacterized protein OS=Sousa chinensis OX=103600 GN=DBR06_SOUSAS8810049 PE=4 SV=1	HSPA4L
240	8	5	tr|A0A2U4C4Y7|A0A2U4C4Y7_TURTR	LOW QUALITY PROTEIN: EF-hand calcium-binding domain-containing protein 6 OS=Tursiops truncatus OX=9739 GN=EFCAB6 PE=4 SV=1	EFCAB6
241	8	4	tr|A0A484GJ93|A0A484GJ93_SOUCH	Uncharacterized protein (Fragment) OS=Sousa chinensis OX=103600 GN=DBR06_SOUSAS1110102 PE=3 SV=1	ARF3
242	7.92	4	tr|U5ZHK9|U5ZHK9_TURTR	NADH-ubiquinone oxidoreductase chain 5 OS=Tursiops truncatus OX=9739 GN=ND5 PE=3 SV=1	ND5
243	8.1	8	tr|A0A2U4C0P4|A0A2U4C0P4_TURTR	LOW QUALITY PROTEIN: A-kinase anchor protein 4 OS=Tursiops truncatus OX=9739 GN=AKAP4 PE=4 SV=1	AKAP4
244	7.8	5	tr|A0A2U3V5Z4|A0A2U3V5Z4_TURTR	protein FAM71D OS=Tursiops truncatus OX=9739 GN=FAM71D PE=4 SV=1	FAM71D
245	12.07	8	tr|C6L2F0|C6L2F0_TURTR	L-lactate dehydrogenase OS=Tursiops truncatus OX=9739 GN=LDHA PE=2 SV=1	LDHA
246	7.78	4	tr|A0A2U4BR92|A0A2U4BR92_TURTR	serine protease HTRA1 OS=Tursiops truncatus OX=9739 GN=HTRA1 PE=4 SV=1	HTRA1
247	7.68	4	tr|A0A2U3UZ56|A0A2U3UZ56_TURTR	T-complex protein 1 subunit eta OS=Tursiops truncatus OX=9739 GN=CCT7 PE=3 SV=1	CCT7
248	7.68	5	tr|A0A2U4CH65|A0A2U4CH65_TURTR	Pyruvate kinase OS=Tursiops truncatus OX=9739 GN=PKM PE=3 SV=1	PKM
249	7.52	4	tr|A0A2U3V567|A0A2U3V567_TURTR	T-complex protein 1 subunit theta OS=Tursiops truncatus OX=9739 GN=CCT8 PE=3 SV=1	CCT8
250	7.45	5	tr|A0A484GKT9|A0A484GKT9_SOUCH	Uncharacterized protein OS=Sousa chinensis OX=103600 GN=DBR06_SOUSAS11510026 PE=3 SV=1	SGPL1
251	7.46	5	tr|A0A2U4C749|A0A2U4C749_TURTR	Isocitrate dehydrogenase [NADP] OS=Tursiops truncatus OX=9739 GN=IDH2 PE=3 SV=1	IDH2
252	7.54	6	tr|B6VQP8|B6VQP8_TURTR	Ferritin OS=Tursiops truncatus OX=9739 GN=FT PE=2 SV=1	FT
253	7.33	6	tr|A0A2U3V9N8|A0A2U3V9N8_TURTR	cytochrome c oxidase subunit NDUFA4 OS=Tursiops truncatus OX=9739 GN=NDUFA4 PE=4 SV=1	NDUFA4
254	7.26	8	tr|A0A484H209|A0A484H209_SOUCH	Profilin (Fragment) OS=Sousa chinensis OX=103600 GN=DBR06_SOUSAS27010034 PE=3 SV=1	PFN3
255	7.2	4	tr|A0A2U3V5W6|A0A2U3V5W6_TURTR	outer dense fiber protein 3 OS=Tursiops truncatus OX=9739 GN=ODF3 PE=4 SV=1	ODF3
256	7.14	4	tr|A0A2U4BX73|A0A2U4BX73_TURTR	mitochondrial folate transporter/carrier OS=Tursiops truncatus OX=9739 GN=SLC25A32 PE=3 SV=1	SLC25A32
257	7.06	4	tr|A0A2U4A5T5|A0A2U4A5T5_TURTR	vesicle-associated membrane protein-associated protein A isoform X1 OS=Tursiops truncatus OX=9739 GN=VAPA PE=4 SV=1	VAPA
258	7.08	6	tr|A0A2U4AI77|A0A2U4AI77_TURTR	14-3-3 protein zeta/delta isoform X1 OS=Tursiops truncatus OX=9739 GN=YWHAZ PE=3 SV=1	YWHAZ
259	7.06	3	tr|A0A2U3V5W3|A0A2U3V5W3_TURTR	NADH dehydrogenase [ubiquinone] iron-sulfur protein 5 OS=Tursiops truncatus OX=9739 GN=NDUFS5 PE=4 SV=1	NDUFS5
260	7.02	5	tr|A0A484GJ98|A0A484GJ98_SOUCH	NYD-SP28 domain-containing protein OS=Sousa chinensis OX=103600 GN=DBR06_SOUSAS1110100 PE=4 SV=1	CCDC65
261	7	5	tr|A0A484GI88|A0A484GI88_SOUCH	Uncharacterized protein OS=Sousa chinensis OX=103600 GN=DBR06_SOUSAS20510068 PE=4 SV=1	TMEM190
262	7	4	tr|A0A2U3UYE2|A0A2U3UYE2_TURTR	ornithine decarboxylase antizyme 3 OS=Tursiops truncatus OX=9739 GN=OAZ3 PE=4 SV=1	OAZ3
263	6.99	5	tr|A0A2U3VAI2|A0A2U3VAI2_TURTR	high mobility group protein B4 OS=Tursiops truncatus OX=9739 GN=HMGB4 PE=4 SV=1	HMGB4
264	7.04	4	tr|A0A2U4AI17|A0A2U4AI17_TURTR	cytochrome c oxidase subunit 6C OS=Tursiops truncatus OX=9739 GN=LOC101336341 PE=4 SV=1	COX6C
265	6.73	4	tr|A0A2U4CSA3|A0A2U4CSA3_TURTR	thymopoietin isoform X1 OS=Tursiops truncatus OX=9739 GN=TMPO PE=4 SV=1	TMPO
266	6.7	4	tr|A0A484GWL1|A0A484GWL1_SOUCH	Cytochrome b-c1 complex subunit Rieske, mitochondrial OS=Sousa chinensis OX=103600 GN=DBR06_SOUSAS30510010 PE=4 SV=1	UQCRFS1
267	6.59	4	tr|A0A484GFJ5|A0A484GFJ5_SOUCH	Uncharacterized protein (Fragment) OS=Sousa chinensis OX=103600 GN=DBR06_SOUSAS16210014 PE=4 SV=1	NDUFA5
268	6.54	6	tr|A0A484GSI4|A0A484GSI4_SOUCH	ML domain-containing protein OS=Sousa chinensis OX=103600 GN=DBR06_SOUSAS5810083 PE=4 SV=1	NPC2
269	6.41	4	tr|A0A2U4C6K7|A0A2U4C6K7_TURTR	zonadhesin-like OS=Tursiops truncatus OX=9739 GN=LOC109551749 PE=4 SV=1	LOC109551749
270	6.36	5	tr|A0A2U3V291|A0A2U3V291_TURTR	cytochrome b5 type B OS=Tursiops truncatus OX=9739 GN=LOC101332492 PE=3 SV=1	CYB5B
271	6.37	7	tr|A0A2U4BD20|A0A2U4BD20_TURTR	hydrocephalus-inducing protein homolog OS=Tursiops truncatus OX=9739 GN=HYDIN PE=4 SV=1	HYDIN
272	6.27	5	tr|A0A2U4C504|A0A2U4C504_TURTR	sorting and assembly machinery component 50 homolog OS=Tursiops truncatus OX=9739 GN=SAMM50 PE=4 SV=1	SAMM50
273	6.18	3	tr|A0A484GXG8|A0A484GXG8_SOUCH	GAS domain-containing protein (Fragment) OS=Sousa chinensis OX=103600 GN=DBR06_SOUSAS30610003 PE=4 SV=1	GAS8
274	6.22	4	tr|A0A484GJ25|A0A484GJ25_SOUCH	Peptidase S1 domain-containing protein OS=Sousa chinensis OX=103600 GN=DBR06_SOUSAS8910045 PE=3 SV=1	DBR06_SOUSAS8910045
275	6.11	3	tr|A0A484GHJ5|A0A484GHJ5_SOUCH	Uncharacterized protein (Fragment) OS=Sousa chinensis OX=103600 GN=DBR06_SOUSAS2810133 PE=3 SV=1	EIF4A1
276	6.04	3	tr|A0A2U4AVJ2|A0A2U4AVJ2_TURTR	cilia- and flagella-associated protein 206 isoform X2 OS=Tursiops truncatus OX=9739 GN=CFAP206 PE=4 SV=1	CFAP206
277	6.03	4	tr|A0A2U4BCZ4|A0A2U4BCZ4_TURTR	Aspartate aminotransferase OS=Tursiops truncatus OX=9739 GN=GOT2 PE=4 SV=1	GOT2
278	6.01	3	tr|A0A2U3V3I9|A0A2U3V3I9_TURTR	ras-related protein Rab-1B OS=Tursiops truncatus OX=9739 GN=RAB1B PE=4 SV=1	RAB1B
279	6.01	3	tr|A0A484GNP2|A0A484GNP2_SOUCH	PHB domain-containing protein (Fragment) OS=Sousa chinensis OX=103600 GN=DBR06_SOUSAS310185 PE=4 SV=1	STOM
280	10.05	10	tr|A0A2U4B7U1|A0A2U4B7U1_TURTR	tubulin beta-4B chain-like OS=Tursiops truncatus OX=9739 GN=LOC101334418 PE=4 SV=1	TUBB4B
281	6.05	4	tr|A0A484H288|A0A484H288_SOUCH	Uncharacterized protein (Fragment) OS=Sousa chinensis OX=103600 GN=DBR06_SOUSAS1810014 PE=4 SV=1	SAXO1
282	6	3	tr|A0A2U4APH3|A0A2U4APH3_TURTR	inactive serine/threonine-protein kinase VRK3 isoform X2 OS=Tursiops truncatus OX=9739 GN=VRK3 PE=4 SV=1	VRK3
283	6	4	tr|A0A2U3V8E6|A0A2U3V8E6_TURTR	ATP synthase subunit O, mitochondrial OS=Tursiops truncatus OX=9739 GN=ATP5O PE=3 SV=1	ATP5O
284	6	5	tr|A0A2U3V2T2|A0A2U3V2T2_TURTR	ATP synthase subunit f, mitochondrial isoform X2 OS=Tursiops truncatus OX=9739 GN=ATP5J2 PE=4 SV=1	ATP5J2
285	5.99	3	tr|A0A2U3UYP0|A0A2U3UYP0_TURTR	Dolichyl-diphosphooligosaccharide--protein glycosyltransferase 48 kDa subunit OS=Tursiops truncatus OX=9739 GN=DDOST PE=3 SV=1	DDOST
286	5.96	5	tr|A0A2U4A373|A0A2U4A373_TURTR	aldose reductase OS=Tursiops truncatus OX=9739 GN=LOC101333965 PE=4 SV=1	AKR1B1
287	5.78	3	tr|A0A484GLJ1|A0A484GLJ1_SOUCH	J domain-containing protein (Fragment) OS=Sousa chinensis OX=103600 GN=DBR06_SOUSAS27710024 PE=4 SV=1	DNAJB13
288	5.8	3	tr|A0A2U4BDL9|A0A2U4BDL9_TURTR	testis, prostate and placenta-expressed protein OS=Tursiops truncatus OX=9739 GN=TEPP PE=4 SV=1	TEPP
289	5.75	3	tr|A0A2U4BUR0|A0A2U4BUR0_TURTR	Clusterin OS=Tursiops truncatus OX=9739 GN=CLU PE=3 SV=1	CLU
290	5.68	5	tr|A0A484GG23|A0A484GG23_SOUCH	MICOS complex subunit (Fragment) OS=Sousa chinensis OX=103600 GN=DBR06_SOUSAS20210026 PE=4 SV=1	APOO
291	5.67	4	tr|A0A2U4BBK5|A0A2U4BBK5_TURTR	radial spoke head protein 6 homolog A OS=Tursiops truncatus OX=9739 GN=RSPH6A PE=4 SV=1	RSPH6A
292	5.7	4	tr|A0A2U4CNL0|A0A2U4CNL0_TURTR	LOW QUALITY PROTEIN: radial spoke head protein 3 homolog OS=Tursiops truncatus OX=9739 GN=RSPH3 PE=4 SV=1	RSPH3
293	5.55	3	tr|A0A2U3V8V5|A0A2U3V8V5_TURTR	NADH dehydrogenase [ubiquinone] 1 beta subcomplex subunit 6 isoform X1 OS=Tursiops truncatus OX=9739 GN=NDUFB6 PE=4 SV=1	NDUFB6
294	5.53	4	tr|A0A484GP12|A0A484GP12_SOUCH	Transket_pyr domain-containing protein OS=Sousa chinensis OX=103600 GN=DBR06_SOUSAS8810019 PE=4 SV=1	BCKDHB
295	5.47	3	tr|A0A2U4AFI9|A0A2U4AFI9_TURTR	adenylate kinase 7 OS=Tursiops truncatus OX=9739 GN=AK7 PE=4 SV=1	AK7
296	5.44	3	tr|A0A484GTE7|A0A484GTE7_SOUCH	CULLIN_2 domain-containing protein OS=Sousa chinensis OX=103600 GN=DBR06_SOUSAS1710097 PE=3 SV=1	CUL3
297	5.38	4	tr|A0A2U3V6N7|A0A2U3V6N7_TURTR	T-complex protein 1 subunit beta OS=Tursiops truncatus OX=9739 GN=CCT2 PE=3 SV=1	CCT2
298	5.33	3	tr|A0A2U4BG02|A0A2U4BG02_TURTR	Succinate--CoA ligase [ADP-forming] subunit beta, mitochondrial OS=Tursiops truncatus OX=9739 GN=SUCLA2 PE=3 SV=1	SUCLA2
299	5.17	3	tr|A0A2U4C0R2|A0A2U4C0R2_TURTR	LOW QUALITY PROTEIN: ubiquitin-like modifier-activating enzyme 1 OS=Tursiops truncatus OX=9739 GN=UBA1 PE=3 SV=1	UBA1
300	5.15	3	tr|A0A484GPD7|A0A484GPD7_SOUCH	Uncharacterized protein (Fragment) OS=Sousa chinensis OX=103600 GN=DBR06_SOUSAS22910004 PE=3 SV=1	DNAJA2
301	5.08	3	tr|A0A2U4CR94|A0A2U4CR94_TURTR	thioredoxin reductase 1, cytoplasmic isoform X2 OS=Tursiops truncatus OX=9739 GN=TXNRD1 PE=3 SV=1	TXNRD1
302	5.16	4	tr|A0A484GT60|A0A484GT60_SOUCH	J domain-containing protein OS=Sousa chinensis OX=103600 GN=DBR06_SOUSAS1710175 PE=4 SV=1	DNAJB3
303	5.03	4	tr|A0A2U4CMT1|A0A2U4CMT1_TURTR	nuclear pore complex protein Nup205 isoform X1 OS=Tursiops truncatus OX=9739 GN=NUP205 PE=4 SV=1	NUP205
304	4.92	3	tr|A0A2U4BFJ0|A0A2U4BFJ0_TURTR	LOW QUALITY PROTEIN: spermatid-associated protein OS=Tursiops truncatus OX=9739 GN=SPERT PE=4 SV=1	SPERT
305	4.82	4	tr|A0A484GVC1|A0A484GVC1_SOUCH	Uncharacterized protein OS=Sousa chinensis OX=103600 GN=DBR06_SOUSAS13510020 PE=4 SV=1	TFAM
306	4.79	5	tr|A0A2U4ATN7|A0A2U4ATN7_TURTR	septin-12 OS=Tursiops truncatus OX=9739 GN=SEPT12 PE=3 SV=1	SEPT12
307	4.79	3	tr|A0A2U4ALM2|A0A2U4ALM2_TURTR	elongation factor 2 OS=Tursiops truncatus OX=9739 GN=EEF2 PE=4 SV=1	EEF2
308	4.61	4	tr|A0A2U4C4L2|A0A2U4C4L2_TURTR	aconitate hydratase, mitochondrial OS=Tursiops truncatus OX=9739 GN=ACO2 PE=4 SV=1	ACO2
309	4.55	3	tr|A0A2U4AFH6|A0A2U4AFH6_TURTR	testis-specific serine/threonine-protein kinase 4 OS=Tursiops truncatus OX=9739 GN=TSSK4 PE=4 SV=1	TSSK4
310	4.52	3	tr|A0A2U3UYI5|A0A2U3UYI5_TURTR	T-complex-associated testis-expressed protein 1 OS=Tursiops truncatus OX=9739 GN=TCTE1 PE=4 SV=1	TCTE1
311	4.4	2	tr|A0A484GNB5|A0A484GNB5_SOUCH	Uncharacterized protein OS=Sousa chinensis OX=103600 GN=DBR06_SOUSAS1910008 PE=3 SV=1	GHITM
312	4.37	2	tr|A0A2U4C0G3|A0A2U4C0G3_TURTR	dynein regulatory complex protein 1 OS=Tursiops truncatus OX=9739 GN=DRC1 PE=4 SV=1	DRC1
313	4.29	2	tr|A0A2U4BN46|A0A2U4BN46_TURTR	transmembrane emp24 domain-containing protein 4 OS=Tursiops truncatus OX=9739 GN=TMED4 PE=3 SV=1	TMED4
314	4.35	4	tr|A0A2U4BZ51|A0A2U4BZ51_TURTR	exportin-1 isoform X2 OS=Tursiops truncatus OX=9739 GN=XPO1 PE=4 SV=1	XPO1
315	4.24	4	tr|A0A2U3V1F0|A0A2U3V1F0_TURTR	Dihydrolipoamide acetyltransferase component of pyruvate dehydrogenase complex OS=Tursiops truncatus OX=9739 GN=DBT PE=3 SV=1	DBT
316	4.23	2	tr|A0A2U3UZ09|A0A2U3UZ09_TURTR	Calreticulin OS=Tursiops truncatus OX=9739 GN=CALR PE=3 SV=1	CALR
317	4.22	2	tr|A0A2U4BTF6|A0A2U4BTF6_TURTR	Ferritin OS=Tursiops truncatus OX=9739 GN=FTMT PE=3 SV=1	FTMT
318	4.25	3	tr|A0A484GRK9|A0A484GRK9_SOUCH	GOLD domain-containing protein OS=Sousa chinensis OX=103600 GN=DBR06_SOUSAS5810065 PE=3 SV=1	TMED10
319	4.19	2	tr|A0A2U4CHA9|A0A2U4CHA9_TURTR	nucleoporin NUP188 homolog isoform X2 OS=Tursiops truncatus OX=9739 GN=NUP188 PE=4 SV=1	NUP188
320	4.18	3	tr|A0A2U4BIZ8|A0A2U4BIZ8_TURTR	LOW QUALITY PROTEIN: cilia- and flagella-associated protein 57 OS=Tursiops truncatus OX=9739 GN=CFAP57 PE=4 SV=1	CFAP57
321	4.17	3	tr|A0A2U4B5G2|A0A2U4B5G2_TURTR	COP9 signalosome complex subunit 4 isoform X1 OS=Tursiops truncatus OX=9739 GN=COPS4 PE=4 SV=1	COPS4
322	4.13	3	tr|A0A2U3V9C5|A0A2U3V9C5_TURTR	3-hydroxyacyl-CoA dehydrogenase type-2 OS=Tursiops truncatus OX=9739 GN=HSD17B10 PE=3 SV=1	HSD17B10
323	4.13	2	tr|A0A2U4B072|A0A2U4B072_TURTR	septin-10 OS=Tursiops truncatus OX=9739 GN=SEPT10 PE=3 SV=1	SEPT10
324	4.11	3	tr|A0A2U4BRD0|A0A2U4BRD0_TURTR	ornithine aminotransferase, mitochondrial OS=Tursiops truncatus OX=9739 GN=OAT PE=3 SV=1	OAT
325	4.12	3	tr|A0A484GNI0|A0A484GNI0_SOUCH	Thioredoxin domain-containing protein (Fragment) OS=Sousa chinensis OX=103600 GN=DBR06_SOUSAS310105 PE=4 SV=1	TXNDC8
326	4.09	2	tr|A0A2U3UZ54|A0A2U3UZ54_TURTR	cytochrome c oxidase subunit 7A-related protein, mitochondrial OS=Tursiops truncatus OX=9739 GN=LOC101339993 PE=4 SV=1	COX7A2L
327	5.51	4	tr|A0A2U4A5V5|A0A2U4A5V5_TURTR	Histone H3 OS=Tursiops truncatus OX=9739 GN=LOC101329540 PE=3 SV=1	H3-3A
328	4.11	3	tr|A0A2U4BPT4|A0A2U4BPT4_TURTR	2-oxoglutarate dehydrogenase, mitochondrial OS=Tursiops truncatus OX=9739 GN=OGDH PE=4 SV=1	OGDH
329	4.04	3	tr|A0A484GSX4|A0A484GSX4_SOUCH	Uncharacterized protein OS=Sousa chinensis OX=103600 GN=DBR06_SOUSAS36010005 PE=4 SV=1	FOLR3
330	4.03	3	tr|A0A2U4CQI0|A0A2U4CQI0_TURTR	GLIPR1-like protein 2 OS=Tursiops truncatus OX=9739 GN=GLIPR1L2 PE=4 SV=1	GLIPR1L2
331	4.03	3	tr|A0A2U4C0I3|A0A2U4C0I3_TURTR	radial spoke head 14 homolog OS=Tursiops truncatus OX=9739 GN=LOC109551252 PE=4 SV=1	RSPH14
332	4.02	2	tr|A0A2U3V8X6|A0A2U3V8X6_TURTR	ras-related protein Rab-18 OS=Tursiops truncatus OX=9739 GN=RAB18 PE=4 SV=1	RAB18
333	4.01	2	tr|A0A2U4BDR4|A0A2U4BDR4_TURTR	Nuclear pore complex protein Nup93 OS=Tursiops truncatus OX=9739 GN=NUP93 PE=3 SV=1	NUP93
334	4.01	2	tr|A0A484GQ66|A0A484GQ66_SOUCH	Uncharacterized protein (Fragment) OS=Sousa chinensis OX=103600 GN=DBR06_SOUSAS9210003 PE=4 SV=1	ADAM10
335	4.01	2	tr|A0A484GGE6|A0A484GGE6_SOUCH	Uncharacterized protein (Fragment) OS=Sousa chinensis OX=103600 GN=DBR06_SOUSAS9510018 PE=4 SV=1	BTBD16
336	4.01	3	tr|A0A2U4A753|A0A2U4A753_TURTR	methylmalonate-semialdehyde dehydrogenase [acylating], mitochondrial isoform X1 OS=Tursiops truncatus OX=9739 GN=ALDH6A1 PE=4 SV=1	ALDH6A1
337	13.71	9	tr|A0A2U3V834|A0A2U3V834_TURTR	Histone H2B OS=Tursiops truncatus OX=9739 GN=LOC101321546 PE=3 SV=1	H2BC1
338	4	3	tr|A0A484GGY6|A0A484GGY6_SOUCH	Uncharacterized protein OS=Sousa chinensis OX=103600 GN=DBR06_SOUSAS9710019 PE=3 SV=1	DNAJA4
339	4	2	tr|A0A484H4Y1|A0A484H4Y1_SOUCH	RuvB-like helicase OS=Sousa chinensis OX=103600 GN=DBR06_SOUSAS1610118 PE=3 SV=1	RUVBL1
340	4	2	tr|A0A484H038|A0A484H038_SOUCH	CoA_binding domain-containing protein (Fragment) OS=Sousa chinensis OX=103600 GN=DBR06_SOUSAS19710006 PE=3 SV=1	SUCLG1
341	4	2	tr|A0A2U4CB29|A0A2U4CB29_TURTR	LOW QUALITY PROTEIN: arrestin domain-containing protein 5 OS=Tursiops truncatus OX=9739 GN=ARRDC5 PE=4 SV=1	ARRDC5
342	4	2	tr|A0A2U4C807|A0A2U4C807_TURTR	leucine-rich repeat-containing protein 34 OS=Tursiops truncatus OX=9739 GN=LRRC34 PE=4 SV=1	LRRC34
343	4	2	tr|A0A2U4ALF3|A0A2U4ALF3_TURTR	acrosin-binding protein OS=Tursiops truncatus OX=9739 GN=ACRBP PE=4 SV=1	ACRBP
344	4	2	tr|A0A2U4AL79|A0A2U4AL79_TURTR	guanine nucleotide-binding protein subunit alpha-11 OS=Tursiops truncatus OX=9739 GN=GNA11 PE=4 SV=1	GNA11
345	4	2	tr|A0A2U3V5B3|A0A2U3V5B3_TURTR	Annexin OS=Tursiops truncatus OX=9739 GN=ANXA5 PE=3 SV=1	ANXA5
346	4	2	tr|U5ZGB4|U5ZGB4_TURAD	NADH-ubiquinone oxidoreductase chain 1 OS=Tursiops aduncus OX=79784 GN=ND1 PE=3 SV=1	ND1
347	4	2	tr|A0A484H0U6|A0A484H0U6_SOUCH	Uncharacterized protein OS=Sousa chinensis OX=103600 GN=DBR06_SOUSAS28010004 PE=4 SV=1	CCDC127
348	4	2	tr|A0A484GZ45|A0A484GZ45_SOUCH	Protein-L-isoaspartate O-methyltransferase (Fragment) OS=Sousa chinensis OX=103600 GN=DBR06_SOUSAS13310041 PE=3 SV=1	PCMT1
349	4	2	tr|A0A484GV37|A0A484GV37_SOUCH	Uncharacterized protein OS=Sousa chinensis OX=103600 GN=DBR06_SOUSAS1710136 PE=4 SV=1	SPATA3
350	4	2	tr|A0A484GSW3|A0A484GSW3_SOUCH	J domain-containing protein (Fragment) OS=Sousa chinensis OX=103600 GN=DBR06_SOUSAS610018 PE=4 SV=1	DNAJB6
351	4	2	tr|A0A484GR87|A0A484GR87_SOUCH	Uncharacterized protein OS=Sousa chinensis OX=103600 GN=DBR06_SOUSAS110211 PE=4 SV=1	USMG5
352	4	2	tr|A0A484GL80|A0A484GL80_SOUCH	MARVEL domain-containing protein OS=Sousa chinensis OX=103600 GN=DBR06_SOUSAS5910058 PE=4 SV=1	SYPL1
353	4	2	tr|A0A484GGX0|A0A484GGX0_SOUCH	Alpha-mann_mid domain-containing protein (Fragment) OS=Sousa chinensis OX=103600 GN=DBR06_SOUSAS9710051 PE=4 SV=1	MAN2C1
354	4	2	tr|A0A2U4C5J3|A0A2U4C5J3_TURTR	transmembrane protein 14C isoform X1 OS=Tursiops truncatus OX=9739 GN=LOC101323402 PE=4 SV=1	TMEM14C
355	4	2	tr|A0A2U4BYC2|A0A2U4BYC2_TURTR	Malate dehydrogenase OS=Tursiops truncatus OX=9739 GN=MDH1 PE=3 SV=1	MDH1
356	4	2	tr|A0A2U4APV1|A0A2U4APV1_TURTR	serine/threonine-protein phosphatase 2A 65 kDa regulatory subunit A alpha isoform-like OS=Tursiops truncatus OX=9739 GN=LOC101334992 PE=4 SV=1	LOC101334992
357	4	2	tr|A0A2U3V204|A0A2U3V204_TURTR	transmembrane protein 205 OS=Tursiops truncatus OX=9739 GN=TMEM205 PE=4 SV=1	TMEM205
358	4	2	tr|A0A2U3V046|A0A2U3V046_TURTR	cytochrome b-c1 complex subunit 9 OS=Tursiops truncatus OX=9739 GN=LOC101318867 PE=4 SV=1	UQCR10
359	4.09	3	tr|A0A484H3F1|A0A484H3F1_SOUCH	Uncharacterized protein OS=Sousa chinensis OX=103600 GN=DBR06_SOUSAS1610100 PE=3 SV=1	ACAD9
360	4	2	tr|A0A2U4B8L6|A0A2U4B8L6_TURTR	coiled-coil domain-containing protein 151 OS=Tursiops truncatus OX=9739 GN=LOC101328850 PE=4 SV=1	CCDC151
361	4	2	tr|A0A2U3V2J1|A0A2U3V2J1_TURTR	Dynein light chain roadblock OS=Tursiops truncatus OX=9739 GN=DYNLRB2 PE=3 SV=1	DYNLRB2
362	4	2	tr|A0A2U4C4P9|A0A2U4C4P9_TURTR	postacrosomal sheath WW domain-binding protein OS=Tursiops truncatus OX=9739 GN=WBP2NL PE=4 SV=1	WBP2NL
363	3.82	2	tr|A0A484GUT0|A0A484GUT0_SOUCH	WD_REPEATS_REGION domain-containing protein OS=Sousa chinensis OX=103600 GN=DBR06_SOUSAS2110049 PE=4 SV=1	GNB1
364	3.8	2	tr|A0A484GVH7|A0A484GVH7_SOUCH	V-SNARE coiled-coil homology domain-containing protein (Fragment) OS=Sousa chinensis OX=103600 GN=DBR06_SOUSAS2110111 PE=4 SV=1	VAMP1
365	3.8	2	tr|A0A484GTD7|A0A484GTD7_SOUCH	AMP-binding domain-containing protein OS=Sousa chinensis OX=103600 GN=DBR06_SOUSAS1710087 PE=4 SV=1	ACSL3
366	3.77	2	tr|A0A344X2S6|A0A344X2S6_GLOME	Hemoglobin subunit beta OS=Globicephala melas OX=9731 GN=HBB PE=2 SV=1	HBB
367	3.74	2	tr|A0A484GW79|A0A484GW79_SOUCH	PCI domain-containing protein OS=Sousa chinensis OX=103600 GN=DBR06_SOUSAS8210086 PE=4 SV=1	PSMD3
368	3.83	3	tr|A0A2U4CGD5|A0A2U4CGD5_TURTR	transitional endoplasmic reticulum ATPase OS=Tursiops truncatus OX=9739 GN=VCP PE=3 SV=1	VCP
369	3.75	2	tr|A0A2U4AGE4|A0A2U4AGE4_TURTR	cytochrome b-c1 complex subunit 8 OS=Tursiops truncatus OX=9739 GN=LOC101316570 PE=4 SV=1	UQCRQ
370	3.71	3	tr|A0A2U4AXS0|A0A2U4AXS0_TURTR	phospholipid phosphatase 1 isoform X1 OS=Tursiops truncatus OX=9739 GN=PLPP1 PE=4 SV=1	PLPP1
371	5.43	6	tr|A0A2U4CC23|A0A2U4CC23_TURTR	dynein heavy chain 12, axonemal OS=Tursiops truncatus OX=9739 GN=DNAH12 PE=4 SV=1	DNAH12
372	3.58	2	tr|A0A2U4BZM9|A0A2U4BZM9_TURTR	ras-related protein Rab-10 isoform X2 OS=Tursiops truncatus OX=9739 GN=RAB10 PE=4 SV=1	RAB10
373	3.55	2	tr|A0A2U4AGN6|A0A2U4AGN6_TURTR	spermatogenesis-associated protein 24 isoform X1 OS=Tursiops truncatus OX=9739 GN=SPATA24 PE=4 SV=1	SPATA24
374	5.6	3	tr|A0A2U4BN90|A0A2U4BN90_TURTR	Histone H2A OS=Tursiops truncatus OX=9739 GN=LOC101332802 PE=3 SV=1	H2AFV
375	3.7	3	tr|A0A484GJG3|A0A484GJG3_SOUCH	WD_REPEATS_REGION domain-containing protein (Fragment) OS=Sousa chinensis OX=103600 GN=DBR06_SOUSAS1110199 PE=4 SV=1	AAAS
376	3.54	2	tr|A0A484GK53|A0A484GK53_SOUCH	Uncharacterized protein OS=Sousa chinensis OX=103600 GN=DBR06_SOUSAS810044 PE=4 SV=1	IQCD
377	3.51	2	tr|A0A2U4CMU2|A0A2U4CMU2_TURTR	ras-related protein Rab-8A OS=Tursiops truncatus OX=9739 GN=RAB8A PE=4 SV=1	RAB8A
378	3.46	2	tr|A0A2U4C8X9|A0A2U4C8X9_TURTR	NADH dehydrogenase [ubiquinone] 1 beta subcomplex subunit 5, mitochondrial OS=Tursiops truncatus OX=9739 GN=NDUFB5 PE=4 SV=1	NDUFB5
379	3.44	2	tr|A0A2U4B673|A0A2U4B673_TURTR	polycystic kidney disease and receptor for egg jelly-related protein OS=Tursiops truncatus OX=9739 GN=PKDREJ PE=4 SV=1	PKDREJ
380	3.44	2	tr|A0A2U3V362|A0A2U3V362_TURTR	Isocitrate dehydrogenase [NAD] subunit, mitochondrial OS=Tursiops truncatus OX=9739 GN=IDH3B PE=3 SV=1	IDH3B
381	3.6	3	tr|A0A2U3V8I8|A0A2U3V8I8_TURTR	cytochrome c oxidase subunit 7C, mitochondrial OS=Tursiops truncatus OX=9739 GN=LOC101336771 PE=4 SV=1	COX7C
382	3.41	2	tr|A0A2U4BMH4|A0A2U4BMH4_TURTR	LOW QUALITY PROTEIN: cilia- and flagella-associated protein 65 OS=Tursiops truncatus OX=9739 GN=CFAP65 PE=4 SV=1	CFAP65
383	3.41	2	tr|A0A2U4B932|A0A2U4B932_TURTR	coiled-coil domain-containing protein 151-like OS=Tursiops truncatus OX=9739 GN=LOC109549776 PE=4 SV=1	CCDC151
384	3.4	2	tr|A0A484GSC8|A0A484GSC8_SOUCH	Phosphoglycerate mutase OS=Sousa chinensis OX=103600 GN=DBR06_SOUSAS110101 PE=3 SV=1	PGAM1
385	3.4	2	tr|A0A2U3V8N7|A0A2U3V8N7_TURTR	beta-defensin 130-like OS=Tursiops truncatus OX=9739 GN=LOC101330066 PE=4 SV=1	DEFB130
386	3.36	2	tr|A0A484GUS7|A0A484GUS7_SOUCH	GP-PDE domain-containing protein (Fragment) OS=Sousa chinensis OX=103600 GN=DBR06_SOUSAS610317 PE=4 SV=1	GDE1
387	3.4	2	tr|A0A2U4CLM2|A0A2U4CLM2_TURTR	sperm-associated antigen 4 protein OS=Tursiops truncatus OX=9739 GN=SPAG4 PE=4 SV=1	SPAG4
388	3.57	2	tr|C6L2F1|C6L2F1_TURTR	L-lactate dehydrogenase OS=Tursiops truncatus OX=9739 GN=LDHB PE=2 SV=1	LDHB
389	3.19	2	tr|A0A2U4A6B1|A0A2U4A6B1_TURTR	lysosome-associated membrane glycoprotein 1 isoform X1 OS=Tursiops truncatus OX=9739 GN=LAMP1 PE=3 SV=1	LAMP1
390	3.22	2	tr|A0A484GWS9|A0A484GWS9_SOUCH	Uncharacterized protein OS=Sousa chinensis OX=103600 GN=DBR06_SOUSAS8210224 PE=4 SV=1	LRRC37A5P
391	3.25	2	tr|A0A387LA81|A0A387LA81_PSECS	Valyl-tRNA synthetase OS=Pseudorca crassidens OX=82174 GN=VARS PE=3 SV=1	VARS
392	3.13	2	tr|A0A484GI21|A0A484GI21_SOUCH	DUF4200 domain-containing protein (Fragment) OS=Sousa chinensis OX=103600 GN=DBR06_SOUSAS2810175 PE=4 SV=1	CCDC42
393	3.05	2	tr|A0A2U4B2E6|A0A2U4B2E6_TURTR	Calcium load-activated calcium channel OS=Tursiops truncatus OX=9739 GN=TMCO1 PE=3 SV=1	TMCO1
394	3.6	3	tr|A0A2U4AQR4|A0A2U4AQR4_TURTR	cilia- and flagella-associated protein 61 OS=Tursiops truncatus OX=9739 GN=CFAP61 PE=4 SV=1	CFAP61
395	3.01	2	tr|A0A2U3V0H3|A0A2U3V0H3_TURTR	lipid droplet-associated hydrolase isoform X1 OS=Tursiops truncatus OX=9739 GN=LDAH PE=4 SV=1	LDAH
396	3.06	4	tr|A0A2U4B4P3|A0A2U4B4P3_TURTR	atlastin-3 isoform X1 OS=Tursiops truncatus OX=9739 GN=ATL3 PE=4 SV=1	ATL3
397	3	2	tr|A0A484GMF5|A0A484GMF5_SOUCH	Uncharacterized protein OS=Sousa chinensis OX=103600 GN=DBR06_SOUSAS210167 PE=4 SV=1	TMCO2
398	2.99	2	tr|A0A484GRQ0|A0A484GRQ0_SOUCH	Aspartate aminotransferase OS=Sousa chinensis OX=103600 GN=DBR06_SOUSAS110126 PE=4 SV=1	GOT1
399	3.09	3	tr|A0A2U4B9F8|A0A2U4B9F8_TURTR	Sodium/potassium-transporting ATPase subunit beta OS=Tursiops truncatus OX=9739 GN=ATP1B3 PE=3 SV=1	ATP1B3
400	2.93	2	tr|A0A484GRC7|A0A484GRC7_SOUCH	NADH dehydrogenase [ubiquinone] 1 beta subcomplex subunit 8, mitochondrial OS=Sousa chinensis OX=103600 GN=DBR06_SOUSAS110149 PE=3 SV=1	NDUFB8
401	2.91	2	tr|A0A2U4ACY4|A0A2U4ACY4_TURTR	interferon-inducible double-stranded RNA-dependent protein kinase activator A isoform X1 OS=Tursiops truncatus OX=9739 GN=PRKRA PE=4 SV=1	PRKRA
402	11.12	7	tr|A0A2U3V831|A0A2U3V831_TURTR	Histone H2B OS=Tursiops truncatus OX=9739 GN=LOC101320960 PE=3 SV=1	H2BC1
403	2.85	2	tr|A0A2U3V4W5|A0A2U3V4W5_TURTR	beta-defensin 136 OS=Tursiops truncatus OX=9739 GN=DEFB136 PE=4 SV=1	DEFB136
404	2.84	2	tr|A0A2U4AXU1|A0A2U4AXU1_TURTR	NAD(P) transhydrogenase, mitochondrial isoform X1 OS=Tursiops truncatus OX=9739 GN=NNT PE=4 SV=1	NNT
405	2.83	2	tr|A0A484GMN1|A0A484GMN1_SOUCH	Uroporphyrinogen decarboxylase OS=Sousa chinensis OX=103600 GN=DBR06_SOUSAS210265 PE=3 SV=1	UROD
406	2.83	3	tr|A0A2U4BK31|A0A2U4BK31_TURTR	zinc finger MYND domain-containing protein 12 isoform X1 OS=Tursiops truncatus OX=9739 GN=ZMYND12 PE=4 SV=1	ZMYND12
407	2.79	2	tr|A0A2U4CHB6|A0A2U4CHB6_TURTR	Serine/threonine-protein phosphatase 2A activator OS=Tursiops truncatus OX=9739 GN=PTPA PE=3 SV=1	PTPA
408	2.91	2	tr|A0A484GLF3|A0A484GLF3_SOUCH	Bap31 domain-containing protein OS=Sousa chinensis OX=103600 GN=DBR06_SOUSAS5910070 PE=4 SV=1	BCAP29
409	2.7	2	tr|A0A2U4BYK1|A0A2U4BYK1_TURTR	Alstrom syndrome protein 1 isoform X1 OS=Tursiops truncatus OX=9739 GN=ALMS1 PE=4 SV=1	ALMS1
410	2.6	2	tr|A0A2U4B3W9|A0A2U4B3W9_TURTR	disintegrin and metalloproteinase domain-containing protein 29 OS=Tursiops truncatus OX=9739 GN=ADAM29 PE=4 SV=1	ADAM29
411	2.57	1	tr|A0A484GVY1|A0A484GVY1_SOUCH	Uncharacterized protein OS=Sousa chinensis OX=103600 GN=DBR06_SOUSAS2110093 PE=4 SV=1	ACOT7
412	2.74	2	tr|A0A2U4ABE1|A0A2U4ABE1_TURTR	leukocyte surface antigen CD47 isoform X3 OS=Tursiops truncatus OX=9739 GN=CD47 PE=4 SV=1	CD47
413	2.55	2	tr|A0A2U4A3L8|A0A2U4A3L8_TURTR	uncharacterized protein C1orf189 homolog OS=Tursiops truncatus OX=9739 GN=CUNH1orf189 PE=4 SV=1	C1orf189
414	2.53	2	tr|A0A484H2U0|A0A484H2U0_SOUCH	Thioredoxin domain-containing protein OS=Sousa chinensis OX=103600 GN=DBR06_SOUSAS1810247 PE=4 SV=1	TMX1
415	2.52	3	tr|A0A2U3V5F5|A0A2U3V5F5_TURTR	cytochrome c oxidase subunit 7A2, mitochondrial OS=Tursiops truncatus OX=9739 GN=LOC101326830 PE=4 SV=1	COX7A2
416	2.49	2	tr|A0A2U4BSZ8|A0A2U4BSZ8_TURTR	mitochondrial dicarboxylate carrier OS=Tursiops truncatus OX=9739 GN=SLC25A10 PE=3 SV=1	SLC25A10
417	2.48	3	tr|A0A484GGL6|A0A484GGL6_SOUCH	Hyaluronidase OS=Sousa chinensis OX=103600 GN=DBR06_SOUSAS16210007 PE=3 SV=1	SPAM1
418	2.42	2	tr|A0A484H1F1|A0A484H1F1_SOUCH	Uncharacterized protein OS=Sousa chinensis OX=103600 GN=DBR06_SOUSAS9910017 PE=4 SV=1	NDUFB1
419	2.4	3	tr|A0A2U4CPH4|A0A2U4CPH4_TURTR	Superoxide dismutase OS=Tursiops truncatus OX=9739 GN=SOD2 PE=3 SV=1	SOD2
420	2.4	3	tr|A0A484GLX8|A0A484GLX8_SOUCH	Uncharacterized protein (Fragment) OS=Sousa chinensis OX=103600 GN=DBR06_SOUSAS35410018 PE=3 SV=1	SLC25A22
421	2.34	1	tr|A0A2U4CQ90|A0A2U4CQ90_TURTR	cilia- and flagella-associated protein 54 OS=Tursiops truncatus OX=9739 GN=CFAP54 PE=4 SV=1	CFAP54
422	2.32	2	tr|A0A484GJX2|A0A484GJX2_SOUCH	Calcium-transporting ATPase OS=Sousa chinensis OX=103600 GN=DBR06_SOUSAS810117 PE=3 SV=1	ATP2A2
423	2.29	2	tr|A0A2U3V877|A0A2U3V877_TURTR	cysteine desulfurase, mitochondrial OS=Tursiops truncatus OX=9739 GN=NFS1 PE=3 SV=1	NFS1
424	2.29	1	tr|A0A2U4CFU6|A0A2U4CFU6_TURTR	coiled-coil domain-containing protein 90B, mitochondrial isoform X2 OS=Tursiops truncatus OX=9739 GN=CCDC90B PE=4 SV=1	CCDC90B
425	2.24	2	tr|A0A2U3ZYS8|A0A2U3ZYS8_TURTR	cullin-associated NEDD8-dissociated protein 1 isoform X2 OS=Tursiops truncatus OX=9739 GN=CAND1 PE=4 SV=1	CAND1
426	2.23	4	tr|A0A2U3V146|A0A2U3V146_TURTR	Fructose-bisphosphate aldolase OS=Tursiops truncatus OX=9739 GN=ALDOC PE=3 SV=1	ALDOC
427	2.2	1	tr|A0A2U4C353|A0A2U4C353_TURTR	acyl-CoA synthetase family member 2, mitochondrial OS=Tursiops truncatus OX=9739 GN=ACSF2 PE=4 SV=1	ACSF2
428	2.18	2	tr|A0A2U4A062|A0A2U4A062_TURTR	monocarboxylate transporter 2 OS=Tursiops truncatus OX=9739 GN=SLC16A7 PE=4 SV=1	SLC16A7
429	2.16	1	tr|A0A484GLV4|A0A484GLV4_SOUCH	Uncharacterized protein OS=Sousa chinensis OX=103600 GN=DBR06_SOUSAS310076 PE=4 SV=1	TMEM38B
430	2.14	2	tr|A0A484GTD0|A0A484GTD0_SOUCH	Uncharacterized protein (Fragment) OS=Sousa chinensis OX=103600 GN=DBR06_SOUSAS110321 PE=4 SV=1	DBR06_SOUSAS110321
431	2.29	3	tr|A0A484GWS6|A0A484GWS6_SOUCH	Uncharacterized protein OS=Sousa chinensis OX=103600 GN=DBR06_SOUSAS8210122 PE=4 SV=1	C17orf98
432	2.14	1	tr|A0A2U3UZX2|A0A2U3UZX2_TURTR	2-amino-3-ketobutyrate coenzyme A ligase, mitochondrial OS=Tursiops truncatus OX=9739 GN=GCAT PE=3 SV=1	GCAT
433	2.13	1	tr|A0A484GX69|A0A484GX69_SOUCH	ATP-synt_C domain-containing protein OS=Sousa chinensis OX=103600 GN=DBR06_SOUSAS8210171 PE=3 SV=1	ATP5G1
434	2.09	1	tr|A0A484GNH8|A0A484GNH8_SOUCH	Uncharacterized protein (Fragment) OS=Sousa chinensis OX=103600 GN=DBR06_SOUSAS210381 PE=4 SV=1	NDC1
435	2.08	2	tr|U5ZG64|U5ZG64_TURTR	Cytochrome c oxidase subunit 1 OS=Tursiops truncatus OX=9739 GN=COX1 PE=3 SV=1	COX1
436	2.06	2	tr|A0A2U4B800|A0A2U4B800_TURTR	Isocitrate dehydrogenase [NAD] subunit, mitochondrial OS=Tursiops truncatus OX=9739 GN=IDH3G PE=3 SV=1	IDH3G
437	2.1	1	tr|A0A484GSA2|A0A484GSA2_SOUCH	Ncstrn_small domain-containing protein OS=Sousa chinensis OX=103600 GN=DBR06_SOUSAS27910039 PE=4 SV=1	NCSTN
438	2.07	1	tr|A0A2U4AD70|A0A2U4AD70_TURTR	metaxin-2 isoform X1 OS=Tursiops truncatus OX=9739 GN=MTX2 PE=4 SV=1	MTX2
439	2.38	1	tr|A0A484GPJ6|A0A484GPJ6_SOUCH	Uncharacterized protein OS=Sousa chinensis OX=103600 GN=DBR06_SOUSAS1910085 PE=4 SV=1	NDUFB4
440	2.04	1	tr|A0A2U4B8H3|A0A2U4B8H3_TURTR	Metaxin OS=Tursiops truncatus OX=9739 GN=MTX1 PE=3 SV=1	MTX1
441	2.04	2	tr|A0A484GIB2|A0A484GIB2_SOUCH	Cytochrome b5 heme-binding domain-containing protein OS=Sousa chinensis OX=103600 GN=DBR06_SOUSAS2810148 PE=3 SV=1	DNAH2
442	8.05	4	tr|A0A2U4BBV3|A0A2U4BBV3_TURTR	ras-related protein Rab-2B isoform X2 OS=Tursiops truncatus OX=9739 GN=RAB2B PE=4 SV=1	RAB2B
443	2.03	4	tr|A0A484GL47|A0A484GL47_SOUCH	Uncharacterized protein OS=Sousa chinensis OX=103600 GN=DBR06_SOUSAS7510069 PE=4 SV=1	TOMM40
444	2.03	1	tr|A0A2U4CN34|A0A2U4CN34_TURTR	LETM1 and EF-hand domain-containing protein 1, mitochondrial OS=Tursiops truncatus OX=9739 GN=LETM1 PE=4 SV=1	LETM1
445	2.03	4	tr|A0A484GTY2|A0A484GTY2_SOUCH	MARVEL domain-containing protein OS=Sousa chinensis OX=103600 GN=DBR06_SOUSAS110552 PE=4 SV=1	CKLF
446	2.03	1	tr|A0A484H0G7|A0A484H0G7_SOUCH	Uncharacterized protein OS=Sousa chinensis OX=103600 GN=DBR06_SOUSAS7910080 PE=3 SV=1	PIWIL1
447	2.03	1	tr|A0A484GMM9|A0A484GMM9_SOUCH	Uncharacterized protein (Fragment) OS=Sousa chinensis OX=103600 GN=DBR06_SOUSAS210088 PE=4 SV=1	SFPQ
448	2.03	1	tr|A0A484GMB4|A0A484GMB4_SOUCH	Uncharacterized protein (Fragment) OS=Sousa chinensis OX=103600 GN=DBR06_SOUSAS12210009 PE=4 SV=1	WDR63
449	2.03	1	tr|A0A2U4BES3|A0A2U4BES3_TURTR	GTP-binding protein SAR1a OS=Tursiops truncatus OX=9739 GN=SAR1A PE=3 SV=1	SAR1A
450	2.02	1	tr|A0A484H119|A0A484H119_SOUCH	M16C_associated domain-containing protein (Fragment) OS=Sousa chinensis OX=103600 GN=DBR06_SOUSAS6110001 PE=4 SV=1	PITRM1
451	2.02	1	tr|A0A2U4B858|A0A2U4B858_TURTR	single-stranded DNA-binding protein, mitochondrial isoform X1 OS=Tursiops truncatus OX=9739 GN=SSBP1 PE=3 SV=1	SSBP1
452	2.02	2	tr|A0A2U3V6Q6|A0A2U3V6Q6_TURTR	Cytochrome b-c1 complex subunit 6 OS=Tursiops truncatus OX=9739 GN=LOC101334086 PE=3 SV=1	UQCRH
453	4.93	4	tr|A0A484GL21|A0A484GL21_SOUCH	IF rod domain-containing protein OS=Sousa chinensis OX=103600 GN=DBR06_SOUSAS1110180 PE=3 SV=1	KRT7
454	2.03	2	tr|A0A2U4C9K0|A0A2U4C9K0_TURTR	ras-related protein Rab-14 isoform X1 OS=Tursiops truncatus OX=9739 GN=RAB14 PE=4 SV=1	RAB14
455	2.02	2	tr|A0A484GG66|A0A484GG66_SOUCH	Succinate dehydrogenase [ubiquinone] cytochrome b small subunit OS=Sousa chinensis OX=103600 GN=DBR06_SOUSAS39110009 PE=3 SV=1	SDHD
456	2.02	1	tr|A0A2U4A719|A0A2U4A719_TURTR	spermatogenesis-associated protein 4 OS=Tursiops truncatus OX=9739 GN=SPATA4 PE=4 SV=1	SPATA4
457	2.01	2	tr|A0A484H3T8|A0A484H3T8_SOUCH	2-oxoisovalerate dehydrogenase subunit alpha OS=Sousa chinensis OX=103600 GN=DBR06_SOUSAS1610343 PE=3 SV=1	BCKDHA
458	2.01	1	tr|A0A484GY86|A0A484GY86_SOUCH	Uncharacterized protein (Fragment) OS=Sousa chinensis OX=103600 GN=DBR06_SOUSAS14610019 PE=3 SV=1	SMG1
459	2.01	1	tr|A0A2U4BFS3|A0A2U4BFS3_TURTR	LOW QUALITY PROTEIN: copper-transporting ATPase 2 OS=Tursiops truncatus OX=9739 GN=ATP7B PE=3 SV=1	ATP7B
460	2.01	1	tr|A0A2U4ALP7|A0A2U4ALP7_TURTR	tax1-binding protein 1 isoform X1 OS=Tursiops truncatus OX=9739 GN=TAX1BP1 PE=4 SV=1	TAX1BP1
461	43.86	51	tr|A0A484GJA1|A0A484GJA1_SOUCH	Tubulin alpha chain OS=Sousa chinensis OX=103600 GN=DBR06_SOUSAS1110112 PE=3 SV=1	TUBA1B
462	18.09	13	tr|A0A2U4AQG6|A0A2U4AQG6_TURTR	pyruvate dehydrogenase E1 component subunit alpha, somatic form, mitochondrial isoform X1 OS=Tursiops truncatus OX=9739 GN=PDHA1 PE=4 SV=1	PDHA1
463	11.22	7	tr|A0A2U4A9K9|A0A2U4A9K9_TURTR	Malate dehydrogenase OS=Tursiops truncatus OX=9739 GN=MDH2 PE=3 SV=1	MDH2
464	6.44	4	tr|A0A2U4CM36|A0A2U4CM36_TURTR	TBC1 domain family member 21 OS=Tursiops truncatus OX=9739 GN=TBC1D21 PE=4 SV=1	TBC1D21
465	4.01	2	tr|A0A484GL53|A0A484GL53_SOUCH	Uncharacterized protein OS=Sousa chinensis OX=103600 GN=DBR06_SOUSAS10810023 PE=3 SV=1	HSPA9
466	4.01	2	tr|A0A2U3V8A0|A0A2U3V8A0_TURTR	T-complex protein 1 subunit epsilon OS=Tursiops truncatus OX=9739 GN=CCT5 PE=3 SV=1	CCT5
467	4.01	2	tr|A0A484GZX1|A0A484GZX1_SOUCH	Uncharacterized protein OS=Sousa chinensis OX=103600 GN=DBR06_SOUSAS28710010 PE=4 SV=1	RAB1A
468	2.07	1	tr|A0A484GW42|A0A484GW42_SOUCH	Uncharacterized protein (Fragment) OS=Sousa chinensis OX=103600 GN=DBR06_SOUSAS8210052 PE=4 SV=1	TTC25
469	2.01	1	tr|A0A484GK57|A0A484GK57_SOUCH	Protein kinase domain-containing protein OS=Sousa chinensis OX=103600 GN=DBR06_SOUSAS810227 PE=3 SV=1	CSNK1A1
470	2.01	2	tr|A0A484GU39|A0A484GU39_SOUCH	Uncharacterized protein OS=Sousa chinensis OX=103600 GN=DBR06_SOUSAS33510008 PE=3 SV=1	F5
471	2.01	1	tr|A0A484GTA1|A0A484GTA1_SOUCH	Uncharacterized protein OS=Sousa chinensis OX=103600 GN=DBR06_SOUSAS1710035 PE=3 SV=1	BCS1L
472	2.01	1	tr|A0A2U4AGA3|A0A2U4AGA3_TURTR	uncharacterized protein LOC109548130 OS=Tursiops truncatus OX=9739 GN=LOC109548130 PE=4 SV=1	ATP6V1FNB
473	2	1	tr|A0A484H4J6|A0A484H4J6_SOUCH	Testis anion transporter 1 (Fragment) OS=Sousa chinensis OX=103600 GN=DBR06_SOUSAS1810113 PE=3 SV=1	SLC26A8
474	2	1	tr|A0A484H273|A0A484H273_SOUCH	OCIA domain-containing protein (Fragment) OS=Sousa chinensis OX=103600 GN=DBR06_SOUSAS6810065 PE=4 SV=1	OCIAD1
475	2	1	tr|A0A484GXS5|A0A484GXS5_SOUCH	BTB domain-containing protein OS=Sousa chinensis OX=103600 GN=DBR06_SOUSAS8210055 PE=4 SV=1	KLHL10
476	2	1	tr|A0A484H3W6|A0A484H3W6_SOUCH	UPAR/Ly6 domain-containing protein OS=Sousa chinensis OX=103600 GN=DBR06_SOUSAS1610376 PE=4 SV=1	TEX101
477	2	1	tr|A0A484H1V8|A0A484H1V8_SOUCH	Uncharacterized protein (Fragment) OS=Sousa chinensis OX=103600 GN=DBR06_SOUSAS28710001 PE=4 SV=1	UGP2
478	2	1	tr|A0A484GZL5|A0A484GZL5_SOUCH	WD_REPEATS_REGION domain-containing protein (Fragment) OS=Sousa chinensis OX=103600 GN=DBR06_SOUSAS9810011 PE=4 SV=1	GNB2
479	2	1	tr|A0A484GY54|A0A484GY54_SOUCH	PlsC domain-containing protein OS=Sousa chinensis OX=103600 GN=DBR06_SOUSAS9410047 PE=4 SV=1	LPCAT4
480	2	2	tr|A0A484GXW6|A0A484GXW6_SOUCH	Uncharacterized protein OS=Sousa chinensis OX=103600 GN=DBR06_SOUSAS8210180 PE=4 SV=1	PHOSPHO1
481	2	1	tr|A0A484GXE8|A0A484GXE8_SOUCH	Uncharacterized protein (Fragment) OS=Sousa chinensis OX=103600 GN=DBR06_SOUSAS8210237 PE=4 SV=1	DBR06_SOUSAS8210237
482	2	1	tr|A0A484GVY4|A0A484GVY4_SOUCH	Uncharacterized protein (Fragment) OS=Sousa chinensis OX=103600 GN=DBR06_SOUSAS2910138 PE=4 SV=1	PCBP3
483	2	1	tr|A0A484GVY3|A0A484GVY3_SOUCH	PKD_channel domain-containing protein (Fragment) OS=Sousa chinensis OX=103600 GN=DBR06_SOUSAS22110028 PE=4 SV=1	PKD2L2
484	2	1	tr|A0A484GUZ6|A0A484GUZ6_SOUCH	Choline dehydrogenase OS=Sousa chinensis OX=103600 GN=DBR06_SOUSAS2110169 PE=3 SV=1	CHDH
485	2	1	tr|A0A484GTA8|A0A484GTA8_SOUCH	SERPIN domain-containing protein OS=Sousa chinensis OX=103600 GN=DBR06_SOUSAS1710094 PE=3 SV=1	SERPINE2
486	2	2	tr|A0A484GPF5|A0A484GPF5_SOUCH	CASH domain-containing protein OS=Sousa chinensis OX=103600 GN=DBR06_SOUSAS5310099 PE=4 SV=1	SHCBP1L
487	2	1	tr|A0A484GLT6|A0A484GLT6_SOUCH	Uncharacterized protein (Fragment) OS=Sousa chinensis OX=103600 GN=DBR06_SOUSAS310089 PE=4 SV=1	ACTL7B
488	2	1	tr|A0A484GLD7|A0A484GLD7_SOUCH	LTD domain-containing protein OS=Sousa chinensis OX=103600 GN=DBR06_SOUSAS35410032 PE=4 SV=1	LMNTD2
489	2	1	tr|A0A484GGZ5|A0A484GGZ5_SOUCH	WD_REPEATS_REGION domain-containing protein OS=Sousa chinensis OX=103600 GN=DBR06_SOUSAS33710012 PE=4 SV=1	TBL2
490	2	1	tr|A0A2U4CNT3|A0A2U4CNT3_TURTR	dynein light chain Tctex-type 1 isoform X3 OS=Tursiops truncatus OX=9739 GN=DYNLT1 PE=4 SV=1	DYNLT1
491	2	1	tr|A0A2U4CGR5|A0A2U4CGR5_TURTR	histidine triad nucleotide-binding protein 2, mitochondrial isoform X3 OS=Tursiops truncatus OX=9739 GN=HINT2 PE=4 SV=1	HINT2
492	2	2	tr|A0A2U4CB75|A0A2U4CB75_TURTR	UBX domain-containing protein 6 OS=Tursiops truncatus OX=9739 GN=UBXN6 PE=4 SV=1	UBXN6
493	2	2	tr|A0A2U4BZK3|A0A2U4BZK3_TURTR	LOW QUALITY PROTEIN: prolactin regulatory element-binding protein OS=Tursiops truncatus OX=9739 GN=PREB PE=4 SV=1	PREB
494	2	1	tr|A0A2U4BTQ0|A0A2U4BTQ0_TURTR	peroxisomal multifunctional enzyme type 2 OS=Tursiops truncatus OX=9739 GN=HSD17B4 PE=4 SV=1	HSD17B4
495	2	1	tr|A0A2U4BS49|A0A2U4BS49_TURTR	heterogeneous nuclear ribonucleoprotein K isoform X1 OS=Tursiops truncatus OX=9739 GN=HNRNPK PE=4 SV=1	HNRNPK
496	2	1	tr|A0A2U4B0Q3|A0A2U4B0Q3_TURTR	fumarylacetoacetate hydrolase domain-containing protein 2A isoform X2 OS=Tursiops truncatus OX=9739 GN=LOC101315661 PE=4 SV=1	FAHD2
497	2	1	tr|A0A2U4ANL6|A0A2U4ANL6_TURTR	EF-hand calcium-binding domain-containing protein 5 OS=Tursiops truncatus OX=9739 GN=EFCAB5 PE=4 SV=1	EFCAB5
498	2	1	tr|A0A2U4AM62|A0A2U4AM62_TURTR	ubiquitin-conjugating enzyme E2 D3 isoform X2 OS=Tursiops truncatus OX=9739 GN=UBE2D3 PE=3 SV=1	UBE2D3
499	2	1	tr|A0A2U4ALT0|A0A2U4ALT0_TURTR	Electron transfer flavoprotein-ubiquinone oxidoreductase OS=Tursiops truncatus OX=9739 GN=ETFDH PE=4 SV=1	ETFDH
500	2	1	tr|A0A2U4AL05|A0A2U4AL05_TURTR	Ubiquitin carboxyl-terminal hydrolase OS=Tursiops truncatus OX=9739 GN=USP5 PE=3 SV=1	USP5
501	2	1	tr|A0A2U4AA36|A0A2U4AA36_TURTR	STE20/SPS1-related proline-alanine-rich protein kinase isoform X1 OS=Tursiops truncatus OX=9739 GN=STK39 PE=4 SV=1	STK39
502	2	1	tr|A0A2U4A907|A0A2U4A907_TURTR	vitamin K epoxide reductase complex subunit 1-like protein 1 OS=Tursiops truncatus OX=9739 GN=VKORC1L1 PE=4 SV=1	VKORC1L1
503	2	2	tr|A0A2U4A148|A0A2U4A148_TURTR	delta-1-pyrroline-5-carboxylate dehydrogenase, mitochondrial OS=Tursiops truncatus OX=9739 GN=ALDH4A1 PE=4 SV=1	ALDH4A1
504	2	2	tr|A0A2U4A083|A0A2U4A083_TURTR	POC1 centriolar protein homolog B isoform X2 OS=Tursiops truncatus OX=9739 GN=POC1B PE=4 SV=1	POC1B
505	2	1	tr|A0A2U3V7K0|A0A2U3V7K0_TURTR	40S ribosomal protein S4 OS=Tursiops truncatus OX=9739 GN=LOC101333881 PE=3 SV=1	RPS4
506	2	1	tr|A0A2U3V6K9|A0A2U3V6K9_TURTR	leucine-rich repeat and IQ domain-containing protein 4 OS=Tursiops truncatus OX=9739 GN=LRRIQ4 PE=4 SV=1	LRRIQ4
507	2	1	tr|U5ZH73|U5ZH73_TURTR	ATP synthase subunit a OS=Tursiops truncatus OX=9739 GN=ATP6 PE=4 SV=1	ATP6
508	2	1	tr|A0A484H448|A0A484H448_SOUCH	J domain-containing protein (Fragment) OS=Sousa chinensis OX=103600 GN=DBR06_SOUSAS1610116 PE=4 SV=1	DNAJB8
509	2	1	tr|A0A484H348|A0A484H348_SOUCH	Uncharacterized protein (Fragment) OS=Sousa chinensis OX=103600 GN=DBR06_SOUSAS9910031 PE=3 SV=1	CALM1
510	2	1	tr|A0A484H312|A0A484H312_SOUCH	DAO domain-containing protein OS=Sousa chinensis OX=103600 GN=DBR06_SOUSAS1810261 PE=4 SV=1	L2HGDH
511	2	1	tr|A0A484H305|A0A484H305_SOUCH	Serine/threonine-protein phosphatase (Fragment) OS=Sousa chinensis OX=103600 GN=DBR06_SOUSAS1510073 PE=3 SV=1	PPP2CA
512	2	1	tr|A0A484H0W5|A0A484H0W5_SOUCH	Uncharacterized protein OS=Sousa chinensis OX=103600 GN=DBR06_SOUSAS9810079 PE=4 SV=1	RSPH10B
513	2	1	tr|A0A484H0L0|A0A484H0L0_SOUCH	Uncharacterized protein OS=Sousa chinensis OX=103600 GN=DBR06_SOUSAS6110031 PE=4 SV=1	NDUFA1
514	2	1	tr|A0A484H098|A0A484H098_SOUCH	Uncharacterized protein (Fragment) OS=Sousa chinensis OX=103600 GN=DBR06_SOUSAS7910009 PE=4 SV=1	MORN3
515	2	1	tr|A0A484GZV6|A0A484GZV6_SOUCH	Uncharacterized protein (Fragment) OS=Sousa chinensis OX=103600 GN=DBR06_SOUSAS7910064 PE=4 SV=1	BRI3BP
516	2	1	tr|A0A484GZI8|A0A484GZI8_SOUCH	GOLD domain-containing protein OS=Sousa chinensis OX=103600 GN=DBR06_SOUSAS1310088 PE=3 SV=1	TMED7
517	2	1	tr|A0A484GXW8|A0A484GXW8_SOUCH	Uncharacterized protein (Fragment) OS=Sousa chinensis OX=103600 GN=DBR06_SOUSAS8210093 PE=4 SV=1	ZPBP2
518	2	1	tr|A0A484GXF6|A0A484GXF6_SOUCH	Ubiquitin-like domain-containing protein (Fragment) OS=Sousa chinensis OX=103600 GN=DBR06_SOUSAS42010002 PE=4 SV=1	ELOB
519	2	1	tr|A0A484GW05|A0A484GW05_SOUCH	Uncharacterized protein OS=Sousa chinensis OX=103600 GN=DBR06_SOUSAS4610017 PE=4 SV=1	NDUFB3
520	2	1	tr|A0A484GUE9|A0A484GUE9_SOUCH	Uncharacterized protein OS=Sousa chinensis OX=103600 GN=DBR06_SOUSAS610163 PE=4 SV=1	CCDC189
521	2	1	tr|A0A484GTA9|A0A484GTA9_SOUCH	ZnF_CDGSH domain-containing protein OS=Sousa chinensis OX=103600 GN=DBR06_SOUSAS13510017 PE=4 SV=1	CISD1
522	2	1	tr|A0A484GTA0|A0A484GTA0_SOUCH	LRRC37AB_C domain-containing protein OS=Sousa chinensis OX=103600 GN=DBR06_SOUSAS13510001 PE=4 SV=1	LRRC37A5P
523	2	1	tr|A0A484GSS2|A0A484GSS2_SOUCH	NIPSNAP domain-containing protein (Fragment) OS=Sousa chinensis OX=103600 GN=DBR06_SOUSAS610126 PE=4 SV=1	NIPSNAP2
524	2	1	tr|A0A484GSE8|A0A484GSE8_SOUCH	SAM domain-containing protein (Fragment) OS=Sousa chinensis OX=103600 GN=DBR06_SOUSAS5810034 PE=4 SV=1	SAMD15
525	2	1	tr|A0A484GRU5|A0A484GRU5_SOUCH	Transmembrane 9 superfamily member (Fragment) OS=Sousa chinensis OX=103600 GN=DBR06_SOUSAS110089 PE=3 SV=1	TM9SF3
526	2	1	tr|A0A484GRF9|A0A484GRF9_SOUCH	Lipoyl-binding domain-containing protein OS=Sousa chinensis OX=103600 GN=DBR06_SOUSAS5810074 PE=4 SV=1	DLST
527	2	1	tr|A0A484GQA5|A0A484GQA5_SOUCH	Derlin OS=Sousa chinensis OX=103600 GN=DBR06_SOUSAS1410012 PE=3 SV=1	DERL1
528	2	1	tr|A0A484GPU1|A0A484GPU1_SOUCH	Uncharacterized protein OS=Sousa chinensis OX=103600 GN=DBR06_SOUSAS14210037 PE=4 SV=1	HNRNPH1
529	2	1	tr|A0A484GPS2|A0A484GPS2_SOUCH	Uncharacterized protein (Fragment) OS=Sousa chinensis OX=103600 GN=DBR06_SOUSAS14210009 PE=3 SV=1	SEC22B
530	2	1	tr|A0A484GLH7|A0A484GLH7_SOUCH	Uncharacterized protein (Fragment) OS=Sousa chinensis OX=103600 GN=DBR06_SOUSAS34910003 PE=3 SV=1	ATP6V1B2
531	2	1	tr|A0A484GKW0|A0A484GKW0_SOUCH	Uncharacterized protein (Fragment) OS=Sousa chinensis OX=103600 GN=DBR06_SOUSAS10810026 PE=4 SV=1	SIL1
532	2	1	tr|A0A484GIU3|A0A484GIU3_SOUCH	Uncharacterized protein OS=Sousa chinensis OX=103600 GN=DBR06_SOUSAS21310016 PE=3 SV=1	CANX
533	2	1	tr|A0A484GHQ5|A0A484GHQ5_SOUCH	Secretory carrier-associated membrane protein (Fragment) OS=Sousa chinensis OX=103600 GN=DBR06_SOUSAS9710064 PE=3 SV=1	SCAMP2
534	2	1	tr|A0A2U4CLI0|A0A2U4CLI0_TURTR	microtubule-associated proteins 1A/1B light chain 3A OS=Tursiops truncatus OX=9739 GN=MAP1LC3A PE=3 SV=1	MAP1LC3A
535	2	1	tr|A0A2U4CL32|A0A2U4CL32_TURTR	BPI fold-containing family A member 3 OS=Tursiops truncatus OX=9739 GN=BPIFA3 PE=4 SV=1	BPIFA3
536	2	1	tr|A0A2U4CKR6|A0A2U4CKR6_TURTR	ubiquitin-protein ligase E3B isoform X2 OS=Tursiops truncatus OX=9739 GN=UBE3B PE=4 SV=1	UBE3B
537	2	1	tr|A0A2U4CKP9|A0A2U4CKP9_TURTR	Isocitrate dehydrogenase [NAD] subunit, mitochondrial OS=Tursiops truncatus OX=9739 GN=IDH3A PE=3 SV=1	IDH3A
538	2	1	tr|A0A2U4CGF4|A0A2U4CGF4_TURTR	endoplasmic reticulum resident protein 44 isoform X2 OS=Tursiops truncatus OX=9739 GN=ERP44 PE=4 SV=1	ERP44
539	2	1	tr|A0A2U4CFD0|A0A2U4CFD0_TURTR	Proteasome subunit beta OS=Tursiops truncatus OX=9739 GN=PSMB5 PE=3 SV=1	PSMB5
540	2	1	tr|A0A2U4CFA6|A0A2U4CFA6_TURTR	Dolichyl-diphosphooligosaccharide--protein glycosyltransferase subunit DAD1 OS=Tursiops truncatus OX=9739 GN=DAD1 PE=3 SV=1	DAD1
541	2	1	tr|A0A2U4C7Y5|A0A2U4C7Y5_TURTR	Signal peptidase complex catalytic subunit SEC11 OS=Tursiops truncatus OX=9739 GN=SEC11A PE=3 SV=1	SEC11A
542	2	1	tr|A0A2U4C5A1|A0A2U4C5A1_TURTR	thioredoxin domain-containing protein 5 isoform X2 OS=Tursiops truncatus OX=9739 GN=TXNDC5 PE=4 SV=1	TXNDC5
543	2	1	tr|A0A2U4C401|A0A2U4C401_TURTR	ataxin-10 isoform X2 OS=Tursiops truncatus OX=9739 GN=ATXN10 PE=4 SV=1	ATXN10
544	2	1	tr|A0A2U4C3M7|A0A2U4C3M7_TURTR	translocator protein OS=Tursiops truncatus OX=9739 GN=TSPO PE=4 SV=1	TSPO
545	2	1	tr|A0A2U4C3C2|A0A2U4C3C2_TURTR	lactosylceramide 4-alpha-galactosyltransferase OS=Tursiops truncatus OX=9739 GN=A4GALT PE=4 SV=1	A4GALT
546	2	1	tr|A0A2U4BT91|A0A2U4BT91_TURTR	solute carrier family 25 member 46 isoform X1 OS=Tursiops truncatus OX=9739 GN=SLC25A46 PE=3 SV=1	SLC25A46
547	2	1	tr|A0A2U4BRF9|A0A2U4BRF9_TURTR	short/branched chain specific acyl-CoA dehydrogenase, mitochondrial isoform X4 OS=Tursiops truncatus OX=9739 GN=ACADSB PE=3 SV=1	ACADSB
548	2	1	tr|A0A2U4BB68|A0A2U4BB68_TURTR	protein phosphatase 1 regulatory subunit 7 isoform X3 OS=Tursiops truncatus OX=9739 GN=PPP1R7 PE=4 SV=1	PPP1R7
549	2	1	tr|A0A2U4B8Z1|A0A2U4B8Z1_TURTR	EF-hand domain-containing family member B OS=Tursiops truncatus OX=9739 GN=EFHB PE=4 SV=1	EFHB
550	2	1	tr|A0A2U4B8Y8|A0A2U4B8Y8_TURTR	DNA damage-binding protein 1 isoform X1 OS=Tursiops truncatus OX=9739 GN=DDB1 PE=4 SV=1	DDB1
551	2	1	tr|A0A2U4B876|A0A2U4B876_TURTR	Adenylosuccinate synthetase OS=Tursiops truncatus OX=9739 GN=ADSSL1 PE=3 SV=1	ADSSL1
552	2	1	tr|A0A2U4B478|A0A2U4B478_TURTR	neuropathy target esterase OS=Tursiops truncatus OX=9739 GN=PNPLA6 PE=4 SV=1	PNPLA6
553	2	1	tr|A0A2U4B3M9|A0A2U4B3M9_TURTR	MICOS complex subunit OS=Tursiops truncatus OX=9739 GN=APOOL PE=4 SV=1	APOOL
554	2	1	tr|A0A2U4ATX3|A0A2U4ATX3_TURTR	serine/threonine-protein phosphatase CPPED1 OS=Tursiops truncatus OX=9739 GN=CPPED1 PE=4 SV=1	CPPED1
555	2	1	tr|A0A2U4ATC7|A0A2U4ATC7_TURTR	LOW QUALITY PROTEIN: tricarboxylate transport protein, mitochondrial-like OS=Tursiops truncatus OX=9739 GN=LOC101333152 PE=3 SV=1	SLC25A1
556	2	1	tr|A0A2U4AQQ0|A0A2U4AQQ0_TURTR	Protein-serine/threonine kinase OS=Tursiops truncatus OX=9739 GN=PDK3 PE=3 SV=1	PDK3
557	2	1	tr|A0A2U4AKW9|A0A2U4AKW9_TURTR	leucine-rich repeat-containing protein 23 OS=Tursiops truncatus OX=9739 GN=LRRC23 PE=4 SV=1	LRRC23
558	2	1	tr|A0A2U4AJY4|A0A2U4AJY4_TURTR	Lipase maturation factor OS=Tursiops truncatus OX=9739 GN=LMF1 PE=3 SV=1	LMF1
559	2	1	tr|A0A2U4AJ21|A0A2U4AJ21_TURTR	acyl-protein thioesterase 1 isoform X1 OS=Tursiops truncatus OX=9739 GN=LYPLA1 PE=4 SV=1	LYPLA1
560	2	1	tr|A0A2U4A7I3|A0A2U4A7I3_TURTR	LRP2-binding protein OS=Tursiops truncatus OX=9739 GN=LRP2BP PE=4 SV=1	LRP2BP
561	2	1	tr|A0A2U4A5H1|A0A2U4A5H1_TURTR	protein cornichon homolog 4 isoform X2 OS=Tursiops truncatus OX=9739 GN=CNIH4 PE=4 SV=1	CNIH4
562	2	1	tr|A0A2U4A551|A0A2U4A551_TURTR	fumarate hydratase, mitochondrial OS=Tursiops truncatus OX=9739 GN=FH PE=3 SV=1	FH
563	2	1	tr|A0A2U4A234|A0A2U4A234_TURTR	choline transporter-like protein 5 OS=Tursiops truncatus OX=9739 GN=SLC44A5 PE=3 SV=1	SLC44A5
564	2	1	tr|A0A2U3V641|A0A2U3V641_TURTR	Superoxide dismutase [Cu-Zn] OS=Tursiops truncatus OX=9739 GN=SOD1 PE=3 SV=1	SOD1
565	2	1	tr|A0A2U3V5J8|A0A2U3V5J8_TURTR	actin-like protein 7B OS=Tursiops truncatus OX=9739 GN=ACTL7B PE=4 SV=1	ACTL7B
566	2	1	tr|A0A2U4AQ84|A0A2U4AQ84_TURTR	cystatin-C-like OS=Tursiops truncatus OX=9739 GN=LOC101322505 PE=3 SV=1	CST3
567	11.56	6	tr|A0A2U4CM99|A0A2U4CM99_TURTR	5-oxoprolinase OS=Tursiops truncatus OX=9739 GN=OPLAH PE=4 SV=1	OPLAH
568	2	1	tr|A0A2U4BKJ8|A0A2U4BKJ8_TURTR	adenylate kinase 2, mitochondrial isoform X2 OS=Tursiops truncatus OX=9739 GN=AK2 PE=3 SV=1	AK2
569	2	1	tr|A0A484GLB7|A0A484GLB7_SOUCH	Uncharacterized protein OS=Sousa chinensis OX=103600 GN=DBR06_SOUSAS35410035 PE=4 SV=1	HRAS
570	1.93	1	tr|A0A2U4ARL0|A0A2U4ARL0_TURTR	cytochrome c oxidase subunit 7B2, mitochondrial OS=Tursiops truncatus OX=9739 GN=LOC101320707 PE=4 SV=1	COX7B2
571	1.93	1	tr|A0A484GV48|A0A484GV48_SOUCH	PDZ domain-containing protein OS=Sousa chinensis OX=103600 GN=DBR06_SOUSAS7610037 PE=4 SV=1	HTRA2
572	1.89	1	tr|A0A2U4BXD4|A0A2U4BXD4_TURTR	syntaxin-2 isoform X2 OS=Tursiops truncatus OX=9739 GN=STX2 PE=3 SV=1	STX2
573	1.89	2	tr|A0A2U4BP66|A0A2U4BP66_TURTR	keratin, type I cytoskeletal 12 isoform X1 OS=Tursiops truncatus OX=9739 GN=LOC101324642 PE=3 SV=1	KRT12
574	1.85	1	tr|A0A484GZQ6|A0A484GZQ6_SOUCH	Uncharacterized protein (Fragment) OS=Sousa chinensis OX=103600 GN=DBR06_SOUSAS9810073 PE=4 SV=1	BRI3
575	1.82	1	tr|A0A2U3V6C2|A0A2U3V6C2_TURTR	ADP-ribosylation factor-like protein 1 OS=Tursiops truncatus OX=9739 GN=ARL1 PE=3 SV=1	ARL1
576	1.81	1	tr|A0A484H2K1|A0A484H2K1_SOUCH	Uncharacterized protein OS=Sousa chinensis OX=103600 GN=DBR06_SOUSAS28010006 PE=4 SV=1	PDCD6
577	1.77	1	tr|A0A2U4B1I5|A0A2U4B1I5_TURTR	3-hydroxyisobutyryl-CoA hydrolase, mitochondrial OS=Tursiops truncatus OX=9739 GN=HIBCH PE=3 SV=1	HIBCH
578	1.74	1	tr|A0A484GSU8|A0A484GSU8_SOUCH	Uncharacterized protein OS=Sousa chinensis OX=103600 GN=DBR06_SOUSAS110108 PE=4 SV=1	HOGA1
579	1.72	1	tr|A0A2U4A0M2|A0A2U4A0M2_TURTR	testis-expressed sequence 35 protein isoform X4 OS=Tursiops truncatus OX=9739 GN=TEX35 PE=4 SV=1	TEX35
580	1.72	1	tr|A0A2U4BST8|A0A2U4BST8_TURTR	rho GDP-dissociation inhibitor 1 OS=Tursiops truncatus OX=9739 GN=ARHGDIA PE=4 SV=1	ARHGDIA
581	1.93	2	tr|A0A484GUR9|A0A484GUR9_SOUCH	Thioredoxin domain-containing protein OS=Sousa chinensis OX=103600 GN=DBR06_SOUSAS610305 PE=4 SV=1	PDILT
582	1.88	2	tr|A0A2U4CBD9|A0A2U4CBD9_TURTR	LOW QUALITY PROTEIN: keratin, type II cytoskeletal 6A-like OS=Tursiops truncatus OX=9739 GN=LOC101322971 PE=3 SV=1	KRT6
583	1.69	1	tr|A0A2U4A610|A0A2U4A610_TURTR	lysophospholipase-like protein 1 isoform X1 OS=Tursiops truncatus OX=9739 GN=LYPLAL1 PE=4 SV=1	LYPLAL1
584	1.79	3	tr|A0A2U4BIW7|A0A2U4BIW7_TURTR	putative spermatogenesis-associated protein 31D4 OS=Tursiops truncatus OX=9739 GN=LOC101315521 PE=4 SV=1	LOC101315521
585	1.64	1	tr|A0A2U4BG25|A0A2U4BG25_TURTR	calcium-binding protein 39-like OS=Tursiops truncatus OX=9739 GN=CAB39L PE=4 SV=1	CAB39L
586	1.62	1	tr|A0A2U4CAB1|A0A2U4CAB1_TURTR	deleted in lung and esophageal cancer protein 1 isoform X6 OS=Tursiops truncatus OX=9739 GN=DLEC1 PE=4 SV=1	DLEC1
587	3.51	3	tr|A0A2U4C2N8|A0A2U4C2N8_TURTR	dynein heavy chain 9, axonemal OS=Tursiops truncatus OX=9739 GN=DNAH9 PE=4 SV=1	DNAH9
588	1.54	2	tr|A0A484GJN2|A0A484GJN2_SOUCH	Uncharacterized protein OS=Sousa chinensis OX=103600 GN=DBR06_SOUSAS810002 PE=3 SV=1	ACADS
589	1.52	1	tr|A0A2U4C2T9|A0A2U4C2T9_TURTR	cilia- and flagella-associated protein 52 isoform X2 OS=Tursiops truncatus OX=9739 GN=CFAP52 PE=4 SV=1	CFAP52

## Sheet: Male 1 sperm 2 Sample 2
N	Score Max	Peptides(95%)	Accession	Name	Gene Name
1	342.33	645	tr|A0A2U4AL28|A0A2U4AL28_TURTR	A-kinase anchor protein 3 OS=Tursiops truncatus OX=9739 GN=AKAP3 PE=4 SV=1	AKAP3
2	169.21	195	tr|A0A484GMZ5|A0A484GMZ5_SOUCH	Uncharacterized protein OS=Sousa chinensis OX=103600 GN=DBR06_SOUSAS310285 PE=4 SV=1	ODF2
3	100.02	72	tr|A0A484H3E2|A0A484H3E2_SOUCH	Uncharacterized protein OS=Sousa chinensis OX=103600 GN=DBR06_SOUSAS1810154 PE=4 SV=1	DNAH8
4	87.07	53	tr|A0A2U4ABJ8|A0A2U4ABJ8_TURTR	heat shock-related 70 kDa protein 2 OS=Tursiops truncatus OX=9739 GN=HSPA2 PE=3 SV=1	HSPA2
5	83.15	71	tr|A0A484H3Q7|A0A484H3Q7_SOUCH	ATP synthase subunit alpha OS=Sousa chinensis OX=103600 GN=DBR06_SOUSAS25010017 PE=3 SV=1	ATP5A1
6	79.84	99	tr|A0A2U4A3V4|A0A2U4A3V4_TURTR	glutathione S-transferase Mu 3 OS=Tursiops truncatus OX=9739 GN=LOC101320455 PE=4 SV=1	GSTM3
7	79.54	58	tr|A0A2U4B1D8|A0A2U4B1D8_TURTR	fibrous sheath-interacting protein 2 OS=Tursiops truncatus OX=9739 GN=FSIP2 PE=4 SV=1	FSIP2
8	74.99	118	tr|A0A387L8L1|A0A387L8L1_PSECS	Tubulin beta chain OS=Pseudorca crassidens OX=82174 GN=TUBB PE=3 SV=1	TUBB
9	69.95	47	tr|A0A2U4AYL4|A0A2U4AYL4_TURTR	calcium-binding tyrosine phosphorylation-regulated protein isoform X1 OS=Tursiops truncatus OX=9739 GN=CABYR PE=4 SV=1	CABYR
10	63.8	41	tr|A0A2U4BNH8|A0A2U4BNH8_TURTR	60 kDa heat shock protein, mitochondrial isoform X1 OS=Tursiops truncatus OX=9739 GN=HSPD1 PE=3 SV=1	HSPD1
11	62.58	53	tr|A0A2U3ZZ00|A0A2U3ZZ00_TURTR	Glutamine synthetase OS=Tursiops truncatus OX=9739 GN=GLUL PE=3 SV=1	GLUL
12	61.8	60	tr|A0A2U3V1W9|A0A2U3V1W9_TURTR	ATP synthase subunit beta OS=Tursiops truncatus OX=9739 GN=ATP5B PE=3 SV=1	ATP5B
13	58.26	31	tr|A0A484GLY6|A0A484GLY6_SOUCH	Uncharacterized protein (Fragment) OS=Sousa chinensis OX=103600 GN=DBR06_SOUSAS11510048 PE=3 SV=1	HK1
14	57.14	40	tr|A0A2U4AXG0|A0A2U4AXG0_TURTR	Succinyl-CoA:3-ketoacid-coenzyme A transferase OS=Tursiops truncatus OX=9739 GN=OXCT1 PE=3 SV=1	OXCT1
15	55.88	29	tr|A0A2U4A7H7|A0A2U4A7H7_TURTR	importin-5 isoform X1 OS=Tursiops truncatus OX=9739 GN=IPO5 PE=4 SV=1	IPO5
16	55.13	33	tr|A0A2U4ABJ1|A0A2U4ABJ1_TURTR	Glycerol-3-phosphate dehydrogenase OS=Tursiops truncatus OX=9739 GN=GPD2 PE=3 SV=1	GPD2
17	53.99	29	tr|A0A2U3V3T4|A0A2U3V3T4_TURTR	cAMP-dependent protein kinase type I-alpha regulatory subunit OS=Tursiops truncatus OX=9739 GN=PRKAR1A PE=4 SV=1	PRKAR1A
18	53.06	31	tr|A0A2U4CJ57|A0A2U4CJ57_TURTR	EF-hand domain-containing protein 1 isoform X1 OS=Tursiops truncatus OX=9739 GN=EFHC1 PE=4 SV=1	EFHC1
19	53.25	38	tr|A0A2U4AT49|A0A2U4AT49_TURTR	tektin-5 OS=Tursiops truncatus OX=9739 GN=TEKT5 PE=4 SV=1	TEKT5
20	52.11	31	tr|A0A2U4B0W7|A0A2U4B0W7_TURTR	testis-specific gene 10 protein isoform X4 OS=Tursiops truncatus OX=9739 GN=TSGA10 PE=4 SV=1	TSGA10
21	52.03	29	tr|A0A2U4CAA2|A0A2U4CAA2_TURTR	lactotransferrin isoform X1 OS=Tursiops truncatus OX=9739 GN=LTF PE=3 SV=1	LTF
22	50.49	39	tr|A0A2U4ARG7|A0A2U4ARG7_TURTR	mitochondria-eating protein OS=Tursiops truncatus OX=9739 GN=SPATA18 PE=4 SV=1	SPATA18
23	50.2	71	tr|A0A484GJI5|A0A484GJI5_SOUCH	Tubulin alpha chain OS=Sousa chinensis OX=103600 GN=DBR06_SOUSAS1110113 PE=3 SV=1	TUBA1A
24	50.01	29	tr|A0A2U4BWD3|A0A2U4BWD3_TURTR	Acetyltransferase component of pyruvate dehydrogenase complex OS=Tursiops truncatus OX=9739 GN=DLAT PE=3 SV=1	DLAT
25	49.28	69	tr|A0A2U3V8E2|A0A2U3V8E2_TURTR	ropporin-1A OS=Tursiops truncatus OX=9739 GN=ROPN1 PE=4 SV=1	ROPN1
26	48.41	32	tr|A0A484H4E5|A0A484H4E5_SOUCH	Pyruvate dehydrogenase E1 component subunit alpha (Fragment) OS=Sousa chinensis OX=103600 GN=DBR06_SOUSAS31910002 PE=4 SV=1	PDHA1
27	45.58	27	tr|A0A2U4CQQ1|A0A2U4CQQ1_TURTR	heat shock protein HSP 90-alpha OS=Tursiops truncatus OX=9739 GN=HSP90AA1 PE=3 SV=1	HSP90AA1
28	45.44	36	tr|A0A2U4C2L2|A0A2U4C2L2_TURTR	tektin-3 OS=Tursiops truncatus OX=9739 GN=TEKT3 PE=4 SV=1	TEKT3
29	46.95	29	tr|A0A2U4BLX2|A0A2U4BLX2_TURTR	dynein heavy chain 17, axonemal OS=Tursiops truncatus OX=9739 GN=DNAH17 PE=4 SV=1	DNAH17
30	44.85	43	tr|A0A484GVK4|A0A484GVK4_SOUCH	Pyruvate dehydrogenase E1 component subunit beta OS=Sousa chinensis OX=103600 GN=DBR06_SOUSAS2110134 PE=4 SV=1	PDHB
31	44.44	25	tr|A0A2U3V1L4|A0A2U3V1L4_TURTR	alpha-enolase OS=Tursiops truncatus OX=9739 GN=ENO1 PE=3 SV=1	ENO1
32	44	41	tr|A0A2U4AKU6|A0A2U4AKU6_TURTR	Glyceraldehyde-3-phosphate dehydrogenase OS=Tursiops truncatus OX=9739 GN=GAPDH PE=3 SV=1	GAPDH
33	42.34	24	tr|A0A484GHG4|A0A484GHG4_SOUCH	Uncharacterized protein (Fragment) OS=Sousa chinensis OX=103600 GN=DBR06_SOUSAS33710033 PE=4 SV=1	MDH2
34	41.33	39	tr|A0A484GJC4|A0A484GJC4_SOUCH	Uncharacterized protein OS=Sousa chinensis OX=103600 GN=DBR06_SOUSAS8910036 PE=3 SV=1	CKMT1
35	40.69	28	tr|A0A484GN39|A0A484GN39_SOUCH	Amidase domain-containing protein OS=Sousa chinensis OX=103600 GN=DBR06_SOUSAS210294 PE=4 SV=1	FAAH
36	40.18	30	tr|A0A484GU59|A0A484GU59_SOUCH	Uncharacterized protein OS=Sousa chinensis OX=103600 GN=DBR06_SOUSAS610285 PE=3 SV=1	UQCRC2
37	40.06	20	tr|A0A2U4BN32|A0A2U4BN32_TURTR	NADH-ubiquinone oxidoreductase 75 kDa subunit, mitochondrial OS=Tursiops truncatus OX=9739 GN=NDUFS1 PE=3 SV=1	NDUFS1
38	39.2	21	tr|A0A484H0Z3|A0A484H0Z3_SOUCH	Succinate dehydrogenase [ubiquinone] flavoprotein subunit, mitochondrial OS=Sousa chinensis OX=103600 GN=DBR06_SOUSAS28010005 PE=3 SV=1	SDHA
39	40.61	28	tr|A0A484GL53|A0A484GL53_SOUCH	Uncharacterized protein OS=Sousa chinensis OX=103600 GN=DBR06_SOUSAS10810023 PE=3 SV=1	HSPA9
40	38.49	39	tr|A0A2U3ZYQ8|A0A2U3ZYQ8_TURTR	Citrate synthase OS=Tursiops truncatus OX=9739 GN=CS PE=3 SV=1	CS
41	38.01	23	tr|A0A484GVX6|A0A484GVX6_SOUCH	Dihydrolipoyl dehydrogenase OS=Sousa chinensis OX=103600 GN=DBR06_SOUSAS32610001 PE=3 SV=1	DLD
42	37.53	39	tr|A0A2U4C839|A0A2U4C839_TURTR	lactadherin OS=Tursiops truncatus OX=9739 GN=MFGE8 PE=4 SV=1	MFGE8
43	37.34	18	tr|A0A484GSZ1|A0A484GSZ1_SOUCH	Uncharacterized protein OS=Sousa chinensis OX=103600 GN=DBR06_SOUSAS1710084 PE=3 SV=1	GK
44	37.19	29	tr|A0A2U3V5C2|A0A2U3V5C2_TURTR	outer dense fiber protein 1 OS=Tursiops truncatus OX=9739 GN=ODF1 PE=4 SV=1	ODF1
45	36.58	20	tr|A0A2U4B677|A0A2U4B677_TURTR	sperm-associated antigen 6 isoform X1 OS=Tursiops truncatus OX=9739 GN=SPAG6 PE=4 SV=1	SPAG6
46	36.45	22	tr|A0A2U4CGD5|A0A2U4CGD5_TURTR	transitional endoplasmic reticulum ATPase OS=Tursiops truncatus OX=9739 GN=VCP PE=3 SV=1	VCP
47	36.09	19	tr|A0A2U3V878|A0A2U3V878_TURTR	endoplasmin OS=Tursiops truncatus OX=9739 GN=HSP90B1 PE=3 SV=1	HSP90B1
48	35.05	22	tr|A0A2U3UZH0|A0A2U3UZH0_TURTR	tektin-2 OS=Tursiops truncatus OX=9739 GN=TEKT2 PE=4 SV=1	TEKT2
49	34.83	32	tr|A0A2U3V9H9|A0A2U3V9H9_TURTR	cystatin-11 OS=Tursiops truncatus OX=9739 GN=CST11 PE=4 SV=1	CST11
50	34.07	21	tr|A0A2U4CNM6|A0A2U4CNM6_TURTR	L-lactate dehydrogenase OS=Tursiops truncatus OX=9739 GN=LDHAL6B PE=3 SV=1	LDHAL6B
51	34.01	22	tr|A0A2U4BWJ7|A0A2U4BWJ7_TURTR	cullin-5 isoform X4 OS=Tursiops truncatus OX=9739 GN=CUL5 PE=3 SV=1	CUL5
52	32.86	22	tr|A0A2U4BEP2|A0A2U4BEP2_TURTR	voltage-dependent anion-selective channel protein 2 OS=Tursiops truncatus OX=9739 GN=VDAC2 PE=4 SV=1	VDAC2
53	32.18	17	tr|A0A2U3UZ92|A0A2U3UZ92_TURTR	voltage-dependent anion-selective channel protein 3 OS=Tursiops truncatus OX=9739 GN=VDAC3 PE=4 SV=1	VDAC3
54	31.99	24	tr|A0A2U4BZS8|A0A2U4BZS8_TURTR	trifunctional enzyme subunit alpha, mitochondrial OS=Tursiops truncatus OX=9739 GN=HADHA PE=3 SV=1	HADHA
55	31.37	19	tr|A0A2U3V2A5|A0A2U3V2A5_TURTR	ADP/ATP translocase 1 OS=Tursiops truncatus OX=9739 GN=SLC25A4 PE=3 SV=1	SLC25A4
56	31.34	17	tr|A0A2U4AIN7|A0A2U4AIN7_TURTR	ras-related protein Rab-2A OS=Tursiops truncatus OX=9739 GN=RAB2A PE=4 SV=1	RAB2A
57	30.81	16	tr|A0A2U4BPT4|A0A2U4BPT4_TURTR	2-oxoglutarate dehydrogenase, mitochondrial OS=Tursiops truncatus OX=9739 GN=OGDH PE=4 SV=1	OGDH
58	30.15	16	tr|A0A2U4BRD0|A0A2U4BRD0_TURTR	ornithine aminotransferase, mitochondrial OS=Tursiops truncatus OX=9739 GN=OAT PE=3 SV=1	OAT
59	29.72	16	tr|A0A2U4BX36|A0A2U4BX36_TURTR	MICOS complex subunit MIC60 OS=Tursiops truncatus OX=9739 GN=IMMT PE=3 SV=1	IMMT
60	35.64	22	tr|A0A387L8T2|A0A387L8T2_PSECS	Heat shock 70kDa protein 1-like OS=Pseudorca crassidens OX=82174 GN=HSPA1L PE=3 SV=1	HSPA1L
61	28.84	22	tr|A0A2U3V7W5|A0A2U3V7W5_TURTR	F-actin-capping protein subunit alpha OS=Tursiops truncatus OX=9739 GN=CAPZA3 PE=3 SV=1	CAPZA3
62	28.46	22	tr|A0A2U4CGX8|A0A2U4CGX8_TURTR	LOW QUALITY PROTEIN: protein FAM205A-like OS=Tursiops truncatus OX=9739 GN=LOC101334385 PE=4 SV=1	FAM205A
63	28.34	16	tr|A0A484GML5|A0A484GML5_SOUCH	Adenylate kinase isoenzyme 1 OS=Sousa chinensis OX=103600 GN=AK1 PE=3 SV=1	AK1
64	28.24	16	tr|A0A2U4BBK5|A0A2U4BBK5_TURTR	radial spoke head protein 6 homolog A OS=Tursiops truncatus OX=9739 GN=RSPH6A PE=4 SV=1	RSPH6A
65	28.13	23	tr|A0A2U4CK81|A0A2U4CK81_TURTR	electron transfer flavoprotein subunit alpha, mitochondrial OS=Tursiops truncatus OX=9739 GN=ETFA PE=4 SV=1	ETFA
66	27.82	16	tr|A0A2U4A1R3|A0A2U4A1R3_TURTR	nuclear pore membrane glycoprotein 210-like OS=Tursiops truncatus OX=9739 GN=NUP210L PE=4 SV=1	NUP210L
67	27.31	23	tr|A0A2U4C4L8|A0A2U4C4L8_TURTR	LOW QUALITY PROTEIN: uncharacterized protein LOC101325758 OS=Tursiops truncatus OX=9739 GN=LOC101325758 PE=3 SV=1	H3C1
68	27.16	14	tr|A0A2U4BBT3|A0A2U4BBT3_TURTR	sulfide:quinone oxidoreductase, mitochondrial OS=Tursiops truncatus OX=9739 GN=SQRDL PE=4 SV=1	SQRDL
69	26.91	14	tr|A0A2U4B6F4|A0A2U4B6F4_TURTR	ATP synthase subunit gamma OS=Tursiops truncatus OX=9739 GN=ATP5C1 PE=3 SV=1	ATP5C1
70	26.83	15	tr|A0A484H3L1|A0A484H3L1_SOUCH	Uncharacterized protein OS=Sousa chinensis OX=103600 GN=DBR06_SOUSAS1810238 PE=4 SV=1	RSPH9
71	28.94	17	tr|A0A484GLW3|A0A484GLW3_SOUCH	Uncharacterized protein OS=Sousa chinensis OX=103600 GN=DBR06_SOUSAS310234 PE=3 SV=1	HSPA5
72	25.79	15	tr|A0A484GR26|A0A484GR26_SOUCH	Uncharacterized protein OS=Sousa chinensis OX=103600 GN=DBR06_SOUSAS1410148 PE=4 SV=1	OPLAH
73	25.64	14	tr|A0A2U4ARA3|A0A2U4ARA3_TURTR	hydroxyacyl-coenzyme A dehydrogenase, mitochondrial isoform X1 OS=Tursiops truncatus OX=9739 GN=HADH PE=4 SV=1	HADH
74	25.6	18	tr|A0A2U3V2T1|A0A2U3V2T1_TURTR	Glycerol-3-phosphate dehydrogenase [NAD(+)] OS=Tursiops truncatus OX=9739 GN=LOC101328950 PE=3 SV=1	GPD1L
75	25.33	19	tr|A0A2U4CH65|A0A2U4CH65_TURTR	Pyruvate kinase OS=Tursiops truncatus OX=9739 GN=PKM PE=3 SV=1	PKM
76	26.69	20	tr|A0A2U4BNL0|A0A2U4BNL0_TURTR	dynein heavy chain 7, axonemal OS=Tursiops truncatus OX=9739 GN=DNAH7 PE=4 SV=1	DNAH7
77	24.49	17	tr|A0A2U4AKU2|A0A2U4AKU2_TURTR	solute carrier family 2, facilitated glucose transporter member 3 OS=Tursiops truncatus OX=9739 GN=LOC101333672 PE=3 SV=1	SLC2A3
78	24.36	14	tr|A0A2U4AKQ5|A0A2U4AKQ5_TURTR	NADH dehydrogenase [ubiquinone] 1 alpha subcomplex subunit 9, mitochondrial isoform X1 OS=Tursiops truncatus OX=9739 GN=NDUFA9 PE=4 SV=1	NDUFA9
79	24.34	16	tr|A0A2U4C0R2|A0A2U4C0R2_TURTR	LOW QUALITY PROTEIN: ubiquitin-like modifier-activating enzyme 1 OS=Tursiops truncatus OX=9739 GN=UBA1 PE=3 SV=1	UBA1
80	24.3	16	tr|A0A2U4BVP9|A0A2U4BVP9_TURTR	Sperm surface protein Sp17 OS=Tursiops truncatus OX=9739 GN=SPA17 PE=4 SV=1	SPA17
81	24.12	13	tr|A0A2U4AGH3|A0A2U4AGH3_TURTR	Fascin OS=Tursiops truncatus OX=9739 GN=FSCN3 PE=3 SV=1	FSCN3
82	24.04	15	tr|A0A2U4BZS6|A0A2U4BZS6_TURTR	trifunctional enzyme subunit beta, mitochondrial OS=Tursiops truncatus OX=9739 GN=HADHB PE=3 SV=1	HADHB
83	23.94	50	tr|A0A2U4CKY7|A0A2U4CKY7_TURTR	Dynein light chain OS=Tursiops truncatus OX=9739 GN=DYNLL1 PE=3 SV=1	DYNLL1
84	23.68	18	tr|A0A2U4C4L2|A0A2U4C4L2_TURTR	aconitate hydratase, mitochondrial OS=Tursiops truncatus OX=9739 GN=ACO2 PE=4 SV=1	ACO2
85	23.41	12	tr|A0A2U3V4L1|A0A2U3V4L1_TURTR	trifunctional enzyme subunit alpha, mitochondrial-like OS=Tursiops truncatus OX=9739 GN=LOC101337221 PE=4 SV=1	HADHA
86	23.42	15	tr|A0A484GLP2|A0A484GLP2_SOUCH	Uncharacterized protein OS=Sousa chinensis OX=103600 GN=DBR06_SOUSAS12210025 PE=3 SV=1	PRKACB
87	23.03	12	tr|B0LM20|B0LM20_TURTR	Acrosin (Fragment) OS=Tursiops truncatus OX=9739 GN=ACR PE=3 SV=1	ACR
88	22.92	13	tr|A0A2U3V1I0|A0A2U3V1I0_TURTR	ropporin-1-like protein OS=Tursiops truncatus OX=9739 GN=ROPN1L PE=4 SV=1	ROPN1L
89	22.85	14	tr|A0A2U4A174|A0A2U4A174_TURTR	F-actin-capping protein subunit beta OS=Tursiops truncatus OX=9739 GN=CAPZB PE=3 SV=1	CAPZB
90	22.94	11	tr|A0A484GX76|A0A484GX76_SOUCH	Prohibitin OS=Sousa chinensis OX=103600 GN=DBR06_SOUSAS8210182 PE=3 SV=1	PHB
91	22.42	13	tr|A0A2U3V4Q7|A0A2U3V4Q7_TURTR	calicin OS=Tursiops truncatus OX=9739 GN=CCIN PE=4 SV=1	CCIN
92	22.2	13	tr|A0A2U3V6D2|A0A2U3V6D2_TURTR	Protein disulfide-isomerase OS=Tursiops truncatus OX=9739 GN=PDIA3 PE=3 SV=1	PDIA3
93	21.94	14	tr|A0A484GWB6|A0A484GWB6_SOUCH	Importin N-terminal domain-containing protein OS=Sousa chinensis OX=103600 GN=DBR06_SOUSAS8210139 PE=4 SV=1	KPNB1
94	21.7	12	tr|A0A484GQX9|A0A484GQX9_SOUCH	Uncharacterized protein OS=Sousa chinensis OX=103600 GN=DBR06_SOUSAS1410146 PE=4 SV=1	SPATC1
95	21.15	14	tr|A0A2U4BCZ4|A0A2U4BCZ4_TURTR	Aspartate aminotransferase OS=Tursiops truncatus OX=9739 GN=GOT2 PE=4 SV=1	GOT2
96	20.78	10	tr|A0A2U4C749|A0A2U4C749_TURTR	Isocitrate dehydrogenase [NADP] OS=Tursiops truncatus OX=9739 GN=IDH2 PE=3 SV=1	IDH2
97	20.49	15	tr|A0A2U4B0S0|A0A2U4B0S0_TURTR	probable serine carboxypeptidase CPVL OS=Tursiops truncatus OX=9739 GN=CPVL PE=3 SV=1	CPVL
98	20.21	12	tr|A0A077SA04|A0A077SA04_TURTR	Lysozyme OS=Tursiops truncatus OX=9739 GN=LYZF1 PE=3 SV=1	LYZF1
99	20.08	15	tr|A0A2U4CPH2|A0A2U4CPH2_TURTR	Superoxide dismutase OS=Tursiops truncatus OX=9739 GN=SOD2 PE=3 SV=1	SOD2
100	20.13	13	tr|A0A2U3V0R4|A0A2U3V0R4_TURTR	NADH dehydrogenase [ubiquinone] iron-sulfur protein 3, mitochondrial OS=Tursiops truncatus OX=9739 GN=NDUFS3 PE=3 SV=1	NDUFS3
101	20.07	14	tr|A0A2U4CNM9|A0A2U4CNM9_TURTR	parkin coregulated gene protein OS=Tursiops truncatus OX=9739 GN=PACRG PE=4 SV=1	PACRG
102	19.84	10	tr|A0A484GH73|A0A484GH73_SOUCH	Serine/threonine-protein phosphatase (Fragment) OS=Sousa chinensis OX=103600 GN=DBR06_SOUSAS20210037 PE=3 SV=1	PPP1CC
103	19.76	11	tr|A0A2U4BYT9|A0A2U4BYT9_TURTR	GTP-binding nuclear protein Ran OS=Tursiops truncatus OX=9739 GN=RAN PE=3 SV=1	RAN
104	19.65	15	tr|A0A484H345|A0A484H345_SOUCH	Arm_2 domain-containing protein OS=Sousa chinensis OX=103600 GN=DBR06_SOUSAS1810107 PE=4 SV=1	ARMC12
105	19.33	12	tr|A0A2U4C3T3|A0A2U4C3T3_TURTR	Angiotensin-converting enzyme OS=Tursiops truncatus OX=9739 GN=ACE PE=3 SV=1	ACE
106	19.29	12	tr|A0A484GRQ0|A0A484GRQ0_SOUCH	Aspartate aminotransferase OS=Sousa chinensis OX=103600 GN=DBR06_SOUSAS110126 PE=4 SV=1	GOT1
107	19.25	13	tr|A0A484GWU2|A0A484GWU2_SOUCH	Uncharacterized protein OS=Sousa chinensis OX=103600 GN=DBR06_SOUSAS8210016 PE=4 SV=1	PSME3
108	19.15	12	tr|A0A2U3V6X2|A0A2U3V6X2_TURTR	saccharopine dehydrogenase-like oxidoreductase isoform X2 OS=Tursiops truncatus OX=9739 GN=SCCPDH PE=4 SV=1	SCCPDH
109	20.06	13	tr|A0A2U4B1T6|A0A2U4B1T6_TURTR	cAMP-dependent protein kinase type II-alpha regulatory subunit OS=Tursiops truncatus OX=9739 GN=PRKAR2A PE=4 SV=1	PRKAR2A
110	18.88	18	tr|A0A2U4A6M6|A0A2U4A6M6_TURTR	dihydrolipoyllysine-residue succinyltransferase component of 2-oxoglutarate dehydrogenase complex, mitochondrial isoform X2 OS=Tursiops truncatus OX=9739 GN=DLST PE=4 SV=1	DLST
111	18.88	9	tr|A0A2U4CLU6|A0A2U4CLU6_TURTR	LOW QUALITY PROTEIN: casein kinase II subunit alpha OS=Tursiops truncatus OX=9739 GN=CSNK2A1 PE=3 SV=1	CSNK2A1
112	18.72	13	tr|A0A2U4B5B1|A0A2U4B5B1_TURTR	serum albumin isoform X2 OS=Tursiops truncatus OX=9739 GN=ALB PE=4 SV=1	ALB
113	18.57	20	tr|A0A484GSC8|A0A484GSC8_SOUCH	Phosphoglycerate mutase OS=Sousa chinensis OX=103600 GN=DBR06_SOUSAS110101 PE=3 SV=1	PGAM1
114	18.52	12	tr|A0A2U4A753|A0A2U4A753_TURTR	methylmalonate-semialdehyde dehydrogenase [acylating], mitochondrial isoform X1 OS=Tursiops truncatus OX=9739 GN=ALDH6A1 PE=4 SV=1	ALDH6A1
115	18.19	11	tr|A0A484GFH0|A0A484GFH0_SOUCH	Uncharacterized protein (Fragment) OS=Sousa chinensis OX=103600 GN=DBR06_SOUSAS16910027 PE=4 SV=1	ARMC4
116	18.19	12	tr|A0A2U4AI77|A0A2U4AI77_TURTR	14-3-3 protein zeta/delta isoform X1 OS=Tursiops truncatus OX=9739 GN=YWHAZ PE=3 SV=1	YWHAZ
117	18.13	11	tr|A0A2U3V7V8|A0A2U3V7V8_TURTR	T-complex protein 1 subunit delta OS=Tursiops truncatus OX=9739 GN=CCT4 PE=3 SV=1	CCT4
118	42.49	83	tr|A0A2U4ALI0|A0A2U4ALI0_TURTR	Tubulin alpha chain OS=Tursiops truncatus OX=9739 GN=LOC101339685 PE=3 SV=1	TUBA3
119	18	11	tr|A0A2U4CIV4|A0A2U4CIV4_TURTR	methylmalonyl-CoA mutase, mitochondrial isoform X1 OS=Tursiops truncatus OX=9739 GN=MUT PE=4 SV=1	MUT
120	18.01	10	tr|A0A2U4CB52|A0A2U4CB52_TURTR	long-chain-fatty-acid--CoA ligase ACSBG2 OS=Tursiops truncatus OX=9739 GN=ACSBG2 PE=4 SV=1	ACSBG2
121	17.78	10	tr|A0A484H3F1|A0A484H3F1_SOUCH	Uncharacterized protein OS=Sousa chinensis OX=103600 GN=DBR06_SOUSAS1610100 PE=3 SV=1	ACAD9
122	17.56	9	tr|A0A484GVC0|A0A484GVC0_SOUCH	Uncharacterized protein (Fragment) OS=Sousa chinensis OX=103600 GN=DBR06_SOUSAS4610101 PE=3 SV=1	ACADL
123	17.51	15	tr|A0A2U4BSU8|A0A2U4BSU8_TURTR	actin, cytoplasmic 2 OS=Tursiops truncatus OX=9739 GN=ACTG1 PE=3 SV=1	ACTG1
124	17.46	10	tr|A0A2U4BBE7|A0A2U4BBE7_TURTR	spermatid-specific manchette-related protein 1 isoform X1 OS=Tursiops truncatus OX=9739 GN=CUNH9orf24 PE=4 SV=1	SMRP1
125	17.37	9	tr|A0A2U4AU18|A0A2U4AU18_TURTR	ubiquitin carboxyl-terminal hydrolase 7 isoform X1 OS=Tursiops truncatus OX=9739 GN=USP7 PE=3 SV=1	USP7
126	17.32	11	tr|A0A484GT46|A0A484GT46_SOUCH	Uncharacterized protein OS=Sousa chinensis OX=103600 GN=DBR06_SOUSAS610124 PE=3 SV=1	CCT6A
127	16.97	10	tr|A0A2U4BM63|A0A2U4BM63_TURTR	ATP synthase subunit d, mitochondrial OS=Tursiops truncatus OX=9739 GN=ATP5H PE=3 SV=1	ATP5H
128	16.44	12	tr|A0A484GUP0|A0A484GUP0_SOUCH	Uncharacterized protein (Fragment) OS=Sousa chinensis OX=103600 GN=DBR06_SOUSAS2110069 PE=3 SV=1	ACTRT2
129	16.43	10	tr|A0A484GPC1|A0A484GPC1_SOUCH	Uncharacterized protein OS=Sousa chinensis OX=103600 GN=DBR06_SOUSAS210126 PE=4 SV=1	DNALI1
130	16.27	11	tr|A0A484GR31|A0A484GR31_SOUCH	Uncharacterized protein (Fragment) OS=Sousa chinensis OX=103600 GN=DBR06_SOUSAS110225 PE=4 SV=1	GSTO2
131	16.14	9	tr|A0A2U4A4Q2|A0A2U4A4Q2_TURTR	isoleucine--tRNA ligase, mitochondrial isoform X1 OS=Tursiops truncatus OX=9739 GN=IARS2 PE=3 SV=1	IARS2
132	16.14	11	tr|A0A2U3V8Z1|A0A2U3V8Z1_TURTR	ATP synthase F(0) complex subunit B1, mitochondrial OS=Tursiops truncatus OX=9739 GN=ATP5F1 PE=4 SV=1	ATP5F1
133	16.33	9	tr|A0A2U4A551|A0A2U4A551_TURTR	fumarate hydratase, mitochondrial OS=Tursiops truncatus OX=9739 GN=FH PE=3 SV=1	FH
134	16.05	13	tr|A0A2U4CNT6|A0A2U4CNT6_TURTR	T-complex protein 1 subunit alpha isoform X1 OS=Tursiops truncatus OX=9739 GN=TCP1 PE=3 SV=1	TCP1
135	16	9	tr|A0A2U4A373|A0A2U4A373_TURTR	aldose reductase OS=Tursiops truncatus OX=9739 GN=LOC101333965 PE=4 SV=1	AKR1B1
136	16	8	tr|A0A2U3V567|A0A2U3V567_TURTR	T-complex protein 1 subunit theta OS=Tursiops truncatus OX=9739 GN=CCT8 PE=3 SV=1	CCT8
137	16	10	tr|A0A2U3V831|A0A2U3V831_TURTR	Histone H2B OS=Tursiops truncatus OX=9739 GN=LOC101320960 PE=3 SV=1	H2BC1
138	15.77	11	tr|A0A2U3V6N7|A0A2U3V6N7_TURTR	T-complex protein 1 subunit beta OS=Tursiops truncatus OX=9739 GN=CCT2 PE=3 SV=1	CCT2
139	15.77	9	tr|A0A2U4C2P8|A0A2U4C2P8_TURTR	polyubiquitin-B OS=Tursiops truncatus OX=9739 GN=UBB PE=4 SV=1	UBB
140	15.73	9	tr|A0A2U4CG42|A0A2U4CG42_TURTR	cylicin-2 OS=Tursiops truncatus OX=9739 GN=CYLC2 PE=4 SV=1	CYLC2
141	15.72	12	tr|A0A2U4AY05|A0A2U4AY05_TURTR	nuclear pore complex protein Nup155 isoform X2 OS=Tursiops truncatus OX=9739 GN=NUP155 PE=4 SV=1	NUP155
142	15.53	9	tr|A0A484GSI4|A0A484GSI4_SOUCH	ML domain-containing protein OS=Sousa chinensis OX=103600 GN=DBR06_SOUSAS5810083 PE=4 SV=1	NPC2
143	17.26	9	tr|A0A2U4AGQ2|A0A2U4AGQ2_TURTR	voltage-dependent anion-selective channel protein 1 OS=Tursiops truncatus OX=9739 GN=VDAC1 PE=4 SV=1	VDAC1
144	36.47	21	tr|A0A484GRE3|A0A484GRE3_SOUCH	Uncharacterized protein OS=Sousa chinensis OX=103600 GN=DBR06_SOUSAS110363 PE=3 SV=1	HSPA8
145	15.12	8	tr|A0A2U4CHL3|A0A2U4CHL3_TURTR	apoptosis-inducing factor 1, mitochondrial isoform X2 OS=Tursiops truncatus OX=9739 GN=AIFM1 PE=4 SV=1	AIFM1
146	14.94	8	tr|A0A2U4AP04|A0A2U4AP04_TURTR	tektin-1 OS=Tursiops truncatus OX=9739 GN=TEKT1 PE=4 SV=1	TEKT1
147	14.56	11	tr|A0A2U3V2V0|A0A2U3V2V0_TURTR	Histone H2A OS=Tursiops truncatus OX=9739 GN=LOC101329341 PE=3 SV=1	H2AC7
148	14.56	11	tr|A0A484GUU2|A0A484GUU2_SOUCH	Uncharacterized protein OS=Sousa chinensis OX=103600 GN=DBR06_SOUSAS3410144 PE=4 SV=1	SPACA1
149	14.46	8	tr|A0A2U4AU44|A0A2U4AU44_TURTR	multidrug resistance protein 1 OS=Tursiops truncatus OX=9739 GN=ABCB1 PE=4 SV=1	ABCB1
150	20.45	12	tr|A0A484GPH2|A0A484GPH2_SOUCH	Uncharacterized protein OS=Sousa chinensis OX=103600 GN=DBR06_SOUSAS8810048 PE=3 SV=1	SLC25A31
151	14.22	11	tr|A0A2U3V5W6|A0A2U3V5W6_TURTR	outer dense fiber protein 3 OS=Tursiops truncatus OX=9739 GN=ODF3 PE=4 SV=1	ODF3
152	14.2	15	tr|A0A2U4APR3|A0A2U4APR3_TURTR	izumo sperm-egg fusion protein 1 isoform X3 OS=Tursiops truncatus OX=9739 GN=IZUMO1 PE=4 SV=1	IZUMO1
153	14.21	7	tr|A0A2U4B6S2|A0A2U4B6S2_TURTR	T-complex protein 1 subunit gamma OS=Tursiops truncatus OX=9739 GN=CCT3 PE=3 SV=1	CCT3
154	14.12	8	tr|A0A2U4CR94|A0A2U4CR94_TURTR	thioredoxin reductase 1, cytoplasmic isoform X2 OS=Tursiops truncatus OX=9739 GN=TXNRD1 PE=3 SV=1	TXNRD1
155	16.22	13	tr|A0A484GYB2|A0A484GYB2_SOUCH	Uncharacterized protein OS=Sousa chinensis OX=103600 GN=DBR06_SOUSAS19710007 PE=4 SV=1	DNAH6
156	14.04	9	tr|A0A2U3V5F6|A0A2U3V5F6_TURTR	BAG family molecular chaperone regulator 5 OS=Tursiops truncatus OX=9739 GN=BAG5 PE=4 SV=1	BAG5
157	14	7	tr|A0A2U4AHT9|A0A2U4AHT9_TURTR	protein FAM71B OS=Tursiops truncatus OX=9739 GN=FAM71B PE=4 SV=1	FAM71B
158	14	7	tr|A0A2U4BWR6|A0A2U4BWR6_TURTR	spermatogenesis-associated protein 19, mitochondrial OS=Tursiops truncatus OX=9739 GN=SPATA19 PE=4 SV=1	SPATA19
159	14	7	tr|A0A2U4APG9|A0A2U4APG9_TURTR	electron transfer flavoprotein subunit beta OS=Tursiops truncatus OX=9739 GN=ETFB PE=4 SV=1	ETFB
160	13.89	8	tr|A0A2U4ATX3|A0A2U4ATX3_TURTR	serine/threonine-protein phosphatase CPPED1 OS=Tursiops truncatus OX=9739 GN=CPPED1 PE=4 SV=1	CPPED1
161	13.86	8	tr|A0A2U4A6S8|A0A2U4A6S8_TURTR	carnitine O-palmitoyltransferase 1, muscle isoform isoform X2 OS=Tursiops truncatus OX=9739 GN=CPT1B PE=3 SV=1	CPT1B
162	13.75	8	tr|A0A2U3V1P9|A0A2U3V1P9_TURTR	aldehyde dehydrogenase, mitochondrial OS=Tursiops truncatus OX=9739 GN=ALDH2 PE=3 SV=1	ALDH2
163	13.7	7	tr|A0A2U4BYK1|A0A2U4BYK1_TURTR	Alstrom syndrome protein 1 isoform X1 OS=Tursiops truncatus OX=9739 GN=ALMS1 PE=4 SV=1	ALMS1
164	13.76	10	tr|A0A2U4AJN2|A0A2U4AJN2_TURTR	probable C-mannosyltransferase DPY19L2 OS=Tursiops truncatus OX=9739 GN=DPY19L2 PE=4 SV=1	DPY19L2
165	13.66	7	tr|A0A484GZQ4|A0A484GZQ4_SOUCH	Uncharacterized protein OS=Sousa chinensis OX=103600 GN=DBR06_SOUSAS9410026 PE=4 SV=1	TPPP2
166	13.52	8	tr|A0A2U4ADL2|A0A2U4ADL2_TURTR	NADH dehydrogenase [ubiquinone] 1 alpha subcomplex subunit 10, mitochondrial OS=Tursiops truncatus OX=9739 GN=NDUFA10 PE=3 SV=1	NDUFA10
167	13.39	9	tr|A0A484GKU0|A0A484GKU0_SOUCH	Ig-like domain-containing protein (Fragment) OS=Sousa chinensis OX=103600 GN=DBR06_SOUSAS10810004 PE=4 SV=1	ZPBP
168	13.21	9	tr|A0A2U3V877|A0A2U3V877_TURTR	cysteine desulfurase, mitochondrial OS=Tursiops truncatus OX=9739 GN=NFS1 PE=3 SV=1	NFS1
169	13.18	7	tr|A0A2U4C8P6|A0A2U4C8P6_TURTR	myeloid leukemia factor 1 OS=Tursiops truncatus OX=9739 GN=MLF1 PE=4 SV=1	MLF1
170	13.12	8	tr|A0A2U4AGN6|A0A2U4AGN6_TURTR	spermatogenesis-associated protein 24 isoform X1 OS=Tursiops truncatus OX=9739 GN=SPATA24 PE=4 SV=1	SPATA24
171	13.06	22	tr|A0A2U4BHC6|A0A2U4BHC6_TURTR	Malic enzyme OS=Tursiops truncatus OX=9739 GN=ME2 PE=3 SV=1	ME2
172	12.93	8	tr|A0A2U3V643|A0A2U3V643_TURTR	probable inactive serine protease 37 isoform X1 OS=Tursiops truncatus OX=9739 GN=PRSS37 PE=4 SV=1	PRSS37
173	12.69	7	tr|A0A484GMF8|A0A484GMF8_SOUCH	CHCH domain-containing protein OS=Sousa chinensis OX=103600 GN=DBR06_SOUSAS310194 PE=4 SV=1	NDUFA8
174	12.38	7	tr|A0A2U4BWH7|A0A2U4BWH7_TURTR	hypoxia up-regulated protein 1 OS=Tursiops truncatus OX=9739 GN=HYOU1 PE=4 SV=1	HYOU1
175	12.32	7	tr|A0A2U4BPM5|A0A2U4BPM5_TURTR	deleted in malignant brain tumors 1 protein OS=Tursiops truncatus OX=9739 GN=LOC101316532 PE=4 SV=1	DMBT1
176	14.26	11	tr|A0A2U4A8A5|A0A2U4A8A5_TURTR	dynein heavy chain 3, axonemal OS=Tursiops truncatus OX=9739 GN=DNAH3 PE=4 SV=1	DNAH3
177	12.1	9	tr|A0A484GQL5|A0A484GQL5_SOUCH	Cytochrome c domain-containing protein OS=Sousa chinensis OX=103600 GN=DBR06_SOUSAS1410151 PE=4 SV=1	CYC1
178	12.05	8	tr|W0UVE9|W0UVE9_TURTR	Ribonuclease A H1 OS=Tursiops truncatus OX=9739 GN=RAH1 PE=3 SV=1	RAH1
179	12.04	7	tr|A0A2U4B5J2|A0A2U4B5J2_TURTR	ly6/PLAUR domain-containing protein 4 OS=Tursiops truncatus OX=9739 GN=LYPD4 PE=4 SV=1	LYPD4
180	12.02	6	tr|A0A2U3V9C5|A0A2U3V9C5_TURTR	3-hydroxyacyl-CoA dehydrogenase type-2 OS=Tursiops truncatus OX=9739 GN=HSD17B10 PE=3 SV=1	HSD17B10
181	12	8	tr|A0A2U4CQ07|A0A2U4CQ07_TURTR	polymeric immunoglobulin receptor OS=Tursiops truncatus OX=9739 GN=PIGR PE=4 SV=1	PIGR
182	12	6	tr|A0A2U4BSQ3|A0A2U4BSQ3_TURTR	thioredoxin domain-containing protein 3 OS=Tursiops truncatus OX=9739 GN=NME8 PE=4 SV=1	NME8
183	12	6	tr|A0A2U3V8A0|A0A2U3V8A0_TURTR	T-complex protein 1 subunit epsilon OS=Tursiops truncatus OX=9739 GN=CCT5 PE=3 SV=1	CCT5
184	11.74	7	tr|A0A2U3V0I1|A0A2U3V0I1_TURTR	Succinate dehydrogenase [ubiquinone] iron-sulfur subunit, mitochondrial OS=Tursiops truncatus OX=9739 GN=SDHB PE=3 SV=1	SDHB
185	13.76	10	tr|A0A2U4CJE2|A0A2U4CJE2_TURTR	dynein heavy chain 10, axonemal OS=Tursiops truncatus OX=9739 GN=DNAH10 PE=4 SV=1	DNAH10
186	11.61	7	tr|I6VH08|I6VH08_TURTR	Somatic cytochrome c OS=Tursiops truncatus OX=9739 GN=CYCS PE=3 SV=1	CYCS
187	13.66	11	tr|A0A484GI92|A0A484GI92_SOUCH	Uncharacterized protein OS=Sousa chinensis OX=103600 GN=DBR06_SOUSAS2810144 PE=4 SV=1	DNAH2
188	11.52	7	tr|A0A2U4A0W7|A0A2U4A0W7_TURTR	phosphate carrier protein, mitochondrial OS=Tursiops truncatus OX=9739 GN=LOC101333921 PE=3 SV=1	SLC25A3
189	11.51	13	tr|A0A2U4C1G5|A0A2U4C1G5_TURTR	protein FAM209B OS=Tursiops truncatus OX=9739 GN=LOC101335645 PE=4 SV=1	FAM209B
190	11.41	6	tr|A0A2U4BG02|A0A2U4BG02_TURTR	Succinate--CoA ligase [ADP-forming] subunit beta, mitochondrial OS=Tursiops truncatus OX=9739 GN=SUCLA2 PE=3 SV=1	SUCLA2
191	11.18	7	tr|A0A2U3V8E6|A0A2U3V8E6_TURTR	ATP synthase subunit O, mitochondrial OS=Tursiops truncatus OX=9739 GN=ATP5O PE=3 SV=1	ATP5O
192	10.93	6	tr|A0A2U4BUE5|A0A2U4BUE5_TURTR	Cytochrome c oxidase subunit OS=Tursiops truncatus OX=9739 GN=LOC101339822 PE=3 SV=1	COX6B1
193	10.97	6	tr|A0A484GPK4|A0A484GPK4_SOUCH	Uncharacterized protein OS=Sousa chinensis OX=103600 GN=DBR06_SOUSAS1910128 PE=3 SV=1	ATP6V1A
194	10.9	7	tr|A0A2U4B4I3|A0A2U4B4I3_TURTR	elongation factor 1-gamma OS=Tursiops truncatus OX=9739 GN=EEF1G PE=4 SV=1	EEF1G
195	10.87	6	tr|A0A2U4AFI9|A0A2U4AFI9_TURTR	adenylate kinase 7 OS=Tursiops truncatus OX=9739 GN=AK7 PE=4 SV=1	AK7
196	10.89	6	tr|A0A2U4CS69|A0A2U4CS69_TURTR	Nucleoside diphosphate kinase 7 OS=Tursiops truncatus OX=9739 GN=NME7 PE=3 SV=1	NME7
197	10.68	5	tr|A0A2U4AUM0|A0A2U4AUM0_TURTR	elongation factor 1-alpha 1 OS=Tursiops truncatus OX=9739 GN=EEF1A1 PE=4 SV=1	EEF1A1
198	10.67	7	tr|A0A2U4CMR7|A0A2U4CMR7_TURTR	coiled-coil domain-containing protein 105 OS=Tursiops truncatus OX=9739 GN=CCDC105 PE=4 SV=1	CCDC105
199	10.5	6	tr|A0A2U3V9J7|A0A2U3V9J7_TURTR	Membrane cofactor protein OS=Tursiops truncatus OX=9739 GN=LOC101338541 PE=4 SV=1	CD46
200	12	8	tr|A0A484GMD4|A0A484GMD4_SOUCH	PKS_ER domain-containing protein OS=Sousa chinensis OX=103600 GN=DBR06_SOUSAS210005 PE=4 SV=1	MECR
201	10.38	6	tr|A0A2U4B2D4|A0A2U4B2D4_TURTR	4-trimethylaminobutyraldehyde dehydrogenase isoform X2 OS=Tursiops truncatus OX=9739 GN=ALDH9A1 PE=3 SV=1	ALDH9A1
202	10.3	6	tr|A0A2U4CQ26|A0A2U4CQ26_TURTR	sulfhydryl oxidase 1 OS=Tursiops truncatus OX=9739 GN=QSOX1 PE=4 SV=1	QSOX1
203	10.25	5	tr|A0A2U3UYE2|A0A2U3UYE2_TURTR	ornithine decarboxylase antizyme 3 OS=Tursiops truncatus OX=9739 GN=OAZ3 PE=4 SV=1	OAZ3
204	10.25	6	tr|B6VQP8|B6VQP8_TURTR	Ferritin OS=Tursiops truncatus OX=9739 GN=FT PE=2 SV=1	FT
205	10.16	24	tr|A0A2U3V018|A0A2U3V018_TURTR	calmodulin OS=Tursiops truncatus OX=9739 GN=CALM1 PE=3 SV=1	CALM1
206	38.05	84	tr|A0A484GYD5|A0A484GYD5_SOUCH	Tubulin alpha chain (Fragment) OS=Sousa chinensis OX=103600 GN=DBR06_SOUSAS23610037 PE=3 SV=1	TUBA8
207	10.14	8	tr|A0A484GWZ7|A0A484GWZ7_SOUCH	Spermatogenesis-associated protein 20 OS=Sousa chinensis OX=103600 GN=DBR06_SOUSAS8210210 PE=4 SV=1	SPATA20
208	10.06	8	tr|A0A2U4BCZ2|A0A2U4BCZ2_TURTR	polyamine-modulated factor 1-binding protein 1 OS=Tursiops truncatus OX=9739 GN=PMFBP1 PE=4 SV=1	PMFBP1
209	10.03	5	tr|A0A484H3T8|A0A484H3T8_SOUCH	2-oxoisovalerate dehydrogenase subunit alpha OS=Sousa chinensis OX=103600 GN=DBR06_SOUSAS1610343 PE=3 SV=1	BCKDHA
210	10.01	6	tr|A0A2U4CR29|A0A2U4CR29_TURTR	Mitochondrial pyruvate carrier OS=Tursiops truncatus OX=9739 GN=MPC2 PE=3 SV=1	MPC2
211	10.01	5	tr|A0A484GWS9|A0A484GWS9_SOUCH	Uncharacterized protein OS=Sousa chinensis OX=103600 GN=DBR06_SOUSAS8210224 PE=4 SV=1	LRRC37A5P
212	10	6	tr|A0A2U4APQ7|A0A2U4APQ7_TURTR	glycerol-3-phosphate phosphatase isoform X1 OS=Tursiops truncatus OX=9739 GN=PGP PE=3 SV=1	PGP
213	10	6	tr|A0A2U4CSA3|A0A2U4CSA3_TURTR	thymopoietin isoform X1 OS=Tursiops truncatus OX=9739 GN=TMPO PE=4 SV=1	TMPO
214	9.91	6	tr|A0A2U3VAI2|A0A2U3VAI2_TURTR	high mobility group protein B4 OS=Tursiops truncatus OX=9739 GN=HMGB4 PE=4 SV=1	HMGB4
215	9.91	8	tr|A0A2U4C944|A0A2U4C944_TURTR	hydroxysteroid dehydrogenase-like protein 2 isoform X5 OS=Tursiops truncatus OX=9739 GN=HSDL2 PE=4 SV=1	HSDL2
216	9.81	5	tr|A0A484GW42|A0A484GW42_SOUCH	Uncharacterized protein (Fragment) OS=Sousa chinensis OX=103600 GN=DBR06_SOUSAS8210052 PE=4 SV=1	TTC25
217	9.71	6	tr|A0A484GLR5|A0A484GLR5_SOUCH	Uncharacterized protein (Fragment) OS=Sousa chinensis OX=103600 GN=DBR06_SOUSAS11210035 PE=3 SV=1	SLC25A13
218	9.64	7	tr|A0A2U4B858|A0A2U4B858_TURTR	single-stranded DNA-binding protein, mitochondrial isoform X1 OS=Tursiops truncatus OX=9739 GN=SSBP1 PE=3 SV=1	SSBP1
219	9.57	8	tr|A0A2U4AVE1|A0A2U4AVE1_TURTR	2-oxoisovalerate dehydrogenase subunit beta, mitochondrial isoform X1 OS=Tursiops truncatus OX=9739 GN=BCKDHB PE=4 SV=1	BCKDHB
220	9.41	8	tr|A0A2U4C9U4|A0A2U4C9U4_TURTR	dnaJ homolog subfamily B member 13 OS=Tursiops truncatus OX=9739 GN=DNAJB13 PE=4 SV=1	DNAJB13
221	9.28	6	tr|A0A484GQJ5|A0A484GQJ5_SOUCH	Cytochrome b-c1 complex subunit 7 OS=Sousa chinensis OX=103600 GN=DBR06_SOUSAS14310005 PE=3 SV=1	UQCRB
222	9.25	6	tr|A0A2U4BC99|A0A2U4BC99_TURTR	cytochrome c oxidase subunit 4 isoform 1, mitochondrial OS=Tursiops truncatus OX=9739 GN=LOC101323468 PE=4 SV=1	COX4I1
223	9.33	6	tr|A0A2U3V182|A0A2U3V182_TURTR	ATP synthase subunit OS=Tursiops truncatus OX=9739 GN=ATP5L PE=3 SV=1	ATP5L
224	9.22	7	tr|A0A387L8N9|A0A387L8N9_PSECS	Casein kinase II subunit beta OS=Pseudorca crassidens OX=82174 GN=CSNK2B PE=3 SV=1	CSNK2B
225	9.04	10	tr|A0A2U4ALV6|A0A2U4ALV6_TURTR	3-hydroxyisobutyrate dehydrogenase, mitochondrial OS=Tursiops truncatus OX=9739 GN=HIBADH PE=4 SV=1	HIBADH
226	9.03	7	tr|A0A2U4CQ88|A0A2U4CQ88_TURTR	phosphate carrier protein, mitochondrial OS=Tursiops truncatus OX=9739 GN=SLC25A3 PE=3 SV=1	SLC25A3
227	9.03	6	tr|A0A484GFV2|A0A484GFV2_SOUCH	Uncharacterized protein (Fragment) OS=Sousa chinensis OX=103600 GN=DBR06_SOUSAS9510022 PE=4 SV=1	DMBT1
228	9.02	7	tr|A0A2U3V9N8|A0A2U3V9N8_TURTR	cytochrome c oxidase subunit NDUFA4 OS=Tursiops truncatus OX=9739 GN=NDUFA4 PE=4 SV=1	NDUFA4
229	9.1	5	tr|U5ZEE1|U5ZEE1_TURTR	Cytochrome c oxidase subunit 2 OS=Tursiops truncatus OX=9739 GN=COX2 PE=3 SV=1	COX2
230	8.83	6	tr|A0A484GUZ6|A0A484GUZ6_SOUCH	Choline dehydrogenase OS=Sousa chinensis OX=103600 GN=DBR06_SOUSAS2110169 PE=3 SV=1	CHDH
231	9.09	8	tr|A0A484GI24|A0A484GI24_SOUCH	Clathrin heavy chain OS=Sousa chinensis OX=103600 GN=DBR06_SOUSAS2810061 PE=3 SV=1	CLTC
232	8.85	6	tr|A0A2U3UZ09|A0A2U3UZ09_TURTR	Calreticulin OS=Tursiops truncatus OX=9739 GN=CALR PE=3 SV=1	CALR
233	8.59	5	tr|A0A2U4BDM5|A0A2U4BDM5_TURTR	cilia- and flagella-associated protein 20 isoform X1 OS=Tursiops truncatus OX=9739 GN=CFAP20 PE=4 SV=1	CFAP20
234	8.48	5	tr|A0A484GM19|A0A484GM19_SOUCH	ACTL7A_N domain-containing protein (Fragment) OS=Sousa chinensis OX=103600 GN=DBR06_SOUSAS310090 PE=3 SV=1	ACTL7A
235	28.83	19	tr|A0A484GYW7|A0A484GYW7_SOUCH	Uncharacterized protein OS=Sousa chinensis OX=103600 GN=DBR06_SOUSAS16510024 PE=3 SV=1	SLC25A6
236	8.45	5	tr|A0A484GLM4|A0A484GLM4_SOUCH	Fibronectin type-III domain-containing protein OS=Sousa chinensis OX=103600 GN=DBR06_SOUSAS38110014 PE=4 SV=1	FNDC8
237	8.4	7	tr|A0A2U4C4Y7|A0A2U4C4Y7_TURTR	LOW QUALITY PROTEIN: EF-hand calcium-binding domain-containing protein 6 OS=Tursiops truncatus OX=9739 GN=EFCAB6 PE=4 SV=1	EFCAB6
238	8.37	6	tr|A0A484GRS8|A0A484GRS8_SOUCH	Complex1_49kDa domain-containing protein OS=Sousa chinensis OX=103600 GN=DBR06_SOUSAS27910066 PE=3 SV=1	NDUFS2
239	8.37	4	tr|A0A484GHQ4|A0A484GHQ4_SOUCH	Uncharacterized protein OS=Sousa chinensis OX=103600 GN=DBR06_SOUSAS9710061 PE=4 SV=1	COX5A
240	8.37	4	tr|A0A484GIQ8|A0A484GIQ8_SOUCH	Uncharacterized protein OS=Sousa chinensis OX=103600 GN=DBR06_SOUSAS2810167 PE=3 SV=1	SLC25A35
241	8.35	7	tr|A0A484H038|A0A484H038_SOUCH	CoA_binding domain-containing protein (Fragment) OS=Sousa chinensis OX=103600 GN=DBR06_SOUSAS19710006 PE=3 SV=1	SUCLG1
242	18.07	17	tr|A0A484GI73|A0A484GI73_SOUCH	Dynein light chain OS=Sousa chinensis OX=103600 GN=DBR06_SOUSAS2810031 PE=3 SV=1	DYNLL2
243	8.19	5	tr|A0A2U4CLI2|A0A2U4CLI2_TURTR	Adenosylhomocysteinase OS=Tursiops truncatus OX=9739 GN=AHCY PE=3 SV=1	AHCY
244	8.13	4	tr|A0A2U4BQ10|A0A2U4BQ10_TURTR	4-hydroxy-2-oxoglutarate aldolase, mitochondrial isoform X1 OS=Tursiops truncatus OX=9739 GN=HOGA1 PE=3 SV=1	HOGA1
245	8.13	5	tr|A0A2U4B072|A0A2U4B072_TURTR	septin-10 OS=Tursiops truncatus OX=9739 GN=SEPT10 PE=3 SV=1	SEPT10
246	8.13	5	tr|A0A2U4BUX3|A0A2U4BUX3_TURTR	thioredoxin-related transmembrane protein 4 OS=Tursiops truncatus OX=9739 GN=TMX4 PE=4 SV=1	TMX4
247	8.13	4	tr|A0A2U4CNL0|A0A2U4CNL0_TURTR	LOW QUALITY PROTEIN: radial spoke head protein 3 homolog OS=Tursiops truncatus OX=9739 GN=RSPH3 PE=4 SV=1	RSPH3
248	45.96	74	tr|A0A2U4AE60|A0A2U4AE60_TURTR	tubulin beta chain OS=Tursiops truncatus OX=9739 GN=LOC109547065 PE=4 SV=1	TUBB4B
249	8.28	4	tr|A0A484GVC1|A0A484GVC1_SOUCH	Uncharacterized protein OS=Sousa chinensis OX=103600 GN=DBR06_SOUSAS13510020 PE=4 SV=1	TFAM
250	8.08	5	tr|A0A484GWL1|A0A484GWL1_SOUCH	Cytochrome b-c1 complex subunit Rieske, mitochondrial OS=Sousa chinensis OX=103600 GN=DBR06_SOUSAS30510010 PE=4 SV=1	UQCRFS1
251	12.06	17	tr|A0A2U4B7U1|A0A2U4B7U1_TURTR	tubulin beta-4B chain-like OS=Tursiops truncatus OX=9739 GN=LOC101334418 PE=4 SV=1	TUBB4B
252	8.03	4	tr|A0A2U4BNI3|A0A2U4BNI3_TURTR	10 kDa heat shock protein, mitochondrial isoform X2 OS=Tursiops truncatus OX=9739 GN=HSPE1 PE=3 SV=1	HSPE1
253	8.02	5	tr|A0A2U4C5I5|A0A2U4C5I5_TURTR	acyl-coenzyme A thioesterase 13 OS=Tursiops truncatus OX=9739 GN=ACOT13 PE=4 SV=1	ACOT13
254	8.02	6	tr|A0A484H1D5|A0A484H1D5_SOUCH	Uncharacterized protein OS=Sousa chinensis OX=103600 GN=DBR06_SOUSAS1510046 PE=4 SV=1	ACSS3
255	8.01	5	tr|A0A2U4CFM9|A0A2U4CFM9_TURTR	disintegrin and metalloproteinase domain-containing protein 20-like OS=Tursiops truncatus OX=9739 GN=LOC101328409 PE=4 SV=1	LOC101328409
256	8.02	5	tr|A0A2U3V8D9|A0A2U3V8D9_TURTR	Peptidyl-prolyl cis-trans isomerase OS=Tursiops truncatus OX=9739 GN=LOC101330165 PE=3 SV=1	PPIA
257	8.01	5	tr|A0A484GUH3|A0A484GUH3_SOUCH	TRANSKETOLASE_1 domain-containing protein OS=Sousa chinensis OX=103600 GN=DBR06_SOUSAS2110176 PE=4 SV=1	TKT
258	8	4	tr|A0A484GX60|A0A484GX60_SOUCH	Uncharacterized protein OS=Sousa chinensis OX=103600 GN=DBR06_SOUSAS8210281 PE=3 SV=1	SLC25A11
259	8	5	tr|A0A2U4BTF6|A0A2U4BTF6_TURTR	Ferritin OS=Tursiops truncatus OX=9739 GN=FTMT PE=3 SV=1	FTMT
260	8	5	tr|A0A2U4B0B9|A0A2U4B0B9_TURTR	fumarylacetoacetate hydrolase domain-containing protein 2A isoform X3 OS=Tursiops truncatus OX=9739 GN=LOC101315661 PE=4 SV=1	FAHD2A
261	8	5	tr|A0A2U4ATZ2|A0A2U4ATZ2_TURTR	solute carrier family 25 member 40 isoform X1 OS=Tursiops truncatus OX=9739 GN=SLC25A40 PE=3 SV=1	SLC25A40
262	8	4	tr|A0A2U4BCB1|A0A2U4BCB1_TURTR	isovaleryl-CoA dehydrogenase, mitochondrial OS=Tursiops truncatus OX=9739 GN=IVD PE=4 SV=1	IVD
263	8	4	tr|A0A2U3V1S6|A0A2U3V1S6_TURTR	NADH dehydrogenase [ubiquinone] 1 beta subcomplex subunit 10 OS=Tursiops truncatus OX=9739 GN=NDUFB10 PE=4 SV=1	NDUFB10
264	8.04	5	tr|U5L136|U5L136_SOUCH	Sodium/potassium-transporting ATPase subunit alpha (Fragment) OS=Sousa chinensis OX=103600 GN=ATP1A1 PE=3 SV=1	ATP1A1
265	8.26	6	tr|A0A484H288|A0A484H288_SOUCH	Uncharacterized protein (Fragment) OS=Sousa chinensis OX=103600 GN=DBR06_SOUSAS1810014 PE=4 SV=1	SAXO1
266	8.32	7	tr|A0A2U4C2T9|A0A2U4C2T9_TURTR	cilia- and flagella-associated protein 52 isoform X2 OS=Tursiops truncatus OX=9739 GN=CFAP52 PE=4 SV=1	CFAP52
267	7.94	4	tr|A0A2U3UZ56|A0A2U3UZ56_TURTR	T-complex protein 1 subunit eta OS=Tursiops truncatus OX=9739 GN=CCT7 PE=3 SV=1	CCT7
268	7.84	4	tr|A0A2U4BM17|A0A2U4BM17_TURTR	dynein intermediate chain 2, axonemal OS=Tursiops truncatus OX=9739 GN=DNAI2 PE=4 SV=1	DNAI2
269	7.87	5	tr|A0A2U4BHX0|A0A2U4BHX0_TURTR	cytosolic non-specific dipeptidase OS=Tursiops truncatus OX=9739 GN=CNDP2 PE=4 SV=1	CNDP2
270	8.05	5	tr|A0A484GWM6|A0A484GWM6_SOUCH	Uncharacterized protein OS=Sousa chinensis OX=103600 GN=DBR06_SOUSAS8210063 PE=3 SV=1	KRT13
271	7.77	6	tr|A0A2U3V248|A0A2U3V248_TURTR	Mitochondrial pyruvate carrier OS=Tursiops truncatus OX=9739 GN=MPC1 PE=3 SV=1	MPC1
272	8.86	6	tr|A0A2U3V9F2|A0A2U3V9F2_TURTR	Phosphoglycerate kinase OS=Tursiops truncatus OX=9739 GN=PGK1 PE=3 SV=1	PGK1
273	7.68	4	tr|A0A2U4B932|A0A2U4B932_TURTR	coiled-coil domain-containing protein 151-like OS=Tursiops truncatus OX=9739 GN=LOC109549776 PE=4 SV=1	CCDC151
274	7.66	6	tr|A0A484GJP1|A0A484GJP1_SOUCH	Cytochrome c oxidase subunit 6A, mitochondrial OS=Sousa chinensis OX=103600 GN=DBR06_SOUSAS810013 PE=3 SV=1	COX6A1
275	7.63	5	tr|A0A484GSX4|A0A484GSX4_SOUCH	Uncharacterized protein OS=Sousa chinensis OX=103600 GN=DBR06_SOUSAS36010005 PE=4 SV=1	FOLR3
276	7.54	5	tr|A0A2U4A148|A0A2U4A148_TURTR	delta-1-pyrroline-5-carboxylate dehydrogenase, mitochondrial OS=Tursiops truncatus OX=9739 GN=ALDH4A1 PE=4 SV=1	ALDH4A1
277	9.88	16	tr|A0A484GV00|A0A484GV00_SOUCH	Uncharacterized protein (Fragment) OS=Sousa chinensis OX=103600 GN=DBR06_SOUSAS2110197 PE=4 SV=1	DNAH1
278	7.34	4	tr|A0A2U4AG73|A0A2U4AG73_TURTR	importin-4 OS=Tursiops truncatus OX=9739 GN=IPO4 PE=4 SV=1	IPO4
279	7.03	4	tr|A0A2U4CBA9|A0A2U4CBA9_TURTR	keratin, type II cytoskeletal 6A-like OS=Tursiops truncatus OX=9739 GN=LOC101321922 PE=3 SV=1	KRT6A
280	6.92	4	tr|A0A2U3UYI5|A0A2U3UYI5_TURTR	T-complex-associated testis-expressed protein 1 OS=Tursiops truncatus OX=9739 GN=TCTE1 PE=4 SV=1	TCTE1
281	7	5	tr|A0A2U4A5R6|A0A2U4A5R6_TURTR	AFG3-like protein 2 isoform X5 OS=Tursiops truncatus OX=9739 GN=AFG3L2 PE=3 SV=1	AFG3L2
282	6.86	5	tr|A0A484GNG5|A0A484GNG5_SOUCH	Proteasome subunit alpha type (Fragment) OS=Sousa chinensis OX=103600 GN=DBR06_SOUSAS10010029 PE=3 SV=1	PSMA8
283	6.83	5	tr|A0A2U3V8P8|A0A2U3V8P8_TURTR	cytochrome c oxidase subunit 5B, mitochondrial OS=Tursiops truncatus OX=9739 GN=LOC101319704 PE=4 SV=1	COX5B
284	9.42	7	tr|C6L2F0|C6L2F0_TURTR	L-lactate dehydrogenase OS=Tursiops truncatus OX=9739 GN=LDHA PE=2 SV=1	LDHA
285	6.65	4	tr|A0A2U4A499|A0A2U4A499_TURTR	adenylate kinase 8 isoform X1 OS=Tursiops truncatus OX=9739 GN=AK8 PE=3 SV=1	AK8
286	6.82	4	tr|A0A2U4AZU2|A0A2U4AZU2_TURTR	protein deglycase DJ-1 OS=Tursiops truncatus OX=9739 GN=PARK7 PE=4 SV=1	PARK7
287	6.59	4	tr|A0A2U4BYC2|A0A2U4BYC2_TURTR	Malate dehydrogenase OS=Tursiops truncatus OX=9739 GN=MDH1 PE=3 SV=1	MDH1
288	6.61	4	tr|A0A2U4A9H4|A0A2U4A9H4_TURTR	radial spoke head 1 homolog OS=Tursiops truncatus OX=9739 GN=RSPH1 PE=4 SV=1	RSPH1
289	6.57	4	tr|A0A2U4CB37|A0A2U4CB37_TURTR	LOW QUALITY PROTEIN: lon protease homolog, mitochondrial OS=Tursiops truncatus OX=9739 GN=LONP1 PE=4 SV=1	LONP1
290	6.56	4	tr|A0A484GFJ5|A0A484GFJ5_SOUCH	Uncharacterized protein (Fragment) OS=Sousa chinensis OX=103600 GN=DBR06_SOUSAS16210014 PE=4 SV=1	NDUFA5
291	6.53	4	tr|A0A2U4AZR9|A0A2U4AZR9_TURTR	6-phosphogluconate dehydrogenase, decarboxylating OS=Tursiops truncatus OX=9739 GN=PGD PE=3 SV=1	PGD
292	6.51	4	tr|A0A2U4C0I3|A0A2U4C0I3_TURTR	radial spoke head 14 homolog OS=Tursiops truncatus OX=9739 GN=LOC109551252 PE=4 SV=1	RSPH14
293	6.5	4	tr|A0A2U4CGH0|A0A2U4CGH0_TURTR	protein NipSnap homolog 3A isoform X2 OS=Tursiops truncatus OX=9739 GN=LOC101323959 PE=4 SV=1	NIPSNAP3A
294	6.6	4	tr|A0A2U4B6E1|A0A2U4B6E1_TURTR	armadillo repeat-containing protein 3 isoform X2 OS=Tursiops truncatus OX=9739 GN=ARMC3 PE=4 SV=1	ARMC3
295	6.43	4	tr|A0A2U4B8W1|A0A2U4B8W1_TURTR	dynein intermediate chain 1, axonemal OS=Tursiops truncatus OX=9739 GN=DNAI1 PE=4 SV=1	DNAI1
296	6.38	3	tr|A0A484GP33|A0A484GP33_SOUCH	Uncharacterized protein OS=Sousa chinensis OX=103600 GN=DBR06_SOUSAS8810049 PE=4 SV=1	HSPA4L
297	6.36	3	tr|A0A2U4ACU4|A0A2U4ACU4_TURTR	dynamin-like 120 kDa protein, mitochondrial isoform X4 OS=Tursiops truncatus OX=9739 GN=OPA1 PE=3 SV=1	OPA1
298	6.87	4	tr|C6L2F1|C6L2F1_TURTR	L-lactate dehydrogenase OS=Tursiops truncatus OX=9739 GN=LDHB PE=2 SV=1	LDHB
299	6.3	3	tr|A0A2U4B8L6|A0A2U4B8L6_TURTR	coiled-coil domain-containing protein 151 OS=Tursiops truncatus OX=9739 GN=LOC101328850 PE=4 SV=1	CCDC151
300	6.28	3	tr|A0A484H3B0|A0A484H3B0_SOUCH	Dolichyl-diphosphooligosaccharide--protein glycosyltransferase subunit 1 (Fragment) OS=Sousa chinensis OX=103600 GN=DBR06_SOUSAS1610114 PE=3 SV=1	RPN1
301	8.5	6	tr|A0A484GGL6|A0A484GGL6_SOUCH	Hyaluronidase OS=Sousa chinensis OX=103600 GN=DBR06_SOUSAS16210007 PE=3 SV=1	SPAM1
302	6.27	4	tr|A0A2U4BT38|A0A2U4BT38_TURTR	calcium/calmodulin-dependent protein kinase type IV OS=Tursiops truncatus OX=9739 GN=CAMK4 PE=3 SV=1	CAMK4
303	6.29	5	tr|A0A2U4BLU0|A0A2U4BLU0_TURTR	coiled-coil domain-containing protein 40 OS=Tursiops truncatus OX=9739 GN=CCDC40 PE=4 SV=1	CCDC40
304	6.19	3	tr|A0A484GJ25|A0A484GJ25_SOUCH	Peptidase S1 domain-containing protein OS=Sousa chinensis OX=103600 GN=DBR06_SOUSAS8910045 PE=3 SV=1	DBR06_SOUSAS8910045
305	6.15	4	tr|A0A484GTD0|A0A484GTD0_SOUCH	Uncharacterized protein (Fragment) OS=Sousa chinensis OX=103600 GN=DBR06_SOUSAS110321 PE=4 SV=1	DBR06_SOUSAS110321
306	6.07	4	tr|A0A2U4AK36|A0A2U4AK36_TURTR	septin-7 isoform X6 OS=Tursiops truncatus OX=9739 GN=SEPT7 PE=3 SV=1	SEPT7
307	6.07	5	tr|A0A2U4ALF3|A0A2U4ALF3_TURTR	acrosin-binding protein OS=Tursiops truncatus OX=9739 GN=ACRBP PE=4 SV=1	ACRBP
308	6.06	4	tr|A0A2U4A610|A0A2U4A610_TURTR	lysophospholipase-like protein 1 isoform X1 OS=Tursiops truncatus OX=9739 GN=LYPLAL1 PE=4 SV=1	LYPLAL1
309	6.03	4	tr|A0A484GHR8|A0A484GHR8_SOUCH	Uncharacterized protein OS=Sousa chinensis OX=103600 GN=DBR06_SOUSAS2810046 PE=4 SV=1	C17orf47
310	6.03	3	tr|A0A2U4C5P4|A0A2U4C5P4_TURTR	serpin B6 OS=Tursiops truncatus OX=9739 GN=LOC101324432 PE=3 SV=1	SERPINB6
311	7.37	5	tr|A0A484GHA9|A0A484GHA9_SOUCH	Rab-GAP TBC domain-containing protein (Fragment) OS=Sousa chinensis OX=103600 GN=DBR06_SOUSAS9710090 PE=4 SV=1	TBC1D21
312	6.02	3	tr|A0A484GR97|A0A484GR97_SOUCH	Uncharacterized protein (Fragment) OS=Sousa chinensis OX=103600 GN=DBR06_SOUSAS110222 PE=4 SV=1	CFAP43
313	6.01	4	tr|A0A2U4B8X1|A0A2U4B8X1_TURTR	tripartite motif-containing protein 42 isoform X1 OS=Tursiops truncatus OX=9739 GN=TRIM42 PE=4 SV=1	TRIM42
314	10.08	6	tr|A0A2U4A5V5|A0A2U4A5V5_TURTR	Histone H3 OS=Tursiops truncatus OX=9739 GN=LOC101329540 PE=3 SV=1	H3-3A
315	6.13	5	tr|A0A484GIX3|A0A484GIX3_SOUCH	Uncharacterized protein OS=Sousa chinensis OX=103600 GN=DBR06_SOUSAS26410012 PE=4 SV=1	MNS1
316	6	3	tr|A0A2U3ZYS8|A0A2U3ZYS8_TURTR	cullin-associated NEDD8-dissociated protein 1 isoform X2 OS=Tursiops truncatus OX=9739 GN=CAND1 PE=4 SV=1	CAND1
317	6	3	tr|I6VH13|I6VH13_TURTR	Diazepam-binding protein (Fragment) OS=Tursiops truncatus OX=9739 GN=DBI PE=4 SV=1	DBI
318	6	9	tr|A0A2U4B2V9|A0A2U4B2V9_TURTR	microsomal glutathione S-transferase 3 isoform X1 OS=Tursiops truncatus OX=9739 GN=MGST3 PE=4 SV=1	MGST3
319	6	5	tr|A0A2U4CEJ0|A0A2U4CEJ0_TURTR	mitochondrial carrier homolog 2 OS=Tursiops truncatus OX=9739 GN=MTCH2 PE=3 SV=1	MTCH2
320	6	3	tr|A0A2U4AKS7|A0A2U4AKS7_TURTR	Prohibitin OS=Tursiops truncatus OX=9739 GN=PHB2 PE=3 SV=1	PHB2
321	6	8	tr|A0A077S9Q0|A0A077S9Q0_TURTR	Lysozyme C OS=Tursiops truncatus OX=9739 GN=LYZC PE=3 SV=1	LYZC
322	6	3	tr|A0A484GXY5|A0A484GXY5_SOUCH	PKS_ER domain-containing protein OS=Sousa chinensis OX=103600 GN=DBR06_SOUSAS42510002 PE=4 SV=1	CRYZ
323	6	3	tr|A0A2U4AUC4|A0A2U4AUC4_TURTR	NADH dehydrogenase [ubiquinone] iron-sulfur protein 8, mitochondrial OS=Tursiops truncatus OX=9739 GN=NDUFS8 PE=3 SV=1	NDUFS8
324	6	3	tr|A0A2U3VA24|A0A2U3VA24_TURTR	isoaspartyl peptidase/L-asparaginase OS=Tursiops truncatus OX=9739 GN=ASRGL1 PE=4 SV=1	ASRGL1
325	6.05	4	tr|A0A2U3V473|A0A2U3V473_TURTR	actin-like protein 9 OS=Tursiops truncatus OX=9739 GN=ACTL9 PE=3 SV=1	ACTL9
326	6.02	5	tr|A0A2U3V5B3|A0A2U3V5B3_TURTR	Annexin OS=Tursiops truncatus OX=9739 GN=ANXA5 PE=3 SV=1	ANXA5
327	5.92	3	tr|A0A484GT60|A0A484GT60_SOUCH	J domain-containing protein OS=Sousa chinensis OX=103600 GN=DBR06_SOUSAS1710175 PE=4 SV=1	DNAJB3
328	5.8	4	tr|A0A2U3V641|A0A2U3V641_TURTR	Superoxide dismutase [Cu-Zn] OS=Tursiops truncatus OX=9739 GN=SOD1 PE=3 SV=1	SOD1
329	5.68	3	tr|A0A2U4C353|A0A2U4C353_TURTR	acyl-CoA synthetase family member 2, mitochondrial OS=Tursiops truncatus OX=9739 GN=ACSF2 PE=4 SV=1	ACSF2
330	5.63	4	tr|A0A484GZF5|A0A484GZF5_SOUCH	Uncharacterized protein OS=Sousa chinensis OX=103600 GN=DBR06_SOUSAS9810026 PE=4 SV=1	C7orf61
331	5.7	8	tr|A0A484GRA6|A0A484GRA6_SOUCH	Uncharacterized protein (Fragment) OS=Sousa chinensis OX=103600 GN=DBR06_SOUSAS27910021 PE=4 SV=1	CFAP45
332	9.58	6	tr|A0A2U4ABZ0|A0A2U4ABZ0_TURTR	calcium-binding mitochondrial carrier protein Aralar1 isoform X2 OS=Tursiops truncatus OX=9739 GN=SLC25A12 PE=3 SV=1	SLC25A12
333	5.38	3	tr|A0A484GWT7|A0A484GWT7_SOUCH	Aminopeptidase (Fragment) OS=Sousa chinensis OX=103600 GN=DBR06_SOUSAS8210137 PE=3 SV=1	NPEPPS
334	5.37	3	tr|A0A2U4B6Z6|A0A2U4B6Z6_TURTR	enkurin isoform X1 OS=Tursiops truncatus OX=9739 GN=ENKUR PE=4 SV=1	ENKUR
335	5.33	5	tr|A0A484GTE7|A0A484GTE7_SOUCH	CULLIN_2 domain-containing protein OS=Sousa chinensis OX=103600 GN=DBR06_SOUSAS1710097 PE=3 SV=1	CUL3
336	5.31	3	tr|A0A484GRL2|A0A484GRL2_SOUCH	Uncharacterized protein (Fragment) OS=Sousa chinensis OX=103600 GN=DBR06_SOUSAS5810099 PE=4 SV=1	DNAL1
337	5.24	3	tr|A0A2U4AFC1|A0A2U4AFC1_TURTR	epimerase family protein SDR39U1 OS=Tursiops truncatus OX=9739 GN=SDR39U1 PE=4 SV=1	SDR39U1
338	5.21	4	tr|A0A2U4CFT0|A0A2U4CFT0_TURTR	lysosomal Pro-X carboxypeptidase OS=Tursiops truncatus OX=9739 GN=PRCP PE=4 SV=1	PRCP
339	5.27	3	tr|A0A2U4C3I4|A0A2U4C3I4_TURTR	vesicle-fusing ATPase isoform X3 OS=Tursiops truncatus OX=9739 GN=NSF PE=4 SV=1	NSF
340	5.21	4	tr|A0A2U3V193|A0A2U3V193_TURTR	basigin OS=Tursiops truncatus OX=9739 GN=BSG PE=4 SV=1	BSG
341	5.19	3	tr|A0A484GXQ8|A0A484GXQ8_SOUCH	Uncharacterized protein OS=Sousa chinensis OX=103600 GN=DBR06_SOUSAS23610025 PE=4 SV=1	CECR5
342	5.19	3	tr|A0A2U4BUX7|A0A2U4BUX7_TURTR	inactive hydroxysteroid dehydrogenase-like protein 1 OS=Tursiops truncatus OX=9739 GN=HSDL1 PE=4 SV=1	HSDL1
343	5.19	4	tr|A0A484H119|A0A484H119_SOUCH	M16C_associated domain-containing protein (Fragment) OS=Sousa chinensis OX=103600 GN=DBR06_SOUSAS6110001 PE=4 SV=1	PITRM1
344	5.21	3	tr|A0A484GSP6|A0A484GSP6_SOUCH	Uncharacterized protein (Fragment) OS=Sousa chinensis OX=103600 GN=DBR06_SOUSAS110228 PE=4 SV=1	CFAP58
345	5.14	3	tr|A0A484GXW8|A0A484GXW8_SOUCH	Uncharacterized protein (Fragment) OS=Sousa chinensis OX=103600 GN=DBR06_SOUSAS8210093 PE=4 SV=1	ZPBP2
346	5.19	3	tr|A0A2U4BTB7|A0A2U4BTB7_TURTR	dynein light chain roadblock-type 2 isoform X3 OS=Tursiops truncatus OX=9739 GN=DYNLRB2 PE=4 SV=1	DYNLRB2
347	5.12	4	tr|A0A484GY46|A0A484GY46_SOUCH	Proteasome subunit beta OS=Sousa chinensis OX=103600 GN=DBR06_SOUSAS8210275 PE=3 SV=1	PSMB6
348	5.06	3	tr|A0A2U3V5X4|A0A2U3V5X4_TURTR	GrpE protein homolog OS=Tursiops truncatus OX=9739 GN=GRPEL1 PE=3 SV=1	GRPEL1
349	5	3	tr|A0A484GGX0|A0A484GGX0_SOUCH	Alpha-mann_mid domain-containing protein (Fragment) OS=Sousa chinensis OX=103600 GN=DBR06_SOUSAS9710051 PE=4 SV=1	MAN2C1
350	4.92	3	tr|A0A2U3V362|A0A2U3V362_TURTR	Isocitrate dehydrogenase [NAD] subunit, mitochondrial OS=Tursiops truncatus OX=9739 GN=IDH3B PE=3 SV=1	IDH3B
351	4.91	4	tr|A0A2U4CHA9|A0A2U4CHA9_TURTR	nucleoporin NUP188 homolog isoform X2 OS=Tursiops truncatus OX=9739 GN=NUP188 PE=4 SV=1	NUP188
352	4.9	3	tr|A0A484GSS2|A0A484GSS2_SOUCH	NIPSNAP domain-containing protein (Fragment) OS=Sousa chinensis OX=103600 GN=DBR06_SOUSAS610126 PE=4 SV=1	NIPSNAP2
353	4.76	3	tr|A0A484GII8|A0A484GII8_SOUCH	Isochorismatase domain-containing protein (Fragment) OS=Sousa chinensis OX=103600 GN=DBR06_SOUSAS20510063 PE=4 SV=1	ISOC2
354	4.66	5	tr|A0A2U3V8F6|A0A2U3V8F6_TURTR	testis-specific H1 histone OS=Tursiops truncatus OX=9739 GN=LOC101332085 PE=4 SV=1	H1FNT
355	4.6	4	tr|A0A484GXG8|A0A484GXG8_SOUCH	GAS domain-containing protein (Fragment) OS=Sousa chinensis OX=103600 GN=DBR06_SOUSAS30610003 PE=4 SV=1	GAS8
356	4.58	2	tr|A0A2U3V5W3|A0A2U3V5W3_TURTR	NADH dehydrogenase [ubiquinone] iron-sulfur protein 5 OS=Tursiops truncatus OX=9739 GN=NDUFS5 PE=4 SV=1	NDUFS5
357	4.62	4	tr|A0A2U3V291|A0A2U3V291_TURTR	cytochrome b5 type B OS=Tursiops truncatus OX=9739 GN=LOC101332492 PE=3 SV=1	CYB5B
358	4.55	3	tr|A0A2U4A7U7|A0A2U4A7U7_TURTR	disintegrin and metalloproteinase domain-containing protein 5-like isoform X2 OS=Tursiops truncatus OX=9739 GN=LOC101339706 PE=4 SV=1	ADAM5
359	4.47	3	tr|A0A2U4C9K0|A0A2U4C9K0_TURTR	ras-related protein Rab-14 isoform X1 OS=Tursiops truncatus OX=9739 GN=RAB14 PE=4 SV=1	RAB14
360	4.43	3	tr|A0A2U3V6F2|A0A2U3V6F2_TURTR	cilia- and flagella-associated protein 161 OS=Tursiops truncatus OX=9739 GN=CFAP161 PE=4 SV=1	CFAP161
361	4.34	3	tr|A0A2U4C242|A0A2U4C242_TURTR	hsc70-interacting protein isoform X2 OS=Tursiops truncatus OX=9739 GN=ST13 PE=4 SV=1	ST13
362	4.28	2	tr|A0A2U4AI17|A0A2U4AI17_TURTR	cytochrome c oxidase subunit 6C OS=Tursiops truncatus OX=9739 GN=LOC101336341 PE=4 SV=1	COX6C
363	4.21	4	tr|A0A2U4ANJ8|A0A2U4ANJ8_TURTR	glyoxalase domain-containing protein 4 OS=Tursiops truncatus OX=9739 GN=GLOD4 PE=4 SV=1	GLOD4
364	4.31	5	tr|A0A2U4ALM2|A0A2U4ALM2_TURTR	elongation factor 2 OS=Tursiops truncatus OX=9739 GN=EEF2 PE=4 SV=1	EEF2
365	4.2	3	tr|A0A2U4AQ40|A0A2U4AQ40_TURTR	destrin OS=Tursiops truncatus OX=9739 GN=DSTN PE=3 SV=1	DSTN
366	4.19	2	tr|A0A2U4C6L6|A0A2U4C6L6_TURTR	zonadhesin OS=Tursiops truncatus OX=9739 GN=ZAN PE=4 SV=1	ZAN
367	4.15	2	tr|A0A2U4A7X5|A0A2U4A7X5_TURTR	disintegrin and metalloproteinase domain-containing protein 32 isoform X1 OS=Tursiops truncatus OX=9739 GN=LOC101331361 PE=4 SV=1	ADAM32
368	4.12	3	tr|A0A2U4CHB6|A0A2U4CHB6_TURTR	Serine/threonine-protein phosphatase 2A activator OS=Tursiops truncatus OX=9739 GN=PTPA PE=3 SV=1	PTPA
369	4.11	3	tr|A0A2U4A5N6|A0A2U4A5N6_TURTR	NADH dehydrogenase [ubiquinone] flavoprotein 2, mitochondrial OS=Tursiops truncatus OX=9739 GN=NDUFV2 PE=4 SV=1	NDUFV2
370	4.09	2	tr|A0A2U3V1F0|A0A2U3V1F0_TURTR	Dihydrolipoamide acetyltransferase component of pyruvate dehydrogenase complex OS=Tursiops truncatus OX=9739 GN=DBT PE=3 SV=1	DBT
371	4.07	2	tr|A0A2U3V675|A0A2U3V675_TURTR	actin-related protein T3 OS=Tursiops truncatus OX=9739 GN=ACTRT3 PE=3 SV=1	ACTRT3
372	4.06	3	tr|A0A2U4B8Y8|A0A2U4B8Y8_TURTR	DNA damage-binding protein 1 isoform X1 OS=Tursiops truncatus OX=9739 GN=DDB1 PE=4 SV=1	DDB1
373	4.06	3	tr|A0A2U4AQ86|A0A2U4AQ86_TURTR	acetyl-coenzyme A synthetase 2-like, mitochondrial OS=Tursiops truncatus OX=9739 GN=ACSS1 PE=4 SV=1	ACSS1
374	4.4	2	tr|A0A484GPJ6|A0A484GPJ6_SOUCH	Uncharacterized protein OS=Sousa chinensis OX=103600 GN=DBR06_SOUSAS1910085 PE=4 SV=1	NDUFB4
375	14.08	15	tr|A0A2U4C5J1|A0A2U4C5J1_TURTR	Histone H2B OS=Tursiops truncatus OX=9739 GN=LOC101332610 PE=3 SV=1	H2BC4
376	4.07	2	tr|A0A484GP55|A0A484GP55_SOUCH	Adenylate kinase (Fragment) OS=Sousa chinensis OX=103600 GN=DBR06_SOUSAS210058 PE=3 SV=1	AK2
377	4.03	3	tr|A0A2U3V304|A0A2U3V304_TURTR	leucine-rich repeat and death domain-containing protein 1 OS=Tursiops truncatus OX=9739 GN=LRRD1 PE=4 SV=1	LRRD1
378	5.66	4	tr|A0A484GU60|A0A484GU60_SOUCH	Transket_pyr domain-containing protein OS=Sousa chinensis OX=103600 GN=DBR06_SOUSAS13510044 PE=4 SV=1	OGDHL
379	4.03	5	tr|A0A484GJN2|A0A484GJN2_SOUCH	Uncharacterized protein OS=Sousa chinensis OX=103600 GN=DBR06_SOUSAS810002 PE=3 SV=1	ACADS
380	4.02	2	tr|A0A2U3UZX2|A0A2U3UZX2_TURTR	2-amino-3-ketobutyrate coenzyme A ligase, mitochondrial OS=Tursiops truncatus OX=9739 GN=GCAT PE=3 SV=1	GCAT
381	6.02	3	tr|A0A2U4CC23|A0A2U4CC23_TURTR	dynein heavy chain 12, axonemal OS=Tursiops truncatus OX=9739 GN=DNAH12 PE=4 SV=1	DNAH12
382	4.02	4	tr|A0A2U3V146|A0A2U3V146_TURTR	Fructose-bisphosphate aldolase OS=Tursiops truncatus OX=9739 GN=ALDOC PE=3 SV=1	ALDOC
383	4.01	2	tr|A0A484GUU3|A0A484GUU3_SOUCH	J domain-containing protein OS=Sousa chinensis OX=103600 GN=DBR06_SOUSAS2110105 PE=4 SV=1	DNAJC11
384	4.01	3	tr|A0A2U4C504|A0A2U4C504_TURTR	sorting and assembly machinery component 50 homolog OS=Tursiops truncatus OX=9739 GN=SAMM50 PE=4 SV=1	SAMM50
385	4.01	3	tr|A0A2U4AVX5|A0A2U4AVX5_TURTR	adenylate kinase 9 OS=Tursiops truncatus OX=9739 GN=AK9 PE=4 SV=1	AK9
386	4.01	2	tr|A0A2U4AGE4|A0A2U4AGE4_TURTR	cytochrome b-c1 complex subunit 8 OS=Tursiops truncatus OX=9739 GN=LOC101316570 PE=4 SV=1	UQCRQ
387	4.01	2	tr|A0A2U3V9A5|A0A2U3V9A5_TURTR	Proteasome subunit beta OS=Tursiops truncatus OX=9739 GN=PSMB4 PE=3 SV=1	PSMB4
388	14	10	tr|A0A2U3V834|A0A2U3V834_TURTR	Histone H2B OS=Tursiops truncatus OX=9739 GN=LOC101321546 PE=3 SV=1	H2BC1
389	4.46	3	tr|A0A2U4BZM9|A0A2U4BZM9_TURTR	ras-related protein Rab-10 isoform X2 OS=Tursiops truncatus OX=9739 GN=RAB10 PE=4 SV=1	RAB10
390	4.01	2	tr|A0A484H4Y1|A0A484H4Y1_SOUCH	RuvB-like helicase OS=Sousa chinensis OX=103600 GN=DBR06_SOUSAS1610118 PE=3 SV=1	RUVBL1
391	4.01	2	tr|A0A2U4AJ21|A0A2U4AJ21_TURTR	acyl-protein thioesterase 1 isoform X1 OS=Tursiops truncatus OX=9739 GN=LYPLA1 PE=4 SV=1	LYPLA1
392	4	3	tr|A0A484GXW6|A0A484GXW6_SOUCH	Uncharacterized protein OS=Sousa chinensis OX=103600 GN=DBR06_SOUSAS8210180 PE=4 SV=1	PHOSPHO1
393	4	2	tr|A0A2U4CKP9|A0A2U4CKP9_TURTR	Isocitrate dehydrogenase [NAD] subunit, mitochondrial OS=Tursiops truncatus OX=9739 GN=IDH3A PE=3 SV=1	IDH3A
394	4	2	tr|A0A2U4CGR5|A0A2U4CGR5_TURTR	histidine triad nucleotide-binding protein 2, mitochondrial isoform X3 OS=Tursiops truncatus OX=9739 GN=HINT2 PE=4 SV=1	HINT2
395	4	3	tr|A0A484GZ45|A0A484GZ45_SOUCH	Protein-L-isoaspartate O-methyltransferase (Fragment) OS=Sousa chinensis OX=103600 GN=DBR06_SOUSAS13310041 PE=3 SV=1	PCMT1
396	4	2	tr|A0A484GK11|A0A484GK11_SOUCH	Uncharacterized protein OS=Sousa chinensis OX=103600 GN=DBR06_SOUSAS810078 PE=4 SV=1	PEBP1
397	4	5	tr|A0A484GGY6|A0A484GGY6_SOUCH	Uncharacterized protein OS=Sousa chinensis OX=103600 GN=DBR06_SOUSAS9710019 PE=3 SV=1	DNAJA4
398	4	2	tr|A0A2U4BFK4|A0A2U4BFK4_TURTR	methylglutaconyl-CoA hydratase, mitochondrial isoform X2 OS=Tursiops truncatus OX=9739 GN=AUH PE=3 SV=1	AUH
399	4	2	tr|A0A2U4BB14|A0A2U4BB14_TURTR	uncharacterized protein C9orf135 homolog isoform X3 OS=Tursiops truncatus OX=9739 GN=CUNH9orf135 PE=4 SV=1	C9orf135
400	4	2	tr|A0A2U4AKW9|A0A2U4AKW9_TURTR	leucine-rich repeat-containing protein 23 OS=Tursiops truncatus OX=9739 GN=LRRC23 PE=4 SV=1	LRRC23
401	4	2	tr|U5ZHK9|U5ZHK9_TURTR	NADH-ubiquinone oxidoreductase chain 5 OS=Tursiops truncatus OX=9739 GN=ND5 PE=3 SV=1	ND5
402	4	2	tr|A0A484H448|A0A484H448_SOUCH	J domain-containing protein (Fragment) OS=Sousa chinensis OX=103600 GN=DBR06_SOUSAS1610116 PE=4 SV=1	DNAJB8
403	4	2	tr|A0A484H3W6|A0A484H3W6_SOUCH	UPAR/Ly6 domain-containing protein OS=Sousa chinensis OX=103600 GN=DBR06_SOUSAS1610376 PE=4 SV=1	TEX101
404	4	2	tr|A0A484GVL3|A0A484GVL3_SOUCH	Uncharacterized protein OS=Sousa chinensis OX=103600 GN=DBR06_SOUSAS2110146 PE=3 SV=1	ARF4
405	4	2	tr|A0A484GV37|A0A484GV37_SOUCH	Uncharacterized protein OS=Sousa chinensis OX=103600 GN=DBR06_SOUSAS1710136 PE=4 SV=1	SPATA3
406	4	2	tr|A0A484GR87|A0A484GR87_SOUCH	Uncharacterized protein OS=Sousa chinensis OX=103600 GN=DBR06_SOUSAS110211 PE=4 SV=1	USMG5
407	4	2	tr|A0A484GKT9|A0A484GKT9_SOUCH	Uncharacterized protein OS=Sousa chinensis OX=103600 GN=DBR06_SOUSAS11510026 PE=3 SV=1	SGPL1
408	4	2	tr|A0A484GKN4|A0A484GKN4_SOUCH	Uncharacterized protein OS=Sousa chinensis OX=103600 GN=DBR06_SOUSAS11510027 PE=4 SV=1	TBATA
409	4	2	tr|A0A2U4CMU2|A0A2U4CMU2_TURTR	ras-related protein Rab-8A OS=Tursiops truncatus OX=9739 GN=RAB8A PE=4 SV=1	RAB8A
410	4	2	tr|A0A2U4CB41|A0A2U4CB41_TURTR	perilipin-3 OS=Tursiops truncatus OX=9739 GN=PLIN3 PE=4 SV=1	PLIN3
411	4	2	tr|A0A2U4C9R3|A0A2U4C9R3_TURTR	Kinesin-like protein OS=Tursiops truncatus OX=9739 GN=KIF9 PE=3 SV=1	KIF9
412	4	2	tr|A0A2U4C3M7|A0A2U4C3M7_TURTR	translocator protein OS=Tursiops truncatus OX=9739 GN=TSPO PE=4 SV=1	TSPO
413	4	2	tr|A0A2U4AQQ0|A0A2U4AQQ0_TURTR	Protein-serine/threonine kinase OS=Tursiops truncatus OX=9739 GN=PDK3 PE=3 SV=1	PDK3
414	4	3	tr|A0A2U4AM62|A0A2U4AM62_TURTR	ubiquitin-conjugating enzyme E2 D3 isoform X2 OS=Tursiops truncatus OX=9739 GN=UBE2D3 PE=3 SV=1	UBE2D3
415	4	2	tr|A0A2U4AA69|A0A2U4AA69_TURTR	ES1 protein homolog, mitochondrial OS=Tursiops truncatus OX=9739 GN=CUNH21orf33 PE=4 SV=1	GATD3A
416	4	2	tr|A0A2U4A8U8|A0A2U4A8U8_TURTR	UPF0602 protein C4orf47 homolog isoform X2 OS=Tursiops truncatus OX=9739 GN=CUNH4orf47 PE=4 SV=1	C2orf16
417	4	2	tr|A0A2U3V9F7|A0A2U3V9F7_TURTR	translin isoform X1 OS=Tursiops truncatus OX=9739 GN=TSN PE=4 SV=1	TSN
418	4	2	tr|A0A2U3UYP0|A0A2U3UYP0_TURTR	Dolichyl-diphosphooligosaccharide--protein glycosyltransferase 48 kDa subunit OS=Tursiops truncatus OX=9739 GN=DDOST PE=3 SV=1	DDOST
419	4	2	tr|A0A2U4B4P3|A0A2U4B4P3_TURTR	atlastin-3 isoform X1 OS=Tursiops truncatus OX=9739 GN=ATL3 PE=4 SV=1	ATL3
420	3.89	3	tr|A0A484GW18|A0A484GW18_SOUCH	NDK domain-containing protein OS=Sousa chinensis OX=103600 GN=DBR06_SOUSAS22110031 PE=3 SV=1	NME5
421	4.16	4	tr|A0A2U4C3Z3|A0A2U4C3Z3_TURTR	cullin-associated NEDD8-dissociated protein 2 isoform X2 OS=Tursiops truncatus OX=9739 GN=CAND2 PE=4 SV=1	CAND2
422	3.78	3	tr|A0A2U3V1K7|A0A2U3V1K7_TURTR	Inositol-1-monophosphatase OS=Tursiops truncatus OX=9739 GN=IMPA1 PE=3 SV=1	IMPA1
423	3.61	2	tr|A0A2U4BSN7|A0A2U4BSN7_TURTR	Proteasome subunit alpha type OS=Tursiops truncatus OX=9739 GN=PSMA2 PE=3 SV=1	PSMA2
424	3.68	2	tr|A0A2U4BZN4|A0A2U4BZN4_TURTR	LOW QUALITY PROTEIN: uncharacterized protein C2orf16 homolog OS=Tursiops truncatus OX=9739 GN=CUNH2orf16 PE=4 SV=1	C2orf16
425	3.59	2	tr|A0A2U4BD20|A0A2U4BD20_TURTR	hydrocephalus-inducing protein homolog OS=Tursiops truncatus OX=9739 GN=HYDIN PE=4 SV=1	HYDIN
426	22.48	15	tr|A0A387LAD2|A0A387LAD2_PSECS	Heat shock 70kDa protein 1A OS=Pseudorca crassidens OX=82174 GN=HSPA1A PE=3 SV=1	HSPA1A
427	3.36	2	tr|A0A484GKL3|A0A484GKL3_SOUCH	Uncharacterized protein OS=Sousa chinensis OX=103600 GN=DBR06_SOUSAS18910009 PE=4 SV=1	MRPS36
428	17.61	9	tr|A0A2U3V6V6|A0A2U3V6V6_TURTR	Serine/threonine-protein phosphatase OS=Tursiops truncatus OX=9739 GN=PPP1CB PE=3 SV=1	PPP1CB
429	3.56	2	tr|A0A2U4BDL9|A0A2U4BDL9_TURTR	testis, prostate and placenta-expressed protein OS=Tursiops truncatus OX=9739 GN=TEPP PE=4 SV=1	TEPP
430	3.22	2	tr|A0A2U4APH3|A0A2U4APH3_TURTR	inactive serine/threonine-protein kinase VRK3 isoform X2 OS=Tursiops truncatus OX=9739 GN=VRK3 PE=4 SV=1	VRK3
431	3.22	2	tr|A0A2U4BFM0|A0A2U4BFM0_TURTR	exportin-7 isoform X1 OS=Tursiops truncatus OX=9739 GN=XPO7 PE=4 SV=1	XPO7
432	3.18	2	tr|U5L0R4|U5L0R4_TURTR	Angiotensinogen (Fragment) OS=Tursiops truncatus OX=9739 GN=AGT PE=3 SV=1	AGT
433	3.16	2	tr|A0A2U3V0A5|A0A2U3V0A5_TURTR	Proteasome subunit beta OS=Tursiops truncatus OX=9739 GN=PSMB5 PE=3 SV=1	PSMB5
434	3	3	tr|A0A2U4CE44|A0A2U4CE44_TURTR	Dihydrolipoamide acetyltransferase component of pyruvate dehydrogenase complex OS=Tursiops truncatus OX=9739 GN=PDHX PE=3 SV=1	PDHX
435	2.96	2	tr|A0A2U3ZZH7|A0A2U3ZZH7_TURTR	NADH dehydrogenase [ubiquinone] 1 alpha subcomplex subunit 12 OS=Tursiops truncatus OX=9739 GN=NDUFA12 PE=3 SV=1	NDUFA12
436	2.96	2	tr|A0A484GXA7|A0A484GXA7_SOUCH	Nucleoside diphosphate kinase (Fragment) OS=Sousa chinensis OX=103600 GN=DBR06_SOUSAS8210220 PE=3 SV=1	NME2
437	2.88	2	tr|A0A2U4BIM0|A0A2U4BIM0_TURTR	pyruvate carboxylase, mitochondrial OS=Tursiops truncatus OX=9739 GN=PC PE=4 SV=1	PC
438	3.01	4	tr|A0A2U3V2T2|A0A2U3V2T2_TURTR	ATP synthase subunit f, mitochondrial isoform X2 OS=Tursiops truncatus OX=9739 GN=ATP5J2 PE=4 SV=1	ATP5J2
439	2.86	2	tr|A0A2U3V780|A0A2U3V780_TURTR	carbonic anhydrase 2 OS=Tursiops truncatus OX=9739 GN=CA2 PE=3 SV=1	CA2
440	2.85	2	tr|A0A484GUS7|A0A484GUS7_SOUCH	GP-PDE domain-containing protein (Fragment) OS=Sousa chinensis OX=103600 GN=DBR06_SOUSAS610317 PE=4 SV=1	GDE1
441	2.84	2	tr|A0A484GSQ6|A0A484GSQ6_SOUCH	Uncharacterized protein (Fragment) OS=Sousa chinensis OX=103600 GN=DBR06_SOUSAS110241 PE=3 SV=1	XPNPEP1
442	2.8	2	tr|A0A2U3V5Z4|A0A2U3V5Z4_TURTR	protein FAM71D OS=Tursiops truncatus OX=9739 GN=FAM71D PE=4 SV=1	FAM71D
443	2.78	3	tr|A0A2U4B1I5|A0A2U4B1I5_TURTR	3-hydroxyisobutyryl-CoA hydrolase, mitochondrial OS=Tursiops truncatus OX=9739 GN=HIBCH PE=3 SV=1	HIBCH
444	2.74	2	tr|A0A484GL80|A0A484GL80_SOUCH	MARVEL domain-containing protein OS=Sousa chinensis OX=103600 GN=DBR06_SOUSAS5910058 PE=4 SV=1	SYPL1
445	2.6	4	tr|A0A2U4ATN7|A0A2U4ATN7_TURTR	septin-12 OS=Tursiops truncatus OX=9739 GN=SEPT12 PE=3 SV=1	SEPT12
446	2.54	2	tr|A0A2U4BRF9|A0A2U4BRF9_TURTR	short/branched chain specific acyl-CoA dehydrogenase, mitochondrial isoform X4 OS=Tursiops truncatus OX=9739 GN=ACADSB PE=3 SV=1	ACADSB
447	2.54	3	tr|A0A2U3V337|A0A2U3V337_TURTR	UPF0160 protein MYG1, mitochondrial OS=Tursiops truncatus OX=9739 GN=CUNH12orf10 PE=4 SV=1	C12orf10
448	2.5	2	tr|A0A484H0U1|A0A484H0U1_SOUCH	UBX domain-containing protein OS=Sousa chinensis OX=103600 GN=DBR06_SOUSAS27010010 PE=4 SV=1	FAF2
449	2.48	2	tr|A0A2U4C0P4|A0A2U4C0P4_TURTR	LOW QUALITY PROTEIN: A-kinase anchor protein 4 OS=Tursiops truncatus OX=9739 GN=AKAP4 PE=4 SV=1	AKAP4
450	2.45	2	tr|A0A2U3V4N4|A0A2U3V4N4_TURTR	protein-glutamate O-methyltransferase isoform X1 OS=Tursiops truncatus OX=9739 GN=ARMT1 PE=4 SV=1	ARMT1
451	2.83	3	tr|A0A484GW82|A0A484GW82_SOUCH	Proteasome subunit alpha type OS=Sousa chinensis OX=103600 GN=DBR06_SOUSAS3410053 PE=3 SV=1	PSMA3
452	2.49	2	tr|A0A484GI85|A0A484GI85_SOUCH	Septin-type G domain-containing protein (Fragment) OS=Sousa chinensis OX=103600 GN=DBR06_SOUSAS2810045 PE=3 SV=1	SEPTIN4
453	3.23	2	tr|A0A2U4AXU1|A0A2U4AXU1_TURTR	NAD(P) transhydrogenase, mitochondrial isoform X1 OS=Tursiops truncatus OX=9739 GN=NNT PE=4 SV=1	NNT
454	2.35	3	tr|A0A484GV48|A0A484GV48_SOUCH	PDZ domain-containing protein OS=Sousa chinensis OX=103600 GN=DBR06_SOUSAS7610037 PE=4 SV=1	HTRA2
455	2.3	2	tr|A0A484GU39|A0A484GU39_SOUCH	Uncharacterized protein OS=Sousa chinensis OX=103600 GN=DBR06_SOUSAS33510008 PE=3 SV=1	F5
456	2.29	2	tr|A0A2U3V937|A0A2U3V937_TURTR	Proteasome subunit alpha type OS=Tursiops truncatus OX=9739 GN=PSMA5 PE=3 SV=1	PSMA5
457	3.41	2	tr|A0A484GLH7|A0A484GLH7_SOUCH	Uncharacterized protein (Fragment) OS=Sousa chinensis OX=103600 GN=DBR06_SOUSAS34910003 PE=3 SV=1	ATP6V1B2
458	2.2	2	tr|A0A2U4CPC4|A0A2U4CPC4_TURTR	Proteasome subunit beta OS=Tursiops truncatus OX=9739 GN=PSMB1 PE=3 SV=1	PSMB1
459	2.28	3	tr|A0A2U4C6K7|A0A2U4C6K7_TURTR	zonadhesin-like OS=Tursiops truncatus OX=9739 GN=LOC109551749 PE=4 SV=1	LOC109551749
460	2.18	3	tr|A0A2U4ALT0|A0A2U4ALT0_TURTR	Electron transfer flavoprotein-ubiquinone oxidoreductase OS=Tursiops truncatus OX=9739 GN=ETFDH PE=4 SV=1	ETFDH
461	2.16	2	tr|A0A484GPV7|A0A484GPV7_SOUCH	Uncharacterized protein OS=Sousa chinensis OX=103600 GN=DBR06_SOUSAS14910013 PE=4 SV=1	GNA14
462	2.15	1	tr|A0A484GQ85|A0A484GQ85_SOUCH	WD_REPEATS_REGION domain-containing protein OS=Sousa chinensis OX=103600 GN=DBR06_SOUSAS9210027 PE=4 SV=1	RAE1
463	2.14	2	tr|A0A2U3V5J8|A0A2U3V5J8_TURTR	actin-like protein 7B OS=Tursiops truncatus OX=9739 GN=ACTL7B PE=4 SV=1	ACTL7B
464	2.12	2	tr|A0A2U4CBF1|A0A2U4CBF1_TURTR	keratin, type II cytoskeletal 5 OS=Tursiops truncatus OX=9739 GN=KRT5 PE=3 SV=1	KRT5
465	2.1	2	tr|A0A484GJ81|A0A484GJ81_SOUCH	Uncharacterized protein OS=Sousa chinensis OX=103600 GN=DBR06_SOUSAS44410026 PE=4 SV=1	MYADM
466	2.08	3	tr|A0A2U4A3J7|A0A2U4A3J7_TURTR	monocarboxylate transporter 1 OS=Tursiops truncatus OX=9739 GN=SLC16A1 PE=4 SV=1	SLC16A1
467	2.07	3	tr|A0A2U4CMT1|A0A2U4CMT1_TURTR	nuclear pore complex protein Nup205 isoform X1 OS=Tursiops truncatus OX=9739 GN=NUP205 PE=4 SV=1	NUP205
468	2.07	3	tr|A0A484GLL7|A0A484GLL7_SOUCH	Uncharacterized protein (Fragment) OS=Sousa chinensis OX=103600 GN=DBR06_SOUSAS16310006 PE=4 SV=1	PCCB
469	2.06	1	tr|A0A484GPD7|A0A484GPD7_SOUCH	Uncharacterized protein (Fragment) OS=Sousa chinensis OX=103600 GN=DBR06_SOUSAS22910004 PE=3 SV=1	DNAJA2
470	2.06	1	tr|A0A2U4A907|A0A2U4A907_TURTR	vitamin K epoxide reductase complex subunit 1-like protein 1 OS=Tursiops truncatus OX=9739 GN=VKORC1L1 PE=4 SV=1	VKORC1L1
471	2.05	3	tr|A0A2U4AMV2|A0A2U4AMV2_TURTR	tetratricopeptide repeat protein 29 OS=Tursiops truncatus OX=9739 GN=TTC29 PE=4 SV=1	TTC29
472	2.05	1	tr|A0A484GY16|A0A484GY16_SOUCH	Uncharacterized protein (Fragment) OS=Sousa chinensis OX=103600 GN=DBR06_SOUSAS2910122 PE=4 SV=1	PFKL
473	2.04	1	tr|A0A484GNI0|A0A484GNI0_SOUCH	Thioredoxin domain-containing protein (Fragment) OS=Sousa chinensis OX=103600 GN=DBR06_SOUSAS310105 PE=4 SV=1	TXNDC8
474	2.03	2	tr|A0A2U4A6N6|A0A2U4A6N6_TURTR	exosome complex exonuclease RRP44 isoform X3 OS=Tursiops truncatus OX=9739 GN=DIS3 PE=4 SV=1	DIS3
475	2.03	1	tr|A0A2U4B9F8|A0A2U4B9F8_TURTR	Sodium/potassium-transporting ATPase subunit beta OS=Tursiops truncatus OX=9739 GN=ATP1B3 PE=3 SV=1	ATP1B3
476	2.03	1	tr|A0A2U4BFU1|A0A2U4BFU1_TURTR	von Willebrand factor A domain-containing protein 8 isoform X1 OS=Tursiops truncatus OX=9739 GN=VWA8 PE=4 SV=1	VWA8
477	2.02	2	tr|A0A2U3V614|A0A2U3V614_TURTR	LOW QUALITY PROTEIN: inactive serine protease 54 OS=Tursiops truncatus OX=9739 GN=PRSS54 PE=4 SV=1	PRSS54
478	2.02	2	tr|A0A2U3V398|A0A2U3V398_TURTR	uncharacterized protein C17orf98 homolog OS=Tursiops truncatus OX=9739 GN=CUNH17orf98 PE=4 SV=1	C17orf98
479	2.02	1	tr|A0A2U3V046|A0A2U3V046_TURTR	cytochrome b-c1 complex subunit 9 OS=Tursiops truncatus OX=9739 GN=LOC101318867 PE=4 SV=1	UQCR10
480	2.02	2	tr|A0A2U3V8S8|A0A2U3V8S8_TURTR	ankyrin repeat and EF-hand domain-containing protein 1 OS=Tursiops truncatus OX=9739 GN=ANKEF1 PE=4 SV=1	ANKEF1
481	2.01	1	tr|A0A484GLX8|A0A484GLX8_SOUCH	Uncharacterized protein (Fragment) OS=Sousa chinensis OX=103600 GN=DBR06_SOUSAS35410018 PE=3 SV=1	SLC25A22
482	2.01	1	tr|A0A2U4AWV4|A0A2U4AWV4_TURTR	methylcrotonoyl-CoA carboxylase beta chain, mitochondrial isoform X2 OS=Tursiops truncatus OX=9739 GN=MCCC2 PE=4 SV=1	MCCC2
483	2.01	2	tr|A0A2U4C807|A0A2U4C807_TURTR	leucine-rich repeat-containing protein 34 OS=Tursiops truncatus OX=9739 GN=LRRC34 PE=4 SV=1	LRRC34
484	2.01	1	tr|A0A484GRC7|A0A484GRC7_SOUCH	NADH dehydrogenase [ubiquinone] 1 beta subcomplex subunit 8, mitochondrial OS=Sousa chinensis OX=103600 GN=DBR06_SOUSAS110149 PE=3 SV=1	NDUFB8
485	2.01	1	tr|A0A484GQC8|A0A484GQC8_SOUCH	Uncharacterized protein OS=Sousa chinensis OX=103600 GN=DBR06_SOUSAS1410032 PE=3 SV=1	NDUFB9
486	2.01	1	tr|A0A484GIB2|A0A484GIB2_SOUCH	Cytochrome b5 heme-binding domain-containing protein OS=Sousa chinensis OX=103600 GN=DBR06_SOUSAS2810148 PE=3 SV=1	DNAH2
487	2.01	2	tr|A0A2U3V3Y7|A0A2U3V3Y7_TURTR	NADH dehydrogenase [ubiquinone] 1 subunit C2 OS=Tursiops truncatus OX=9739 GN=LOC101337012 PE=3 SV=1	NDUFC2
488	2.01	1	tr|A0A2U3V026|A0A2U3V026_TURTR	tctex1 domain-containing protein 3 OS=Tursiops truncatus OX=9739 GN=TCTE3 PE=4 SV=1	TCTE3
489	45.98	65	tr|A0A484GJA1|A0A484GJA1_SOUCH	Tubulin alpha chain OS=Sousa chinensis OX=103600 GN=DBR06_SOUSAS1110112 PE=3 SV=1	TUBA1B
490	36.61	23	tr|A0A2U4AQG6|A0A2U4AQG6_TURTR	pyruvate dehydrogenase E1 component subunit alpha, somatic form, mitochondrial isoform X1 OS=Tursiops truncatus OX=9739 GN=PDHA1 PE=4 SV=1	PDHA1
491	35.19	19	tr|A0A2U4A9K9|A0A2U4A9K9_TURTR	Malate dehydrogenase OS=Tursiops truncatus OX=9739 GN=MDH2 PE=3 SV=1	MDH2
492	23.31	18	tr|A0A2U4CH56|A0A2U4CH56_TURTR	Pyruvate kinase OS=Tursiops truncatus OX=9739 GN=PKM PE=3 SV=1	PKM
493	21.53	14	tr|A0A2U4CM99|A0A2U4CM99_TURTR	5-oxoprolinase OS=Tursiops truncatus OX=9739 GN=OPLAH PE=4 SV=1	OPLAH
494	14.95	10	tr|A0A2U4A916|A0A2U4A916_TURTR	T-complex protein 1 subunit zeta OS=Tursiops truncatus OX=9739 GN=CCT6A PE=3 SV=1	CCT6A
495	14.56	12	tr|A0A2U3V1H4|A0A2U3V1H4_TURTR	Histone H2A OS=Tursiops truncatus OX=9739 GN=LOC101320618 PE=3 SV=1	HIST2H2AC
496	12	6	tr|A0A484GLL6|A0A484GLL6_SOUCH	DUF3699 domain-containing protein OS=Sousa chinensis OX=103600 GN=DBR06_SOUSAS810148 PE=4 SV=1	FAM71B
497	10.49	9	tr|A0A484GIB8|A0A484GIB8_SOUCH	Histone H2A OS=Sousa chinensis OX=103600 GN=DBR06_SOUSAS21310049 PE=3 SV=1	HIST3H2A
498	8	4	tr|A0A2U4BP75|A0A2U4BP75_TURTR	tetratricopeptide repeat protein 25 isoform X1 OS=Tursiops truncatus OX=9739 GN=TTC25 PE=4 SV=1	TTC25
499	6	3	tr|A0A2U4CM36|A0A2U4CM36_TURTR	TBC1 domain family member 21 OS=Tursiops truncatus OX=9739 GN=TBC1D21 PE=4 SV=1	TBC1D21
500	5.05	4	tr|A0A2U4C2N8|A0A2U4C2N8_TURTR	dynein heavy chain 9, axonemal OS=Tursiops truncatus OX=9739 GN=DNAH9 PE=4 SV=1	DNAH9
501	2.02	1	tr|A0A484GY06|A0A484GY06_SOUCH	Pribosyltran domain-containing protein OS=Sousa chinensis OX=103600 GN=DBR06_SOUSAS30610032 PE=3 SV=1	APRT
502	2.02	1	tr|A0A2U4C3M3|A0A2U4C3M3_TURTR	Nucleoside diphosphate kinase OS=Tursiops truncatus OX=9739 GN=LOC101338302 PE=3 SV=1	NME1
503	2.01	1	tr|A0A484GP17|A0A484GP17_SOUCH	WD_REPEATS_REGION domain-containing protein OS=Sousa chinensis OX=103600 GN=DBR06_SOUSAS1910134 PE=4 SV=1	CFAP44
504	2.01	2	tr|A0A2U4ASE7|A0A2U4ASE7_TURTR	ubiquitin-conjugating enzyme E2 K isoform X2 OS=Tursiops truncatus OX=9739 GN=UBE2K PE=4 SV=1	UBE2K
505	2	1	tr|A0A484GY25|A0A484GY25_SOUCH	Uncharacterized protein OS=Sousa chinensis OX=103600 GN=DBR06_SOUSAS8210250 PE=4 SV=1	ACADVL
506	2	2	tr|A0A484GUR9|A0A484GUR9_SOUCH	Thioredoxin domain-containing protein OS=Sousa chinensis OX=103600 GN=DBR06_SOUSAS610305 PE=4 SV=1	PDILT
507	2	2	tr|A0A2U4BY43|A0A2U4BY43_TURTR	polyribonucleotide nucleotidyltransferase 1, mitochondrial isoform X4 OS=Tursiops truncatus OX=9739 GN=PNPT1 PE=4 SV=1	PNPT1
508	2	1	tr|A0A2U4BHR0|A0A2U4BHR0_TURTR	cilia- and flagella-associated protein 53 OS=Tursiops truncatus OX=9739 GN=CFAP53 PE=4 SV=1	CFAP53
509	2	3	tr|A0A2U4APV1|A0A2U4APV1_TURTR	serine/threonine-protein phosphatase 2A 65 kDa regulatory subunit A alpha isoform-like OS=Tursiops truncatus OX=9739 GN=LOC101334992 PE=4 SV=1	PPP2R1A
510	2	2	tr|A0A2U4A6B1|A0A2U4A6B1_TURTR	lysosome-associated membrane glycoprotein 1 isoform X1 OS=Tursiops truncatus OX=9739 GN=LAMP1 PE=3 SV=1	LAMP1
511	2	1	tr|A0A484H2Q0|A0A484H2Q0_SOUCH	Uncharacterized protein OS=Sousa chinensis OX=103600 GN=DBR06_SOUSAS6110040 PE=3 SV=1	CTSH
512	2	1	tr|A0A484H1V8|A0A484H1V8_SOUCH	Uncharacterized protein (Fragment) OS=Sousa chinensis OX=103600 GN=DBR06_SOUSAS28710001 PE=4 SV=1	UGP2
513	2	1	tr|A0A484H0U6|A0A484H0U6_SOUCH	Uncharacterized protein OS=Sousa chinensis OX=103600 GN=DBR06_SOUSAS28010004 PE=4 SV=1	CCDC127
514	2	1	tr|A0A484GYV1|A0A484GYV1_SOUCH	Rab GDP dissociation inhibitor (Fragment) OS=Sousa chinensis OX=103600 GN=DBR06_SOUSAS40310031 PE=3 SV=1	GDI1
515	2	1	tr|A0A484GV80|A0A484GV80_SOUCH	Uncharacterized protein OS=Sousa chinensis OX=103600 GN=DBR06_SOUSAS3410139 PE=4 SV=1	CFAP206
516	2	1	tr|A0A484GQT3|A0A484GQT3_SOUCH	CN hydrolase domain-containing protein (Fragment) OS=Sousa chinensis OX=103600 GN=DBR06_SOUSAS27910060 PE=4 SV=1	NIT1
517	2	1	tr|A0A484GMB4|A0A484GMB4_SOUCH	Uncharacterized protein (Fragment) OS=Sousa chinensis OX=103600 GN=DBR06_SOUSAS12210009 PE=4 SV=1	WDR63
518	2	1	tr|A0A484GKF8|A0A484GKF8_SOUCH	Uncharacterized protein OS=Sousa chinensis OX=103600 GN=DBR06_SOUSAS7510024 PE=4 SV=1	LEG1
519	2	2	tr|A0A2U4CQI0|A0A2U4CQI0_TURTR	GLIPR1-like protein 2 OS=Tursiops truncatus OX=9739 GN=GLIPR1L2 PE=4 SV=1	GLIPR1L2
520	2	1	tr|A0A2U4CL23|A0A2U4CL23_TURTR	actin-like protein 10 OS=Tursiops truncatus OX=9739 GN=ACTL10 PE=3 SV=1	ACTL10
521	2	1	tr|A0A2U4C8X9|A0A2U4C8X9_TURTR	NADH dehydrogenase [ubiquinone] 1 beta subcomplex subunit 5, mitochondrial OS=Tursiops truncatus OX=9739 GN=NDUFB5 PE=4 SV=1	NDUFB5
522	2	1	tr|A0A2U4BUR0|A0A2U4BUR0_TURTR	Clusterin OS=Tursiops truncatus OX=9739 GN=CLU PE=3 SV=1	CLU
523	2	1	tr|A0A2U4BMU9|A0A2U4BMU9_TURTR	sperm-associated antigen 16 protein OS=Tursiops truncatus OX=9739 GN=SPAG16 PE=4 SV=1	SPAG16
524	2	1	tr|A0A2U4BHN9|A0A2U4BHN9_TURTR	3-ketoacyl-CoA thiolase, mitochondrial isoform X3 OS=Tursiops truncatus OX=9739 GN=ACAA2 PE=3 SV=1	ACAA2
525	2	1	tr|A0A2U4BFJ0|A0A2U4BFJ0_TURTR	LOW QUALITY PROTEIN: spermatid-associated protein OS=Tursiops truncatus OX=9739 GN=SPERT PE=4 SV=1	SPERT
526	2	1	tr|A0A2U4AT52|A0A2U4AT52_TURTR	dnaJ homolog subfamily A member 3, mitochondrial OS=Tursiops truncatus OX=9739 GN=DNAJA3 PE=4 SV=1	DNAJA3
527	2	1	tr|A0A2U4AL88|A0A2U4AL88_TURTR	D-dopachrome decarboxylase OS=Tursiops truncatus OX=9739 GN=LOC101321389 PE=4 SV=1	DDT
528	2	1	tr|A0A2U4AFH6|A0A2U4AFH6_TURTR	testis-specific serine/threonine-protein kinase 4 OS=Tursiops truncatus OX=9739 GN=TSSK4 PE=4 SV=1	TSSK4
529	2	1	tr|A0A2U4ABA8|A0A2U4ABA8_TURTR	protein MAATS1 isoform X1 OS=Tursiops truncatus OX=9739 GN=MAATS1 PE=4 SV=1	MAATS1
530	2	1	tr|A0A2U3V8W2|A0A2U3V8W2_TURTR	Folate gamma-glutamyl hydrolase OS=Tursiops truncatus OX=9739 GN=GGH PE=4 SV=1	GGH
531	2	3	tr|A0A2U3V5F5|A0A2U3V5F5_TURTR	cytochrome c oxidase subunit 7A2, mitochondrial OS=Tursiops truncatus OX=9739 GN=LOC101326830 PE=4 SV=1	COX7A2
532	2	1	tr|A0A2U3V2U8|A0A2U3V2U8_TURTR	coiled-coil domain-containing protein 39 OS=Tursiops truncatus OX=9739 GN=CCDC39 PE=4 SV=1	CCDC39
533	2	1	tr|A0A2U3UZD2|A0A2U3UZD2_TURTR	NAD(P)H-hydrate epimerase OS=Tursiops truncatus OX=9739 GN=NAXE PE=3 SV=1	NAXE
534	2	1	tr|A0A2U3UZ54|A0A2U3UZ54_TURTR	cytochrome c oxidase subunit 7A-related protein, mitochondrial OS=Tursiops truncatus OX=9739 GN=LOC101339993 PE=4 SV=1	COX7A2L
535	2	1	tr|U5ZH73|U5ZH73_TURTR	ATP synthase subunit a OS=Tursiops truncatus OX=9739 GN=ATP6 PE=4 SV=1	ATP6
536	2	1	tr|F5CBD1|F5CBD1_9CETA	Sperm protamine P1 OS=Orcaella heinsohni OX=682059 GN=PRM1 PE=3 SV=1	PRM1
537	2	1	tr|B6VQQ0|B6VQQ0_TURTR	Ferritin OS=Tursiops truncatus OX=9739 GN=FT PE=2 SV=1	FT
538	2	1	tr|A0A484H3E4|A0A484H3E4_SOUCH	Glucose-6-phosphate isomerase OS=Sousa chinensis OX=103600 GN=DBR06_SOUSAS1610156 PE=3 SV=1	GPI
539	2	1	tr|A0A484H305|A0A484H305_SOUCH	Serine/threonine-protein phosphatase (Fragment) OS=Sousa chinensis OX=103600 GN=DBR06_SOUSAS1510073 PE=3 SV=1	PPP2CA
540	2	1	tr|A0A484H265|A0A484H265_SOUCH	Uncharacterized protein OS=Sousa chinensis OX=103600 GN=DBR06_SOUSAS30110003 PE=4 SV=1	DECR1
541	2	1	tr|A0A484H140|A0A484H140_SOUCH	WD_REPEATS_REGION domain-containing protein (Fragment) OS=Sousa chinensis OX=103600 GN=DBR06_SOUSAS1510015 PE=4 SV=1	POC1B
542	2	1	tr|A0A484H0E2|A0A484H0E2_SOUCH	Uncharacterized protein (Fragment) OS=Sousa chinensis OX=103600 GN=DBR06_SOUSAS1310073 PE=4 SV=1	HSD17B4
543	2	1	tr|A0A484H098|A0A484H098_SOUCH	Uncharacterized protein (Fragment) OS=Sousa chinensis OX=103600 GN=DBR06_SOUSAS7910009 PE=4 SV=1	MORN3
544	2	1	tr|A0A484GZV6|A0A484GZV6_SOUCH	Uncharacterized protein (Fragment) OS=Sousa chinensis OX=103600 GN=DBR06_SOUSAS7910064 PE=4 SV=1	BRI3BP
545	2	1	tr|A0A484GW05|A0A484GW05_SOUCH	Uncharacterized protein OS=Sousa chinensis OX=103600 GN=DBR06_SOUSAS4610017 PE=4 SV=1	NDUFB3
546	2	1	tr|A0A484GVY3|A0A484GVY3_SOUCH	PKD_channel domain-containing protein (Fragment) OS=Sousa chinensis OX=103600 GN=DBR06_SOUSAS22110028 PE=4 SV=1	PKD2L2
547	2	1	tr|A0A484GVD8|A0A484GVD8_SOUCH	Uncharacterized protein (Fragment) OS=Sousa chinensis OX=103600 GN=DBR06_SOUSAS2110067 PE=4 SV=1	MMEL1
548	2	1	tr|A0A484GV86|A0A484GV86_SOUCH	Aminotran_1_2 domain-containing protein OS=Sousa chinensis OX=103600 GN=DBR06_SOUSAS7610090 PE=4 SV=1	GOT1L1
549	2	1	tr|A0A484GV82|A0A484GV82_SOUCH	Uncharacterized protein OS=Sousa chinensis OX=103600 GN=DBR06_SOUSAS2110291 PE=3 SV=1	SLC25A20
550	2	1	tr|A0A484GTA1|A0A484GTA1_SOUCH	Uncharacterized protein OS=Sousa chinensis OX=103600 GN=DBR06_SOUSAS1710035 PE=3 SV=1	BCS1L
551	2	1	tr|A0A484GRC8|A0A484GRC8_SOUCH	Uncharacterized protein OS=Sousa chinensis OX=103600 GN=DBR06_SOUSAS110107 PE=4 SV=1	C10orf62
552	2	1	tr|A0A484GNU8|A0A484GNU8_SOUCH	UCR_hinge domain-containing protein (Fragment) OS=Sousa chinensis OX=103600 GN=DBR06_SOUSAS210291 PE=4 SV=1	UQCRH
553	2	1	tr|A0A484GMN1|A0A484GMN1_SOUCH	Uroporphyrinogen decarboxylase OS=Sousa chinensis OX=103600 GN=DBR06_SOUSAS210265 PE=3 SV=1	UROD
554	2	1	tr|A0A484GLT6|A0A484GLT6_SOUCH	Uncharacterized protein (Fragment) OS=Sousa chinensis OX=103600 GN=DBR06_SOUSAS310089 PE=4 SV=1	ACTL7B
555	2	1	tr|A0A484GLD7|A0A484GLD7_SOUCH	LTD domain-containing protein OS=Sousa chinensis OX=103600 GN=DBR06_SOUSAS35410032 PE=4 SV=1	LMNTD2
556	2	1	tr|A0A484GJJ9|A0A484GJJ9_SOUCH	Uncharacterized protein OS=Sousa chinensis OX=103600 GN=DBR06_SOUSAS810097 PE=4 SV=1	ACAD10
557	2	1	tr|A0A484GJ98|A0A484GJ98_SOUCH	NYD-SP28 domain-containing protein OS=Sousa chinensis OX=103600 GN=DBR06_SOUSAS1110100 PE=4 SV=1	CCDC65
558	2	1	tr|A0A484GI21|A0A484GI21_SOUCH	DUF4200 domain-containing protein (Fragment) OS=Sousa chinensis OX=103600 GN=DBR06_SOUSAS2810175 PE=4 SV=1	CCDC42
559	2	1	tr|A0A484GGA7|A0A484GGA7_SOUCH	Uncharacterized protein (Fragment) OS=Sousa chinensis OX=103600 GN=DBR06_SOUSAS10710008 PE=4 SV=1	CDC14B
560	2	1	tr|A0A387LAC1|A0A387LAC1_PSECS	BCL2-associated athanogene 6 OS=Pseudorca crassidens OX=82174 GN=BAG6 PE=4 SV=1	BAG6
561	2	1	tr|A0A387LA81|A0A387LA81_PSECS	Valyl-tRNA synthetase OS=Pseudorca crassidens OX=82174 GN=VARS PE=3 SV=1	VARS
562	2	1	tr|A0A2U4CNT3|A0A2U4CNT3_TURTR	dynein light chain Tctex-type 1 isoform X3 OS=Tursiops truncatus OX=9739 GN=DYNLT1 PE=4 SV=1	DYNLT1
563	2	1	tr|A0A2U4CMC6|A0A2U4CMC6_TURTR	uncharacterized protein C5orf49 homolog OS=Tursiops truncatus OX=9739 GN=CUNH5orf49 PE=4 SV=1	C5orf49
564	2	1	tr|A0A2U4CLM2|A0A2U4CLM2_TURTR	sperm-associated antigen 4 protein OS=Tursiops truncatus OX=9739 GN=SPAG4 PE=4 SV=1	SPAG4
565	2	1	tr|A0A2U4CL32|A0A2U4CL32_TURTR	BPI fold-containing family A member 3 OS=Tursiops truncatus OX=9739 GN=BPIFA3 PE=4 SV=1	BPIFA3
566	2	1	tr|A0A2U4CKN6|A0A2U4CKN6_TURTR	Corrinoid adenosyltransferase OS=Tursiops truncatus OX=9739 GN=MMAB PE=3 SV=1	MMAB
567	2	1	tr|A0A2U4CKK9|A0A2U4CKK9_TURTR	protein NipSnap homolog 1 OS=Tursiops truncatus OX=9739 GN=NIPSNAP1 PE=4 SV=1	NIPSNAP1
568	2	1	tr|A0A2U4CGM8|A0A2U4CGM8_TURTR	Phospholipid-transporting ATPase OS=Tursiops truncatus OX=9739 GN=LOC101330367 PE=3 SV=1	ATP8B5
569	2	1	tr|A0A2U4CG46|A0A2U4CG46_TURTR	coiled-coil domain-containing protein 81 OS=Tursiops truncatus OX=9739 GN=CCDC81 PE=4 SV=1	CCDC81
570	2	1	tr|A0A2U4CB29|A0A2U4CB29_TURTR	LOW QUALITY PROTEIN: arrestin domain-containing protein 5 OS=Tursiops truncatus OX=9739 GN=ARRDC5 PE=4 SV=1	ARRDC5
571	2	1	tr|A0A2U4C7N7|A0A2U4C7N7_TURTR	ran-binding protein 17 isoform X2 OS=Tursiops truncatus OX=9739 GN=RANBP17 PE=4 SV=1	RANBP17
572	2	1	tr|A0A2U4C5V2|A0A2U4C5V2_TURTR	LYR motif-containing protein 4 isoform X2 OS=Tursiops truncatus OX=9739 GN=LYRM4 PE=3 SV=1	LYRM4
573	2	1	tr|A0A2U4C5J3|A0A2U4C5J3_TURTR	transmembrane protein 14C isoform X1 OS=Tursiops truncatus OX=9739 GN=LOC101323402 PE=4 SV=1	TMEM14C
574	2	1	tr|A0A2U4C3C2|A0A2U4C3C2_TURTR	lactosylceramide 4-alpha-galactosyltransferase OS=Tursiops truncatus OX=9739 GN=A4GALT PE=4 SV=1	A4GALT
575	2	1	tr|A0A2U4BZK3|A0A2U4BZK3_TURTR	LOW QUALITY PROTEIN: prolactin regulatory element-binding protein OS=Tursiops truncatus OX=9739 GN=PREB PE=4 SV=1	PREB
576	2	1	tr|A0A2U4BZ71|A0A2U4BZ71_TURTR	glutaminyl-peptide cyclotransferase isoform X2 OS=Tursiops truncatus OX=9739 GN=QPCT PE=4 SV=1	QPCT
577	2	1	tr|A0A2U4BWT1|A0A2U4BWT1_TURTR	isobutyryl-CoA dehydrogenase, mitochondrial isoform X4 OS=Tursiops truncatus OX=9739 GN=ACAD8 PE=3 SV=1	ACAD8
578	2	1	tr|A0A2U4BST8|A0A2U4BST8_TURTR	rho GDP-dissociation inhibitor 1 OS=Tursiops truncatus OX=9739 GN=ARHGDIA PE=4 SV=1	ARHGDIA
579	2	1	tr|A0A2U4BS24|A0A2U4BS24_TURTR	malonyl-CoA decarboxylase, mitochondrial OS=Tursiops truncatus OX=9739 GN=MLYCD PE=4 SV=1	MLYCD
580	2	1	tr|A0A2U4BQ02|A0A2U4BQ02_TURTR	protein FAM24B OS=Tursiops truncatus OX=9739 GN=FAM24B PE=4 SV=1	FAM24B
581	2	1	tr|A0A2U4BME2|A0A2U4BME2_TURTR	galectin-3-binding protein OS=Tursiops truncatus OX=9739 GN=LGALS3BP PE=4 SV=1	LGALS3BP
582	2	1	tr|A0A2U4BLW6|A0A2U4BLW6_TURTR	hydroxymethylglutaryl-CoA lyase, mitochondrial isoform X2 OS=Tursiops truncatus OX=9739 GN=HMGCL PE=4 SV=1	HMGCL
583	2	1	tr|A0A2U4BH89|A0A2U4BH89_TURTR	nucleoporin p58/p45 isoform X6 OS=Tursiops truncatus OX=9739 GN=NUP58 PE=4 SV=1	NUP58
584	2	1	tr|A0A2U4BES3|A0A2U4BES3_TURTR	GTP-binding protein SAR1a OS=Tursiops truncatus OX=9739 GN=SAR1A PE=3 SV=1	SAR1A
585	2	1	tr|A0A2U4BD59|A0A2U4BD59_TURTR	26S proteasome non-ATPase regulatory subunit 7 isoform X2 OS=Tursiops truncatus OX=9739 GN=PSMD7 PE=4 SV=1	PSMD7
586	2	1	tr|A0A2U4BBJ9|A0A2U4BBJ9_TURTR	transmembrane protein 143 OS=Tursiops truncatus OX=9739 GN=TMEM143 PE=4 SV=1	TMEM143
587	2	1	tr|A0A2U4BB68|A0A2U4BB68_TURTR	protein phosphatase 1 regulatory subunit 7 isoform X3 OS=Tursiops truncatus OX=9739 GN=PPP1R7 PE=4 SV=1	PPP1R7
588	2	1	tr|A0A2U4B478|A0A2U4B478_TURTR	neuropathy target esterase OS=Tursiops truncatus OX=9739 GN=PNPLA6 PE=4 SV=1	PNPLA6
589	2	1	tr|A0A2U4B3W9|A0A2U4B3W9_TURTR	disintegrin and metalloproteinase domain-containing protein 29 OS=Tursiops truncatus OX=9739 GN=ADAM29 PE=4 SV=1	ADAM29
590	2	1	tr|A0A2U4B2E6|A0A2U4B2E6_TURTR	Calcium load-activated calcium channel OS=Tursiops truncatus OX=9739 GN=TMCO1 PE=3 SV=1	TMCO1
591	2	1	tr|A0A2U4AZJ3|A0A2U4AZJ3_TURTR	coiled-coil domain-containing protein 27 OS=Tursiops truncatus OX=9739 GN=CCDC27 PE=4 SV=1	CCDC27
592	2	1	tr|A0A2U4AY27|A0A2U4AY27_TURTR	sperm flagellar protein 2 OS=Tursiops truncatus OX=9739 GN=SPEF2 PE=4 SV=1	SPEF2
593	2	1	tr|A0A2U4AXS0|A0A2U4AXS0_TURTR	phospholipid phosphatase 1 isoform X1 OS=Tursiops truncatus OX=9739 GN=PLPP1 PE=4 SV=1	PLPP1
594	2	1	tr|A0A2U4AP43|A0A2U4AP43_TURTR	enoyl-CoA delta isomerase 1, mitochondrial OS=Tursiops truncatus OX=9739 GN=ECI1 PE=4 SV=1	ECI1
595	2	1	tr|A0A2U4AL05|A0A2U4AL05_TURTR	Ubiquitin carboxyl-terminal hydrolase OS=Tursiops truncatus OX=9739 GN=USP5 PE=3 SV=1	USP5
596	2	1	tr|A0A2U4AGA3|A0A2U4AGA3_TURTR	uncharacterized protein LOC109548130 OS=Tursiops truncatus OX=9739 GN=LOC109548130 PE=4 SV=1	ATP6V1FNB
597	2	1	tr|A0A2U4AF97|A0A2U4AF97_TURTR	Proteasome endopeptidase complex OS=Tursiops truncatus OX=9739 GN=PSMA6 PE=3 SV=1	PSMA6
598	2	1	tr|A0A2U4AED9|A0A2U4AED9_TURTR	centrosomal protein of 57 kDa isoform X2 OS=Tursiops truncatus OX=9739 GN=CEP57 PE=4 SV=1	CEP57
599	2	1	tr|A0A2U4AA36|A0A2U4AA36_TURTR	STE20/SPS1-related proline-alanine-rich protein kinase isoform X1 OS=Tursiops truncatus OX=9739 GN=STK39 PE=4 SV=1	STK39
600	2	1	tr|A0A2U4A9J6|A0A2U4A9J6_TURTR	periodic tryptophan protein 2 homolog OS=Tursiops truncatus OX=9739 GN=PWP2 PE=4 SV=1	PWP2
601	2	1	tr|A0A2U4A989|A0A2U4A989_TURTR	Leucine carboxyl methyltransferase 1 OS=Tursiops truncatus OX=9739 GN=LCMT1 PE=3 SV=1	LCMT1
602	2	1	tr|A0A2U4A4R8|A0A2U4A4R8_TURTR	tudor and KH domain-containing protein isoform X2 OS=Tursiops truncatus OX=9739 GN=TDRKH PE=4 SV=1	TDRKH
603	2	1	tr|A0A2U4A1S8|A0A2U4A1S8_TURTR	LOW QUALITY PROTEIN: protein MENT OS=Tursiops truncatus OX=9739 GN=CUNH1orf56 PE=4 SV=1	MENT
604	2	1	tr|A0A2U3V8V5|A0A2U3V8V5_TURTR	NADH dehydrogenase [ubiquinone] 1 beta subcomplex subunit 6 isoform X1 OS=Tursiops truncatus OX=9739 GN=NDUFB6 PE=4 SV=1	NDUFB6
605	2	1	tr|A0A2U3V8N7|A0A2U3V8N7_TURTR	beta-defensin 130-like OS=Tursiops truncatus OX=9739 GN=LOC101330066 PE=4 SV=1	DEFB130
606	2	1	tr|A0A2U3V204|A0A2U3V204_TURTR	transmembrane protein 205 OS=Tursiops truncatus OX=9739 GN=TMEM205 PE=4 SV=1	TMEM205
607	2	1	tr|A0A2U3V033|A0A2U3V033_TURTR	testis-specific serine/threonine-protein kinase 6 OS=Tursiops truncatus OX=9739 GN=TSSK6 PE=3 SV=1	TSSK6
608	2	2	tr|A0A2U4A9P6|A0A2U4A9P6_TURTR	omega-amidase NIT2 OS=Tursiops truncatus OX=9739 GN=NIT2 PE=4 SV=1	NIT2
609	2	1	tr|A0A484H2U0|A0A484H2U0_SOUCH	Thioredoxin domain-containing protein OS=Sousa chinensis OX=103600 GN=DBR06_SOUSAS1810247 PE=4 SV=1	TMX1
610	2.09	2	tr|A0A484GX59|A0A484GX59_SOUCH	Proteasome subunit beta OS=Sousa chinensis OX=103600 GN=DBR06_SOUSAS8210125 PE=3 SV=1	PSMB3
611	1.94	1	tr|A0A484GVY1|A0A484GVY1_SOUCH	Uncharacterized protein OS=Sousa chinensis OX=103600 GN=DBR06_SOUSAS2110093 PE=4 SV=1	ACOT7
612	1.92	1	tr|A0A484GVY2|A0A484GVY2_SOUCH	RBR-type E3 ubiquitin transferase OS=Sousa chinensis OX=103600 GN=DBR06_SOUSAS2110288 PE=3 SV=1	ARIH2
613	1.92	1	tr|A0A2U4C4B1|A0A2U4C4B1_TURTR	patatin-like phospholipase domain-containing protein 4 OS=Tursiops truncatus OX=9739 GN=LOC101335186 PE=4 SV=1	PNPLA4
614	1.92	1	tr|A0A2U4C0H3|A0A2U4C0H3_TURTR	BCL-6 corepressor OS=Tursiops truncatus OX=9739 GN=BCOR PE=4 SV=1	BCOR
615	2.07	2	tr|A0A2U4AQR4|A0A2U4AQR4_TURTR	cilia- and flagella-associated protein 61 OS=Tursiops truncatus OX=9739 GN=CFAP61 PE=4 SV=1	CFAP61
616	1.95	4	tr|A0A2U4B8Z1|A0A2U4B8Z1_TURTR	EF-hand domain-containing family member B OS=Tursiops truncatus OX=9739 GN=EFHB PE=4 SV=1	EFHB
617	1.77	1	tr|A0A484GTY2|A0A484GTY2_SOUCH	MARVEL domain-containing protein OS=Sousa chinensis OX=103600 GN=DBR06_SOUSAS110552 PE=4 SV=1	CKLF
618	1.73	2	tr|A0A2U4BJX4|A0A2U4BJX4_TURTR	nardilysin isoform X2 OS=Tursiops truncatus OX=9739 GN=NRDC PE=3 SV=1	NRDC
619	1.68	1	tr|A0A2U4BDY8|A0A2U4BDY8_TURTR	casein kinase II subunit alpha' isoform X2 OS=Tursiops truncatus OX=9739 GN=CSNK2A2 PE=4 SV=1	CSNK2A2
620	1.6	1	tr|A0A2U4BQH3|A0A2U4BQH3_TURTR	uncharacterized protein C7orf72 homolog OS=Tursiops truncatus OX=9739 GN=CUNH7orf72 PE=4 SV=1	SPATA48

## Sheet: Male 2 sperm Sample 1
N	Score Max	Peptides(95%)	Accession	Name	Gene Name
1	379.57	715	tr|A0A2U4AL28|A0A2U4AL28_TURTR	A-kinase anchor protein 3 OS=Tursiops truncatus OX=9739 GN=AKAP3 PE=4 SV=1	AKAP3
2	134.79	86	tr|A0A2U4B1D8|A0A2U4B1D8_TURTR	fibrous sheath-interacting protein 2 OS=Tursiops truncatus OX=9739 GN=FSIP2 PE=4 SV=1	FSIP2
3	127.92	98	tr|A0A484GMZ5|A0A484GMZ5_SOUCH	Uncharacterized protein OS=Sousa chinensis OX=103600 GN=DBR06_SOUSAS310285 PE=4 SV=1	ODF2
4	96.01	68	tr|A0A2U4CJ19|A0A2U4CJ19_TURTR	dynein heavy chain 8, axonemal OS=Tursiops truncatus OX=9739 GN=DNAH8 PE=4 SV=1	DNAH8
5	91.33	97	tr|A0A2U4A3V4|A0A2U4A3V4_TURTR	glutathione S-transferase Mu 3 OS=Tursiops truncatus OX=9739 GN=LOC101320455 PE=4 SV=1	GSTM3
6	77.34	41	tr|A0A484GLY6|A0A484GLY6_SOUCH	Uncharacterized protein (Fragment) OS=Sousa chinensis OX=103600 GN=DBR06_SOUSAS11510048 PE=3 SV=1	HK1
7	69.52	46	tr|A0A2U4AT49|A0A2U4AT49_TURTR	tektin-5 OS=Tursiops truncatus OX=9739 GN=TEKT5 PE=4 SV=1	TEKT5
8	69.35	70	tr|A0A2U3ZZ00|A0A2U3ZZ00_TURTR	Glutamine synthetase OS=Tursiops truncatus OX=9739 GN=GLUL PE=3 SV=1	GLUL
9	67.11	49	tr|A0A2U4AYQ0|A0A2U4AYQ0_TURTR	calcium-binding tyrosine phosphorylation-regulated protein isoform X5 OS=Tursiops truncatus OX=9739 GN=CABYR PE=4 SV=1	CABYR
10	67.06	42	tr|A0A484H3Q7|A0A484H3Q7_SOUCH	ATP synthase subunit alpha OS=Sousa chinensis OX=103600 GN=DBR06_SOUSAS25010017 PE=3 SV=1	ATP5A1
11	66.69	41	tr|A0A2U4ABJ1|A0A2U4ABJ1_TURTR	Glycerol-3-phosphate dehydrogenase OS=Tursiops truncatus OX=9739 GN=GPD2 PE=3 SV=1	GPD2
12	65.59	40	tr|A0A2U4C2L2|A0A2U4C2L2_TURTR	tektin-3 OS=Tursiops truncatus OX=9739 GN=TEKT3 PE=4 SV=1	TEKT3
13	64.41	111	tr|A0A387L8L1|A0A387L8L1_PSECS	Tubulin beta chain OS=Pseudorca crassidens OX=82174 GN=TUBB PE=3 SV=1	TUBB
14	58.37	38	tr|A0A2U3UZH0|A0A2U3UZH0_TURTR	tektin-2 OS=Tursiops truncatus OX=9739 GN=TEKT2 PE=4 SV=1	TEKT2
15	54.49	31	tr|A0A484H0Z3|A0A484H0Z3_SOUCH	Succinate dehydrogenase [ubiquinone] flavoprotein subunit, mitochondrial OS=Sousa chinensis OX=103600 GN=DBR06_SOUSAS28010005 PE=3 SV=1	SDHA
16	54.43	35	tr|A0A2U4A6P7|A0A2U4A6P7_TURTR	importin-5 isoform X3 OS=Tursiops truncatus OX=9739 GN=IPO5 PE=4 SV=1	IPO5
17	53.45	94	tr|A0A2U3V8E2|A0A2U3V8E2_TURTR	ropporin-1A OS=Tursiops truncatus OX=9739 GN=ROPN1 PE=4 SV=1	ROPN1
18	54.96	31	tr|A0A2U4BLX2|A0A2U4BLX2_TURTR	dynein heavy chain 17, axonemal OS=Tursiops truncatus OX=9739 GN=DNAH17 PE=4 SV=1	DNAH17
19	51.7	36	tr|A0A484H4E5|A0A484H4E5_SOUCH	Pyruvate dehydrogenase E1 component subunit alpha (Fragment) OS=Sousa chinensis OX=103600 GN=DBR06_SOUSAS31910002 PE=4 SV=1	PDHA1
20	49.96	29	tr|A0A2U4CJ57|A0A2U4CJ57_TURTR	EF-hand domain-containing protein 1 isoform X1 OS=Tursiops truncatus OX=9739 GN=EFHC1 PE=4 SV=1	EFHC1
21	49.15	30	tr|A0A2U4BN32|A0A2U4BN32_TURTR	NADH-ubiquinone oxidoreductase 75 kDa subunit, mitochondrial OS=Tursiops truncatus OX=9739 GN=NDUFS1 PE=3 SV=1	NDUFS1
22	48.23	36	tr|A0A2U3V1W9|A0A2U3V1W9_TURTR	ATP synthase subunit beta OS=Tursiops truncatus OX=9739 GN=ATP5B PE=3 SV=1	ATP5B
23	49.67	31	tr|A0A2U4BNL0|A0A2U4BNL0_TURTR	dynein heavy chain 7, axonemal OS=Tursiops truncatus OX=9739 GN=DNAH7 PE=4 SV=1	DNAH7
24	46.73	28	tr|A0A484GL53|A0A484GL53_SOUCH	Uncharacterized protein OS=Sousa chinensis OX=103600 GN=DBR06_SOUSAS10810023 PE=3 SV=1	HSPA9
25	46.28	51	tr|A0A484GJI5|A0A484GJI5_SOUCH	Tubulin alpha chain OS=Sousa chinensis OX=103600 GN=DBR06_SOUSAS1110113 PE=3 SV=1	TUBA1A
26	45.32	27	tr|A0A2U4BWD3|A0A2U4BWD3_TURTR	Acetyltransferase component of pyruvate dehydrogenase complex OS=Tursiops truncatus OX=9739 GN=DLAT PE=3 SV=1	DLAT
27	44.49	25	tr|A0A2U3UZ92|A0A2U3UZ92_TURTR	voltage-dependent anion-selective channel protein 3 OS=Tursiops truncatus OX=9739 GN=VDAC3 PE=4 SV=1	VDAC3
28	46.47	29	tr|A0A2U4ABJ8|A0A2U4ABJ8_TURTR	heat shock-related 70 kDa protein 2 OS=Tursiops truncatus OX=9739 GN=HSPA2 PE=3 SV=1	HSPA2
29	43.81	27	tr|A0A2U4CNM6|A0A2U4CNM6_TURTR	L-lactate dehydrogenase OS=Tursiops truncatus OX=9739 GN=LDHAL6B PE=3 SV=1	LDHAL6B
30	43.67	30	tr|A0A2U4BEP2|A0A2U4BEP2_TURTR	voltage-dependent anion-selective channel protein 2 OS=Tursiops truncatus OX=9739 GN=VDAC2 PE=4 SV=1	VDAC2
31	43.67	24	tr|A0A2U4ARG7|A0A2U4ARG7_TURTR	mitochondria-eating protein OS=Tursiops truncatus OX=9739 GN=SPATA18 PE=4 SV=1	SPATA18
32	43.19	24	tr|A0A484GJC4|A0A484GJC4_SOUCH	Uncharacterized protein OS=Sousa chinensis OX=103600 GN=DBR06_SOUSAS8910036 PE=3 SV=1	CKMT1
33	42.55	53	tr|A0A484GVK4|A0A484GVK4_SOUCH	Pyruvate dehydrogenase E1 component subunit beta OS=Sousa chinensis OX=103600 GN=DBR06_SOUSAS2110134 PE=4 SV=1	PDHB
34	42.25	24	tr|A0A2U3V2A5|A0A2U3V2A5_TURTR	ADP/ATP translocase 1 OS=Tursiops truncatus OX=9739 GN=SLC25A4 PE=3 SV=1	SLC25A4
35	41.75	21	tr|A0A2U3V3T4|A0A2U3V3T4_TURTR	cAMP-dependent protein kinase type I-alpha regulatory subunit OS=Tursiops truncatus OX=9739 GN=PRKAR1A PE=4 SV=1	PRKAR1A
36	41.02	24	tr|A0A2U4BBT3|A0A2U4BBT3_TURTR	sulfide:quinone oxidoreductase, mitochondrial OS=Tursiops truncatus OX=9739 GN=SQRDL PE=4 SV=1	SQRDL
37	40.76	26	tr|A0A2U4AXG0|A0A2U4AXG0_TURTR	Succinyl-CoA:3-ketoacid-coenzyme A transferase OS=Tursiops truncatus OX=9739 GN=OXCT1 PE=3 SV=1	OXCT1
38	40.15	33	tr|A0A484GN39|A0A484GN39_SOUCH	Amidase domain-containing protein OS=Sousa chinensis OX=103600 GN=DBR06_SOUSAS210294 PE=4 SV=1	FAAH
39	39.16	28	tr|A0A484GU59|A0A484GU59_SOUCH	Uncharacterized protein OS=Sousa chinensis OX=103600 GN=DBR06_SOUSAS610285 PE=3 SV=1	UQCRC2
40	38.71	31	tr|A0A2U3V5C2|A0A2U3V5C2_TURTR	outer dense fiber protein 1 OS=Tursiops truncatus OX=9739 GN=ODF1 PE=4 SV=1	ODF1
41	38.69	27	tr|A0A484GVX6|A0A484GVX6_SOUCH	Dihydrolipoyl dehydrogenase OS=Sousa chinensis OX=103600 GN=DBR06_SOUSAS32610001 PE=3 SV=1	DLD
42	37.31	25	tr|A0A2U4A1R3|A0A2U4A1R3_TURTR	nuclear pore membrane glycoprotein 210-like OS=Tursiops truncatus OX=9739 GN=NUP210L PE=4 SV=1	NUP210L
43	37.05	20	tr|A0A484GSZ1|A0A484GSZ1_SOUCH	Uncharacterized protein OS=Sousa chinensis OX=103600 GN=DBR06_SOUSAS1710084 PE=3 SV=1	GK
44	35.35	24	tr|A0A2U4B677|A0A2U4B677_TURTR	sperm-associated antigen 6 isoform X1 OS=Tursiops truncatus OX=9739 GN=SPAG6 PE=4 SV=1	SPAG6
45	34.99	18	tr|A0A2U3V4Q7|A0A2U3V4Q7_TURTR	calicin OS=Tursiops truncatus OX=9739 GN=CCIN PE=4 SV=1	CCIN
46	35.22	27	tr|A0A484GHG4|A0A484GHG4_SOUCH	Uncharacterized protein (Fragment) OS=Sousa chinensis OX=103600 GN=DBR06_SOUSAS33710033 PE=4 SV=1	MDH2
47	34.86	39	tr|A0A2U3ZYQ8|A0A2U3ZYQ8_TURTR	Citrate synthase OS=Tursiops truncatus OX=9739 GN=CS PE=3 SV=1	CS
48	34.02	23	tr|A0A2U4BPT4|A0A2U4BPT4_TURTR	2-oxoglutarate dehydrogenase, mitochondrial OS=Tursiops truncatus OX=9739 GN=OGDH PE=4 SV=1	OGDH
49	32.99	29	tr|A0A2U4AKU6|A0A2U4AKU6_TURTR	Glyceraldehyde-3-phosphate dehydrogenase OS=Tursiops truncatus OX=9739 GN=GAPDH PE=3 SV=1	GAPDH
50	32.19	33	tr|A0A077SA04|A0A077SA04_TURTR	Lysozyme OS=Tursiops truncatus OX=9739 GN=LYZF1 PE=3 SV=1	LYZF1
51	32.18	29	tr|A0A2U4C839|A0A2U4C839_TURTR	lactadherin OS=Tursiops truncatus OX=9739 GN=MFGE8 PE=4 SV=1	MFGE8
52	32.16	23	tr|A0A2U4A174|A0A2U4A174_TURTR	F-actin-capping protein subunit beta OS=Tursiops truncatus OX=9739 GN=CAPZB PE=3 SV=1	CAPZB
53	32.02	20	tr|A0A2U4CB52|A0A2U4CB52_TURTR	long-chain-fatty-acid--CoA ligase ACSBG2 OS=Tursiops truncatus OX=9739 GN=ACSBG2 PE=4 SV=1	ACSBG2
54	38.96	20	tr|A0A484GPH2|A0A484GPH2_SOUCH	Uncharacterized protein OS=Sousa chinensis OX=103600 GN=DBR06_SOUSAS8810048 PE=3 SV=1	SLC25A31
55	30.57	16	tr|A0A2U4BNH8|A0A2U4BNH8_TURTR	60 kDa heat shock protein, mitochondrial isoform X1 OS=Tursiops truncatus OX=9739 GN=HSPD1 PE=3 SV=1	HSPD1
56	30	16	tr|A0A2U4AP04|A0A2U4AP04_TURTR	tektin-1 OS=Tursiops truncatus OX=9739 GN=TEKT1 PE=4 SV=1	TEKT1
57	30.01	20	tr|A0A2U3V7W5|A0A2U3V7W5_TURTR	F-actin-capping protein subunit alpha OS=Tursiops truncatus OX=9739 GN=CAPZA3 PE=3 SV=1	CAPZA3
58	29.87	74	tr|A0A2U4CKY7|A0A2U4CKY7_TURTR	Dynein light chain OS=Tursiops truncatus OX=9739 GN=DYNLL1 PE=3 SV=1	DYNLL1
59	28.63	16	tr|B0LM20|B0LM20_TURTR	Acrosin (Fragment) OS=Tursiops truncatus OX=9739 GN=ACR PE=3 SV=1	ACR
60	27.55	15	tr|A0A2U4CAA2|A0A2U4CAA2_TURTR	lactotransferrin isoform X1 OS=Tursiops truncatus OX=9739 GN=LTF PE=3 SV=1	LTF
61	27.32	22	tr|A0A2U4C4M7|A0A2U4C4M7_TURTR	uncharacterized protein LOC109551478 OS=Tursiops truncatus OX=9739 GN=LOC109551478 PE=3 SV=1	H3C1
62	27.03	24	tr|A0A2U4A6H3|A0A2U4A6H3_TURTR	dihydrolipoyllysine-residue succinyltransferase component of 2-oxoglutarate dehydrogenase complex, mitochondrial isoform X1 OS=Tursiops truncatus OX=9739 GN=DLST PE=4 SV=1	DLST
63	27.03	19	tr|A0A2U3V6X2|A0A2U3V6X2_TURTR	saccharopine dehydrogenase-like oxidoreductase isoform X2 OS=Tursiops truncatus OX=9739 GN=SCCPDH PE=4 SV=1	SCCPDH
64	26.66	16	tr|A0A2U4AIN7|A0A2U4AIN7_TURTR	ras-related protein Rab-2A OS=Tursiops truncatus OX=9739 GN=RAB2A PE=4 SV=1	RAB2A
65	25.32	15	tr|A0A2U3V5F6|A0A2U3V5F6_TURTR	BAG family molecular chaperone regulator 5 OS=Tursiops truncatus OX=9739 GN=BAG5 PE=4 SV=1	BAG5
66	25.07	17	tr|A0A484GR31|A0A484GR31_SOUCH	Uncharacterized protein (Fragment) OS=Sousa chinensis OX=103600 GN=DBR06_SOUSAS110225 PE=4 SV=1	GSTO2
67	25.79	17	tr|A0A484GI92|A0A484GI92_SOUCH	Uncharacterized protein OS=Sousa chinensis OX=103600 GN=DBR06_SOUSAS2810144 PE=4 SV=1	DNAH2
68	24.25	19	tr|A0A484H345|A0A484H345_SOUCH	Arm_2 domain-containing protein OS=Sousa chinensis OX=103600 GN=DBR06_SOUSAS1810107 PE=4 SV=1	ARMC12
69	24	23	tr|A0A2U4APR3|A0A2U4APR3_TURTR	izumo sperm-egg fusion protein 1 isoform X3 OS=Tursiops truncatus OX=9739 GN=IZUMO1 PE=4 SV=1	IZUMO1
70	23.49	15	tr|A0A484GLP2|A0A484GLP2_SOUCH	Uncharacterized protein OS=Sousa chinensis OX=103600 GN=DBR06_SOUSAS12210025 PE=3 SV=1	PRKACB
71	23.41	16	tr|A0A2U4BBE6|A0A2U4BBE6_TURTR	spermatid-specific manchette-related protein 1 isoform X2 OS=Tursiops truncatus OX=9739 GN=CUNH9orf24 PE=4 SV=1	SMRP1
72	24.73	13	tr|A0A2U4AGQ2|A0A2U4AGQ2_TURTR	voltage-dependent anion-selective channel protein 1 OS=Tursiops truncatus OX=9739 GN=VDAC1 PE=4 SV=1	VDAC1
73	22.62	13	tr|A0A484GWZ7|A0A484GWZ7_SOUCH	Spermatogenesis-associated protein 20 OS=Sousa chinensis OX=103600 GN=DBR06_SOUSAS8210210 PE=4 SV=1	SPATA20
74	22.56	12	tr|A0A2U4B6F4|A0A2U4B6F4_TURTR	ATP synthase subunit gamma OS=Tursiops truncatus OX=9739 GN=ATP5C1 PE=3 SV=1	ATP5C1
75	22.35	12	tr|A0A2U3V1I0|A0A2U3V1I0_TURTR	ropporin-1-like protein OS=Tursiops truncatus OX=9739 GN=ROPN1L PE=4 SV=1	ROPN1L
76	22.12	12	tr|A0A2U4C749|A0A2U4C749_TURTR	Isocitrate dehydrogenase [NADP] OS=Tursiops truncatus OX=9739 GN=IDH2 PE=3 SV=1	IDH2
77	21.58	13	tr|A0A2U4AKU2|A0A2U4AKU2_TURTR	solute carrier family 2, facilitated glucose transporter member 3 OS=Tursiops truncatus OX=9739 GN=LOC101333672 PE=3 SV=1	SLC2A3
78	21.45	12	tr|A0A2U3V4L1|A0A2U3V4L1_TURTR	trifunctional enzyme subunit alpha, mitochondrial-like OS=Tursiops truncatus OX=9739 GN=LOC101337221 PE=4 SV=1	HADHA
79	21.3	15	tr|A0A2U4CK81|A0A2U4CK81_TURTR	electron transfer flavoprotein subunit alpha, mitochondrial OS=Tursiops truncatus OX=9739 GN=ETFA PE=4 SV=1	ETFA
80	21.26	10	tr|A0A484H3L1|A0A484H3L1_SOUCH	Uncharacterized protein OS=Sousa chinensis OX=103600 GN=DBR06_SOUSAS1810238 PE=4 SV=1	RSPH9
81	21.16	11	tr|A0A2U4CLU6|A0A2U4CLU6_TURTR	LOW QUALITY PROTEIN: casein kinase II subunit alpha OS=Tursiops truncatus OX=9739 GN=CSNK2A1 PE=3 SV=1	CSNK2A1
82	21.12	17	tr|A0A484GWM6|A0A484GWM6_SOUCH	Uncharacterized protein OS=Sousa chinensis OX=103600 GN=DBR06_SOUSAS8210063 PE=3 SV=1	KRT13
83	20.51	12	tr|A0A2U4BDM5|A0A2U4BDM5_TURTR	cilia- and flagella-associated protein 20 isoform X1 OS=Tursiops truncatus OX=9739 GN=CFAP20 PE=4 SV=1	CFAP20
84	20.52	11	tr|A0A2U4BBK5|A0A2U4BBK5_TURTR	radial spoke head protein 6 homolog A OS=Tursiops truncatus OX=9739 GN=RSPH6A PE=4 SV=1	RSPH6A
85	24.62	15	tr|A0A387L8T2|A0A387L8T2_PSECS	Heat shock 70kDa protein 1-like OS=Pseudorca crassidens OX=82174 GN=HSPA1L PE=3 SV=1	HSPA1L
86	20.1	11	tr|A0A2U4A7U7|A0A2U4A7U7_TURTR	disintegrin and metalloproteinase domain-containing protein 5-like isoform X2 OS=Tursiops truncatus OX=9739 GN=LOC101339706 PE=4 SV=1	ADAM5
87	20.06	14	tr|A0A484GKU0|A0A484GKU0_SOUCH	Ig-like domain-containing protein (Fragment) OS=Sousa chinensis OX=103600 GN=DBR06_SOUSAS10810004 PE=4 SV=1	ZPBP
88	20.07	11	tr|A0A2U4BZS8|A0A2U4BZS8_TURTR	trifunctional enzyme subunit alpha, mitochondrial OS=Tursiops truncatus OX=9739 GN=HADHA PE=3 SV=1	HADHA
89	19.99	14	tr|A0A2U3V0I1|A0A2U3V0I1_TURTR	Succinate dehydrogenase [ubiquinone] iron-sulfur subunit, mitochondrial OS=Tursiops truncatus OX=9739 GN=SDHB PE=3 SV=1	SDHB
90	19.75	14	tr|A0A2U4CGX8|A0A2U4CGX8_TURTR	LOW QUALITY PROTEIN: protein FAM205A-like OS=Tursiops truncatus OX=9739 GN=LOC101334385 PE=4 SV=1	FAM205A
91	19.72	11	tr|A0A2U3V0R4|A0A2U3V0R4_TURTR	NADH dehydrogenase [ubiquinone] iron-sulfur protein 3, mitochondrial OS=Tursiops truncatus OX=9739 GN=NDUFS3 PE=3 SV=1	NDUFS3
92	19.6	18	tr|A0A2U4BTF6|A0A2U4BTF6_TURTR	Ferritin OS=Tursiops truncatus OX=9739 GN=FTMT PE=3 SV=1	FTMT
93	19.61	15	tr|A0A2U3V8Z1|A0A2U3V8Z1_TURTR	ATP synthase F(0) complex subunit B1, mitochondrial OS=Tursiops truncatus OX=9739 GN=ATP5F1 PE=4 SV=1	ATP5F1
94	19.04	9	tr|A0A484GUP0|A0A484GUP0_SOUCH	Uncharacterized protein (Fragment) OS=Sousa chinensis OX=103600 GN=DBR06_SOUSAS2110069 PE=3 SV=1	ACTRT2
95	18.82	13	tr|A0A484GUU2|A0A484GUU2_SOUCH	Uncharacterized protein OS=Sousa chinensis OX=103600 GN=DBR06_SOUSAS3410144 PE=4 SV=1	SPACA1
96	18.61	12	tr|A0A2U4C4L2|A0A2U4C4L2_TURTR	aconitate hydratase, mitochondrial OS=Tursiops truncatus OX=9739 GN=ACO2 PE=4 SV=1	ACO2
97	18.48	11	tr|A0A2U4AGH3|A0A2U4AGH3_TURTR	Fascin OS=Tursiops truncatus OX=9739 GN=FSCN3 PE=3 SV=1	FSCN3
98	18.41	12	tr|A0A484GQX9|A0A484GQX9_SOUCH	Uncharacterized protein OS=Sousa chinensis OX=103600 GN=DBR06_SOUSAS1410146 PE=4 SV=1	SPATC1
99	18.21	13	tr|A0A484GQL5|A0A484GQL5_SOUCH	Cytochrome c domain-containing protein OS=Sousa chinensis OX=103600 GN=DBR06_SOUSAS1410151 PE=4 SV=1	CYC1
100	18.13	11	tr|A0A2U4A0W7|A0A2U4A0W7_TURTR	phosphate carrier protein, mitochondrial OS=Tursiops truncatus OX=9739 GN=LOC101333921 PE=3 SV=1	SLC25A3
101	18.04	10	tr|A0A484GLL8|A0A484GLL8_SOUCH	SCP2 domain-containing protein OS=Sousa chinensis OX=103600 GN=DBR06_SOUSAS310120 PE=4 SV=1	HSDL2
102	18	14	tr|A0A2U4BCZ4|A0A2U4BCZ4_TURTR	Aspartate aminotransferase OS=Tursiops truncatus OX=9739 GN=GOT2 PE=4 SV=1	GOT2
103	18.03	12	tr|A0A484GH73|A0A484GH73_SOUCH	Serine/threonine-protein phosphatase (Fragment) OS=Sousa chinensis OX=103600 GN=DBR06_SOUSAS20210037 PE=3 SV=1	PPP1CC
104	17.84	13	tr|A0A2U4BHC6|A0A2U4BHC6_TURTR	Malic enzyme OS=Tursiops truncatus OX=9739 GN=ME2 PE=3 SV=1	ME2
105	17.66	10	tr|A0A2U4AJN2|A0A2U4AJN2_TURTR	probable C-mannosyltransferase DPY19L2 OS=Tursiops truncatus OX=9739 GN=DPY19L2 PE=4 SV=1	DPY19L2
106	17.54	11	tr|A0A2U4A6S8|A0A2U4A6S8_TURTR	carnitine O-palmitoyltransferase 1, muscle isoform isoform X2 OS=Tursiops truncatus OX=9739 GN=CPT1B PE=3 SV=1	CPT1B
107	17.44	9	tr|A0A484GX76|A0A484GX76_SOUCH	Prohibitin OS=Sousa chinensis OX=103600 GN=DBR06_SOUSAS8210182 PE=3 SV=1	PHB
108	17.25	12	tr|A0A2U4BPM5|A0A2U4BPM5_TURTR	deleted in malignant brain tumors 1 protein OS=Tursiops truncatus OX=9739 GN=LOC101316532 PE=4 SV=1	DMBT1
109	17.09	10	tr|A0A2U4AKQ5|A0A2U4AKQ5_TURTR	NADH dehydrogenase [ubiquinone] 1 alpha subcomplex subunit 9, mitochondrial isoform X1 OS=Tursiops truncatus OX=9739 GN=NDUFA9 PE=4 SV=1	NDUFA9
110	18.7	14	tr|A0A2U4CC10|A0A2U4CC10_TURTR	LOW QUALITY PROTEIN: dynein heavy chain 1, axonemal OS=Tursiops truncatus OX=9739 GN=DNAH1 PE=4 SV=1	DNAH1
111	17.1	11	tr|A0A2U4ARA3|A0A2U4ARA3_TURTR	hydroxyacyl-coenzyme A dehydrogenase, mitochondrial isoform X1 OS=Tursiops truncatus OX=9739 GN=HADH PE=4 SV=1	HADH
112	16.87	15	tr|A0A2U4AXJ5|A0A2U4AXJ5_TURTR	nuclear pore complex protein Nup155 isoform X1 OS=Tursiops truncatus OX=9739 GN=NUP155 PE=4 SV=1	NUP155
113	16.62	9	tr|A0A2U4A4Q2|A0A2U4A4Q2_TURTR	isoleucine--tRNA ligase, mitochondrial isoform X1 OS=Tursiops truncatus OX=9739 GN=IARS2 PE=3 SV=1	IARS2
114	17.11	12	tr|A0A2U3V2Y7|A0A2U3V2Y7_TURTR	Glycerol-3-phosphate dehydrogenase [NAD(+)] OS=Tursiops truncatus OX=9739 GN=LOC101328950 PE=3 SV=1	GPD1L
115	16.37	10	tr|A0A2U4CNM9|A0A2U4CNM9_TURTR	parkin coregulated gene protein OS=Tursiops truncatus OX=9739 GN=PACRG PE=4 SV=1	PACRG
116	16.05	8	tr|A0A2U4CFM9|A0A2U4CFM9_TURTR	disintegrin and metalloproteinase domain-containing protein 20-like OS=Tursiops truncatus OX=9739 GN=LOC101328409 PE=4 SV=1	LOC101328409
117	16	8	tr|A0A2U4BUE5|A0A2U4BUE5_TURTR	Cytochrome c oxidase subunit OS=Tursiops truncatus OX=9739 GN=LOC101339822 PE=3 SV=1	COX6B1
118	15.78	9	tr|A0A2U4AHT9|A0A2U4AHT9_TURTR	protein FAM71B OS=Tursiops truncatus OX=9739 GN=FAM71B PE=4 SV=1	FAM71B
119	15.64	8	tr|A0A2U3V1S6|A0A2U3V1S6_TURTR	NADH dehydrogenase [ubiquinone] 1 beta subcomplex subunit 10 OS=Tursiops truncatus OX=9739 GN=NDUFB10 PE=4 SV=1	NDUFB10
120	15.44	9	tr|A0A2U4BWJ5|A0A2U4BWJ5_TURTR	cullin-5 isoform X2 OS=Tursiops truncatus OX=9739 GN=CUL5 PE=3 SV=1	CUL5
121	15.34	9	tr|A0A2U4APQ7|A0A2U4APQ7_TURTR	glycerol-3-phosphate phosphatase isoform X1 OS=Tursiops truncatus OX=9739 GN=PGP PE=3 SV=1	PGP
122	15.23	11	tr|A0A2U4BM63|A0A2U4BM63_TURTR	ATP synthase subunit d, mitochondrial OS=Tursiops truncatus OX=9739 GN=ATP5H PE=3 SV=1	ATP5H
123	15.23	9	tr|A0A484GJQ0|A0A484GJQ0_SOUCH	Aldedh domain-containing protein (Fragment) OS=Sousa chinensis OX=103600 GN=DBR06_SOUSAS810025 PE=3 SV=1	ALDH2
124	15.16	8	tr|A0A484GUZ6|A0A484GUZ6_SOUCH	Choline dehydrogenase OS=Sousa chinensis OX=103600 GN=DBR06_SOUSAS2110169 PE=3 SV=1	CHDH
125	15.18	10	tr|A0A484GMF8|A0A484GMF8_SOUCH	CHCH domain-containing protein OS=Sousa chinensis OX=103600 GN=DBR06_SOUSAS310194 PE=4 SV=1	NDUFA8
126	39.61	71	tr|A0A484GYD5|A0A484GYD5_SOUCH	Tubulin alpha chain (Fragment) OS=Sousa chinensis OX=103600 GN=DBR06_SOUSAS23610037 PE=3 SV=1	TUBA8
127	14.84	12	tr|A0A2U4CS69|A0A2U4CS69_TURTR	Nucleoside diphosphate kinase 7 OS=Tursiops truncatus OX=9739 GN=NME7 PE=3 SV=1	NME7
128	14.7	15	tr|A0A2U4BSU8|A0A2U4BSU8_TURTR	actin, cytoplasmic 2 OS=Tursiops truncatus OX=9739 GN=ACTG1 PE=3 SV=1	ACTG1
129	14.53	10	tr|A0A2U3V1L4|A0A2U3V1L4_TURTR	alpha-enolase OS=Tursiops truncatus OX=9739 GN=ENO1 PE=3 SV=1	ENO1
130	14.99	11	tr|A0A2U4C0P4|A0A2U4C0P4_TURTR	LOW QUALITY PROTEIN: A-kinase anchor protein 4 OS=Tursiops truncatus OX=9739 GN=AKAP4 PE=4 SV=1	AKAP4
131	14.97	9	tr|A0A2U4CGD5|A0A2U4CGD5_TURTR	transitional endoplasmic reticulum ATPase OS=Tursiops truncatus OX=9739 GN=VCP PE=3 SV=1	VCP
132	14.23	9	tr|W0UVE9|W0UVE9_TURTR	Ribonuclease A H1 OS=Tursiops truncatus OX=9739 GN=RAH1 PE=3 SV=1	RAH1
133	14.23	10	tr|A0A2U4CPH2|A0A2U4CPH2_TURTR	Superoxide dismutase OS=Tursiops truncatus OX=9739 GN=SOD2 PE=3 SV=1	SOD2
134	14.22	9	tr|A0A2U4CQ07|A0A2U4CQ07_TURTR	polymeric immunoglobulin receptor OS=Tursiops truncatus OX=9739 GN=PIGR PE=4 SV=1	PIGR
135	14.11	8	tr|A0A2U4B8X1|A0A2U4B8X1_TURTR	tripartite motif-containing protein 42 isoform X1 OS=Tursiops truncatus OX=9739 GN=TRIM42 PE=4 SV=1	TRIM42
136	14.04	9	tr|A0A2U4AVE1|A0A2U4AVE1_TURTR	2-oxoisovalerate dehydrogenase subunit beta, mitochondrial isoform X1 OS=Tursiops truncatus OX=9739 GN=BCKDHB PE=4 SV=1	BCKDHB
137	14.04	9	tr|A0A484GR26|A0A484GR26_SOUCH	Uncharacterized protein OS=Sousa chinensis OX=103600 GN=DBR06_SOUSAS1410148 PE=4 SV=1	OPLAH
138	14.01	7	tr|A0A2U4B8W1|A0A2U4B8W1_TURTR	dynein intermediate chain 1, axonemal OS=Tursiops truncatus OX=9739 GN=DNAI1 PE=4 SV=1	DNAI1
139	14.07	8	tr|A0A2U3V8E6|A0A2U3V8E6_TURTR	ATP synthase subunit O, mitochondrial OS=Tursiops truncatus OX=9739 GN=ATP5O PE=3 SV=1	ATP5O
140	14.06	8	tr|A0A484H3F1|A0A484H3F1_SOUCH	Uncharacterized protein OS=Sousa chinensis OX=103600 GN=DBR06_SOUSAS1610100 PE=3 SV=1	ACAD9
141	14.7	10	tr|A0A484GM19|A0A484GM19_SOUCH	ACTL7A_N domain-containing protein (Fragment) OS=Sousa chinensis OX=103600 GN=DBR06_SOUSAS310090 PE=3 SV=1	ACTL7A
142	13.89	9	tr|A0A2U4C9U4|A0A2U4C9U4_TURTR	dnaJ homolog subfamily B member 13 OS=Tursiops truncatus OX=9739 GN=DNAJB13 PE=4 SV=1	DNAJB13
143	14.03	10	tr|A0A2U4CMR7|A0A2U4CMR7_TURTR	coiled-coil domain-containing protein 105 OS=Tursiops truncatus OX=9739 GN=CCDC105 PE=4 SV=1	CCDC105
144	13.77	12	tr|A0A2U4C6L6|A0A2U4C6L6_TURTR	zonadhesin OS=Tursiops truncatus OX=9739 GN=ZAN PE=4 SV=1	ZAN
145	13.72	10	tr|A0A2U4C4W3|A0A2U4C4W3_TURTR	Histone H2A OS=Tursiops truncatus OX=9739 GN=LOC101331460 PE=3 SV=1	H2AC11
146	13.66	7	tr|A0A484GVC1|A0A484GVC1_SOUCH	Uncharacterized protein OS=Sousa chinensis OX=103600 GN=DBR06_SOUSAS13510020 PE=4 SV=1	TFAM
147	13.54	19	tr|A0A2U4C1G5|A0A2U4C1G5_TURTR	protein FAM209B OS=Tursiops truncatus OX=9739 GN=LOC101335645 PE=4 SV=1	FAM209B
148	13.54	8	tr|A0A2U4C8P6|A0A2U4C8P6_TURTR	myeloid leukemia factor 1 OS=Tursiops truncatus OX=9739 GN=MLF1 PE=4 SV=1	MLF1
149	13.35	10	tr|A0A2U4BG02|A0A2U4BG02_TURTR	Succinate--CoA ligase [ADP-forming] subunit beta, mitochondrial OS=Tursiops truncatus OX=9739 GN=SUCLA2 PE=3 SV=1	SUCLA2
150	13.34	7	tr|A0A2U4BC99|A0A2U4BC99_TURTR	cytochrome c oxidase subunit 4 isoform 1, mitochondrial OS=Tursiops truncatus OX=9739 GN=LOC101323468 PE=4 SV=1	COX4I1
151	13.29	9	tr|A0A2U3V405|A0A2U3V405_TURTR	mitochondrial 2-oxoglutarate/malate carrier protein isoform X1 OS=Tursiops truncatus OX=9739 GN=SLC25A11 PE=3 SV=1	SLC25A11
152	13.14	8	tr|A0A2U4B2D4|A0A2U4B2D4_TURTR	4-trimethylaminobutyraldehyde dehydrogenase isoform X2 OS=Tursiops truncatus OX=9739 GN=ALDH9A1 PE=3 SV=1	ALDH9A1
153	13.04	8	tr|A0A484GQJ5|A0A484GQJ5_SOUCH	Cytochrome b-c1 complex subunit 7 OS=Sousa chinensis OX=103600 GN=DBR06_SOUSAS14310005 PE=3 SV=1	UQCRB
154	12.95	10	tr|A0A2U4AU44|A0A2U4AU44_TURTR	multidrug resistance protein 1 OS=Tursiops truncatus OX=9739 GN=ABCB1 PE=4 SV=1	ABCB1
155	12.67	7	tr|A0A387L8N9|A0A387L8N9_PSECS	Casein kinase II subunit beta OS=Pseudorca crassidens OX=82174 GN=CSNK2B PE=3 SV=1	CSNK2B
156	12.66	8	tr|A0A484GJ81|A0A484GJ81_SOUCH	Uncharacterized protein OS=Sousa chinensis OX=103600 GN=DBR06_SOUSAS44410026 PE=4 SV=1	MYADM
157	12.61	6	tr|A0A484GI24|A0A484GI24_SOUCH	Clathrin heavy chain OS=Sousa chinensis OX=103600 GN=DBR06_SOUSAS2810061 PE=3 SV=1	CLTC
158	12.85	12	tr|A0A2U4B072|A0A2U4B072_TURTR	septin-10 OS=Tursiops truncatus OX=9739 GN=SEPT10 PE=3 SV=1	SEPT10
159	12.49	9	tr|A0A2U4CQ88|A0A2U4CQ88_TURTR	phosphate carrier protein, mitochondrial OS=Tursiops truncatus OX=9739 GN=SLC25A3 PE=3 SV=1	SLC25A3
160	12.48	9	tr|A0A2U4C2R4|A0A2U4C2R4_TURTR	cilia- and flagella-associated protein 52 isoform X1 OS=Tursiops truncatus OX=9739 GN=CFAP52 PE=4 SV=1	CFAP52
161	12.44	7	tr|A0A2U4B0S0|A0A2U4B0S0_TURTR	probable serine carboxypeptidase CPVL OS=Tursiops truncatus OX=9739 GN=CPVL PE=3 SV=1	CPVL
162	32.81	19	tr|A0A484GYW7|A0A484GYW7_SOUCH	Uncharacterized protein OS=Sousa chinensis OX=103600 GN=DBR06_SOUSAS16510024 PE=3 SV=1	SLC25A6
163	12.17	10	tr|A0A2U4CBF1|A0A2U4CBF1_TURTR	keratin, type II cytoskeletal 5 OS=Tursiops truncatus OX=9739 GN=KRT5 PE=3 SV=1	KRT5
164	12.03	6	tr|A0A484H1D5|A0A484H1D5_SOUCH	Uncharacterized protein OS=Sousa chinensis OX=103600 GN=DBR06_SOUSAS1510046 PE=4 SV=1	ACSS3
165	12.01	9	tr|A0A2U4CR29|A0A2U4CR29_TURTR	Mitochondrial pyruvate carrier OS=Tursiops truncatus OX=9739 GN=MPC2 PE=3 SV=1	MPC2
166	12.06	6	tr|A0A2U4A9H4|A0A2U4A9H4_TURTR	radial spoke head 1 homolog OS=Tursiops truncatus OX=9739 GN=RSPH1 PE=4 SV=1	RSPH1
167	12	13	tr|A0A2U4B2V9|A0A2U4B2V9_TURTR	microsomal glutathione S-transferase 3 isoform X1 OS=Tursiops truncatus OX=9739 GN=MGST3 PE=4 SV=1	MGST3
168	12.04	7	tr|A0A484GRS8|A0A484GRS8_SOUCH	Complex1_49kDa domain-containing protein OS=Sousa chinensis OX=103600 GN=DBR06_SOUSAS27910066 PE=3 SV=1	NDUFS2
169	11.8	7	tr|A0A2U4BM17|A0A2U4BM17_TURTR	dynein intermediate chain 2, axonemal OS=Tursiops truncatus OX=9739 GN=DNAI2 PE=4 SV=1	DNAI2
170	11.77	9	tr|A0A2U4C5J1|A0A2U4C5J1_TURTR	Histone H2B OS=Tursiops truncatus OX=9739 GN=LOC101332610 PE=3 SV=1	H2BC4
171	11.75	6	tr|A0A484GZ43|A0A484GZ43_SOUCH	MICOS complex subunit MIC60 (Fragment) OS=Sousa chinensis OX=103600 GN=DBR06_SOUSAS19710037 PE=3 SV=1	IMMT
172	11.71	7	tr|A0A2U4CIW7|A0A2U4CIW7_TURTR	methylmalonyl-CoA mutase, mitochondrial isoform X2 OS=Tursiops truncatus OX=9739 GN=MUT PE=4 SV=1	MUT
173	11.68	9	tr|A0A2U3V877|A0A2U3V877_TURTR	cysteine desulfurase, mitochondrial OS=Tursiops truncatus OX=9739 GN=NFS1 PE=3 SV=1	NFS1
174	13.33	9	tr|A0A2U4CJE2|A0A2U4CJE2_TURTR	dynein heavy chain 10, axonemal OS=Tursiops truncatus OX=9739 GN=DNAH10 PE=4 SV=1	DNAH10
175	11.72	11	tr|A0A2U3V9J7|A0A2U3V9J7_TURTR	Membrane cofactor protein OS=Tursiops truncatus OX=9739 GN=LOC101338541 PE=4 SV=1	CD46
176	11.61	13	tr|A0A2U3V675|A0A2U3V675_TURTR	actin-related protein T3 OS=Tursiops truncatus OX=9739 GN=ACTRT3 PE=3 SV=1	ACTRT3
177	11.24	6	tr|A0A2U3V182|A0A2U3V182_TURTR	ATP synthase subunit OS=Tursiops truncatus OX=9739 GN=ATP5L PE=3 SV=1	ATP5L
178	11.29	8	tr|A0A2U4ABZ0|A0A2U4ABZ0_TURTR	calcium-binding mitochondrial carrier protein Aralar1 isoform X2 OS=Tursiops truncatus OX=9739 GN=SLC25A12 PE=3 SV=1	SLC25A12
179	11.17	6	tr|A0A2U3V8F6|A0A2U3V8F6_TURTR	testis-specific H1 histone OS=Tursiops truncatus OX=9739 GN=LOC101332085 PE=4 SV=1	H1FNT
180	11.12	7	tr|A0A484GQC8|A0A484GQC8_SOUCH	Uncharacterized protein OS=Sousa chinensis OX=103600 GN=DBR06_SOUSAS1410032 PE=3 SV=1	NDUFB9
181	11.11	6	tr|A0A2U3V8P8|A0A2U3V8P8_TURTR	cytochrome c oxidase subunit 5B, mitochondrial OS=Tursiops truncatus OX=9739 GN=LOC101319704 PE=4 SV=1	COX5B
182	11.1	8	tr|A0A2U4ADL2|A0A2U4ADL2_TURTR	NADH dehydrogenase [ubiquinone] 1 alpha subcomplex subunit 10, mitochondrial OS=Tursiops truncatus OX=9739 GN=NDUFA10 PE=3 SV=1	NDUFA10
183	10.94	7	tr|A0A2U3V643|A0A2U3V643_TURTR	probable inactive serine protease 37 isoform X1 OS=Tursiops truncatus OX=9739 GN=PRSS37 PE=4 SV=1	PRSS37
184	10.98	7	tr|A0A2U3V9N8|A0A2U3V9N8_TURTR	cytochrome c oxidase subunit NDUFA4 OS=Tursiops truncatus OX=9739 GN=NDUFA4 PE=4 SV=1	NDUFA4
185	10.87	6	tr|A0A2U4A7X5|A0A2U4A7X5_TURTR	disintegrin and metalloproteinase domain-containing protein 32 isoform X1 OS=Tursiops truncatus OX=9739 GN=LOC101331361 PE=4 SV=1	ADAM32
186	11.05	9	tr|A0A2U3V9H9|A0A2U3V9H9_TURTR	cystatin-11 OS=Tursiops truncatus OX=9739 GN=CST11 PE=4 SV=1	CST11
187	10.75	8	tr|A0A2U4CEJ0|A0A2U4CEJ0_TURTR	mitochondrial carrier homolog 2 OS=Tursiops truncatus OX=9739 GN=MTCH2 PE=3 SV=1	MTCH2
188	10.74	6	tr|A0A2U4CR94|A0A2U4CR94_TURTR	thioredoxin reductase 1, cytoplasmic isoform X2 OS=Tursiops truncatus OX=9739 GN=TXNRD1 PE=3 SV=1	TXNRD1
189	10.61	5	tr|A0A2U4AQ40|A0A2U4AQ40_TURTR	destrin OS=Tursiops truncatus OX=9739 GN=DSTN PE=3 SV=1	DSTN
190	10.55	9	tr|A0A2U4BD20|A0A2U4BD20_TURTR	hydrocephalus-inducing protein homolog OS=Tursiops truncatus OX=9739 GN=HYDIN PE=4 SV=1	HYDIN
191	10.44	6	tr|A0A2U4AQR4|A0A2U4AQR4_TURTR	cilia- and flagella-associated protein 61 OS=Tursiops truncatus OX=9739 GN=CFAP61 PE=4 SV=1	CFAP61
192	12.88	10	tr|C6L2F0|C6L2F0_TURTR	L-lactate dehydrogenase OS=Tursiops truncatus OX=9739 GN=LDHA PE=2 SV=1	LDHA
193	10.3	5	tr|A0A2U4B1T6|A0A2U4B1T6_TURTR	cAMP-dependent protein kinase type II-alpha regulatory subunit OS=Tursiops truncatus OX=9739 GN=PRKAR2A PE=4 SV=1	PRKAR2A
194	10.27	9	tr|A0A2U3V9C5|A0A2U3V9C5_TURTR	3-hydroxyacyl-CoA dehydrogenase type-2 OS=Tursiops truncatus OX=9739 GN=HSD17B10 PE=3 SV=1	HSD17B10
195	10.46	5	tr|A0A2U4BUX7|A0A2U4BUX7_TURTR	inactive hydroxysteroid dehydrogenase-like protein 1 OS=Tursiops truncatus OX=9739 GN=HSDL1 PE=4 SV=1	HSDL1
196	10.24	8	tr|A0A484GWL1|A0A484GWL1_SOUCH	Cytochrome b-c1 complex subunit Rieske, mitochondrial OS=Sousa chinensis OX=103600 GN=DBR06_SOUSAS30510010 PE=4 SV=1	UQCRFS1
197	10.12	10	tr|A0A484GFV2|A0A484GFV2_SOUCH	Uncharacterized protein (Fragment) OS=Sousa chinensis OX=103600 GN=DBR06_SOUSAS9510022 PE=4 SV=1	DMBT1
198	10.19	7	tr|A0A484GZF5|A0A484GZF5_SOUCH	Uncharacterized protein OS=Sousa chinensis OX=103600 GN=DBR06_SOUSAS9810026 PE=4 SV=1	C7orf61
199	10.08	8	tr|A0A2U4AJI1|A0A2U4AJI1_TURTR	septin-7 isoform X4 OS=Tursiops truncatus OX=9739 GN=SEPT7 PE=3 SV=1	SEPT7
200	10.11	6	tr|A0A484GUS7|A0A484GUS7_SOUCH	GP-PDE domain-containing protein (Fragment) OS=Sousa chinensis OX=103600 GN=DBR06_SOUSAS610317 PE=4 SV=1	GDE1
201	10	6	tr|A0A2U4BVP9|A0A2U4BVP9_TURTR	Sperm surface protein Sp17 OS=Tursiops truncatus OX=9739 GN=SPA17 PE=4 SV=1	SPA17
202	10	9	tr|A0A2U4ATZ2|A0A2U4ATZ2_TURTR	solute carrier family 25 member 40 isoform X1 OS=Tursiops truncatus OX=9739 GN=SLC25A40 PE=3 SV=1	SLC25A40
203	10	5	tr|A0A484GFJ5|A0A484GFJ5_SOUCH	Uncharacterized protein (Fragment) OS=Sousa chinensis OX=103600 GN=DBR06_SOUSAS16210014 PE=4 SV=1	NDUFA5
204	10.11	9	tr|A0A2U4B858|A0A2U4B858_TURTR	single-stranded DNA-binding protein, mitochondrial isoform X1 OS=Tursiops truncatus OX=9739 GN=SSBP1 PE=3 SV=1	SSBP1
205	10.45	7	tr|A0A2U4CBA9|A0A2U4CBA9_TURTR	keratin, type II cytoskeletal 6A-like OS=Tursiops truncatus OX=9739 GN=LOC101321922 PE=3 SV=1	KRT6A
206	9.9	6	tr|A0A484GVC0|A0A484GVC0_SOUCH	Uncharacterized protein (Fragment) OS=Sousa chinensis OX=103600 GN=DBR06_SOUSAS4610101 PE=3 SV=1	ACADL
207	9.9	6	tr|A0A2U4ALV6|A0A2U4ALV6_TURTR	3-hydroxyisobutyrate dehydrogenase, mitochondrial OS=Tursiops truncatus OX=9739 GN=HIBADH PE=4 SV=1	HIBADH
208	20.43	29	tr|A0A484GI73|A0A484GI73_SOUCH	Dynein light chain OS=Sousa chinensis OX=103600 GN=DBR06_SOUSAS2810031 PE=3 SV=1	DYNLL2
209	9.8	5	tr|A0A2U3UYE2|A0A2U3UYE2_TURTR	ornithine decarboxylase antizyme 3 OS=Tursiops truncatus OX=9739 GN=OAZ3 PE=4 SV=1	OAZ3
210	9.69	6	tr|A0A2U4CG42|A0A2U4CG42_TURTR	cylicin-2 OS=Tursiops truncatus OX=9739 GN=CYLC2 PE=4 SV=1	CYLC2
211	9.65	6	tr|A0A2U4BRD0|A0A2U4BRD0_TURTR	ornithine aminotransferase, mitochondrial OS=Tursiops truncatus OX=9739 GN=OAT PE=3 SV=1	OAT
212	9.69	8	tr|A0A2U4AG73|A0A2U4AG73_TURTR	importin-4 OS=Tursiops truncatus OX=9739 GN=IPO4 PE=4 SV=1	IPO4
213	9.72	8	tr|A0A2U4BZS6|A0A2U4BZS6_TURTR	trifunctional enzyme subunit beta, mitochondrial OS=Tursiops truncatus OX=9739 GN=HADHB PE=3 SV=1	HADHB
214	11.02	8	tr|A0A2U4BWW0|A0A2U4BWW0_TURTR	dynein heavy chain 6, axonemal OS=Tursiops truncatus OX=9739 GN=DNAH6 PE=4 SV=1	DNAH6
215	9.47	6	tr|A0A2U4AU18|A0A2U4AU18_TURTR	ubiquitin carboxyl-terminal hydrolase 7 isoform X1 OS=Tursiops truncatus OX=9739 GN=USP7 PE=3 SV=1	USP7
216	10.18	6	tr|A0A484H119|A0A484H119_SOUCH	M16C_associated domain-containing protein (Fragment) OS=Sousa chinensis OX=103600 GN=DBR06_SOUSAS6110001 PE=4 SV=1	PITRM1
217	9.43	6	tr|A0A2U4B0B9|A0A2U4B0B9_TURTR	fumarylacetoacetate hydrolase domain-containing protein 2A isoform X3 OS=Tursiops truncatus OX=9739 GN=LOC101315661 PE=4 SV=1	FAHD2A
218	40.85	48	tr|A0A2U4AE60|A0A2U4AE60_TURTR	tubulin beta chain OS=Tursiops truncatus OX=9739 GN=LOC109547065 PE=4 SV=1	TUBB4B
219	9.28	5	tr|A0A2U4CL23|A0A2U4CL23_TURTR	actin-like protein 10 OS=Tursiops truncatus OX=9739 GN=ACTL10 PE=3 SV=1	ACTL10
220	9.26	5	tr|A0A2U4C5I5|A0A2U4C5I5_TURTR	acyl-coenzyme A thioesterase 13 OS=Tursiops truncatus OX=9739 GN=ACOT13 PE=4 SV=1	ACOT13
221	9.19	5	tr|A0A2U4C2P8|A0A2U4C2P8_TURTR	polyubiquitin-B OS=Tursiops truncatus OX=9739 GN=UBB PE=4 SV=1	UBB
222	8.96	6	tr|A0A484GIQ8|A0A484GIQ8_SOUCH	Uncharacterized protein OS=Sousa chinensis OX=103600 GN=DBR06_SOUSAS2810167 PE=3 SV=1	SLC25A35
223	8.91	7	tr|A0A484GHQ4|A0A484GHQ4_SOUCH	Uncharacterized protein OS=Sousa chinensis OX=103600 GN=DBR06_SOUSAS9710061 PE=4 SV=1	COX5A
224	39.19	67	tr|A0A2U4ALI0|A0A2U4ALI0_TURTR	Tubulin alpha chain OS=Tursiops truncatus OX=9739 GN=LOC101339685 PE=3 SV=1	TUBA3
225	8.85	6	tr|A0A2U3V1F0|A0A2U3V1F0_TURTR	Dihydrolipoamide acetyltransferase component of pyruvate dehydrogenase complex OS=Tursiops truncatus OX=9739 GN=DBT PE=3 SV=1	DBT
226	8.54	6	tr|U5ZGV5|U5ZGV5_TURTR	Cytochrome c oxidase subunit 2 OS=Tursiops truncatus OX=9739 GN=COX2 PE=3 SV=1	COX2
227	8.5	5	tr|A0A2U4AI17|A0A2U4AI17_TURTR	cytochrome c oxidase subunit 6C OS=Tursiops truncatus OX=9739 GN=LOC101336341 PE=4 SV=1	COX6C
228	10.07	6	tr|A0A2U4CC23|A0A2U4CC23_TURTR	dynein heavy chain 12, axonemal OS=Tursiops truncatus OX=9739 GN=DNAH12 PE=4 SV=1	DNAH12
229	8.45	6	tr|A0A2U3V473|A0A2U3V473_TURTR	actin-like protein 9 OS=Tursiops truncatus OX=9739 GN=ACTL9 PE=3 SV=1	ACTL9
230	8.54	5	tr|A0A484H0L5|A0A484H0L5_SOUCH	Uncharacterized protein OS=Sousa chinensis OX=103600 GN=DBR06_SOUSAS6110061 PE=4 SV=1	CFAP161
231	8.44	5	tr|A0A484GFH0|A0A484GFH0_SOUCH	Uncharacterized protein (Fragment) OS=Sousa chinensis OX=103600 GN=DBR06_SOUSAS16910027 PE=4 SV=1	ARMC4
232	8.38	4	tr|A0A2U4B4I3|A0A2U4B4I3_TURTR	elongation factor 1-gamma OS=Tursiops truncatus OX=9739 GN=EEF1G PE=4 SV=1	EEF1G
233	8.32	5	tr|A0A2U4B8Z1|A0A2U4B8Z1_TURTR	EF-hand domain-containing family member B OS=Tursiops truncatus OX=9739 GN=EFHB PE=4 SV=1	EFHB
234	8.2	4	tr|A0A2U4A148|A0A2U4A148_TURTR	delta-1-pyrroline-5-carboxylate dehydrogenase, mitochondrial OS=Tursiops truncatus OX=9739 GN=ALDH4A1 PE=4 SV=1	ALDH4A1
235	8.38	6	tr|I6VH08|I6VH08_TURTR	Somatic cytochrome c OS=Tursiops truncatus OX=9739 GN=CYCS PE=3 SV=1	CYCS
236	8.27	5	tr|A0A2U4ATN7|A0A2U4ATN7_TURTR	septin-12 OS=Tursiops truncatus OX=9739 GN=SEPT12 PE=3 SV=1	SEPT12
237	8.13	5	tr|A0A484H3T8|A0A484H3T8_SOUCH	2-oxoisovalerate dehydrogenase subunit alpha OS=Sousa chinensis OX=103600 GN=DBR06_SOUSAS1610343 PE=3 SV=1	BCKDHA
238	8.12	7	tr|A0A484GN61|A0A484GN61_SOUCH	Uncharacterized protein OS=Sousa chinensis OX=103600 GN=DBR06_SOUSAS32310024 PE=4 SV=1	AIFM1
239	8.05	6	tr|A0A484H038|A0A484H038_SOUCH	CoA_binding domain-containing protein (Fragment) OS=Sousa chinensis OX=103600 GN=DBR06_SOUSAS19710006 PE=3 SV=1	SUCLG1
240	8.01	4	tr|A0A484GR97|A0A484GR97_SOUCH	Uncharacterized protein (Fragment) OS=Sousa chinensis OX=103600 GN=DBR06_SOUSAS110222 PE=4 SV=1	CFAP43
241	8.01	8	tr|A0A2U3V146|A0A2U3V146_TURTR	Fructose-bisphosphate aldolase OS=Tursiops truncatus OX=9739 GN=ALDOC PE=3 SV=1	ALDOC
242	12	9	tr|A0A2U4B7U1|A0A2U4B7U1_TURTR	tubulin beta-4B chain-like OS=Tursiops truncatus OX=9739 GN=LOC101334418 PE=4 SV=1	TUBB4B
243	8	6	tr|A0A484GJN2|A0A484GJN2_SOUCH	Uncharacterized protein OS=Sousa chinensis OX=103600 GN=DBR06_SOUSAS810002 PE=3 SV=1	ACADS
244	8	4	tr|A0A2U3V8D9|A0A2U3V8D9_TURTR	Peptidyl-prolyl cis-trans isomerase OS=Tursiops truncatus OX=9739 GN=LOC101330165 PE=3 SV=1	PPIA
245	8	4	tr|A0A2U3UYI5|A0A2U3UYI5_TURTR	T-complex-associated testis-expressed protein 1 OS=Tursiops truncatus OX=9739 GN=TCTE1 PE=4 SV=1	TCTE1
246	8	5	tr|A0A484GJP1|A0A484GJP1_SOUCH	Cytochrome c oxidase subunit 6A, mitochondrial OS=Sousa chinensis OX=103600 GN=DBR06_SOUSAS810013 PE=3 SV=1	COX6A1
247	8.17	5	tr|A0A2U3V8I6|A0A2U3V8I6_TURTR	LOW QUALITY PROTEIN: axonemal dynein light intermediate polypeptide 1 OS=Tursiops truncatus OX=9739 GN=DNALI1 PE=4 SV=1	DNALI1
248	8.34	8	tr|C6L2F1|C6L2F1_TURTR	L-lactate dehydrogenase OS=Tursiops truncatus OX=9739 GN=LDHB PE=2 SV=1	LDHB
249	7.92	6	tr|B6VQP8|B6VQP8_TURTR	Ferritin OS=Tursiops truncatus OX=9739 GN=FT PE=2 SV=1	FT
250	7.63	7	tr|A0A2U4BWR6|A0A2U4BWR6_TURTR	spermatogenesis-associated protein 19, mitochondrial OS=Tursiops truncatus OX=9739 GN=SPATA19 PE=4 SV=1	SPATA19
251	7.57	5	tr|A0A484GWS9|A0A484GWS9_SOUCH	Uncharacterized protein OS=Sousa chinensis OX=103600 GN=DBR06_SOUSAS8210224 PE=4 SV=1	LRRC37A5P
252	7.52	7	tr|A0A2U4APF8|A0A2U4APF8_TURTR	inactive serine/threonine-protein kinase VRK3 isoform X1 OS=Tursiops truncatus OX=9739 GN=VRK3 PE=4 SV=1	VRK3
253	7.39	4	tr|A0A2U4AGC6|A0A2U4AGC6_TURTR	nucleoside diphosphate kinase homolog 5 OS=Tursiops truncatus OX=9739 GN=NME5 PE=3 SV=1	NME5
254	7.56	4	tr|A0A484GSS2|A0A484GSS2_SOUCH	NIPSNAP domain-containing protein (Fragment) OS=Sousa chinensis OX=103600 GN=DBR06_SOUSAS610126 PE=4 SV=1	NIPSNAP2
255	7.39	5	tr|A0A2U4B4P3|A0A2U4B4P3_TURTR	atlastin-3 isoform X1 OS=Tursiops truncatus OX=9739 GN=ATL3 PE=4 SV=1	ATL3
256	7.29	6	tr|A0A2U4CKP9|A0A2U4CKP9_TURTR	Isocitrate dehydrogenase [NAD] subunit, mitochondrial OS=Tursiops truncatus OX=9739 GN=IDH3A PE=3 SV=1	IDH3A
257	7.34	6	tr|A0A2U3V193|A0A2U3V193_TURTR	basigin OS=Tursiops truncatus OX=9739 GN=BSG PE=4 SV=1	BSG
258	7.21	6	tr|A0A2U4AXS0|A0A2U4AXS0_TURTR	phospholipid phosphatase 1 isoform X1 OS=Tursiops truncatus OX=9739 GN=PLPP1 PE=4 SV=1	PLPP1
259	7	4	tr|A0A2U3V5Z4|A0A2U3V5Z4_TURTR	protein FAM71D OS=Tursiops truncatus OX=9739 GN=FAM71D PE=4 SV=1	FAM71D
260	6.79	4	tr|A0A2U3V362|A0A2U3V362_TURTR	Isocitrate dehydrogenase [NAD] subunit, mitochondrial OS=Tursiops truncatus OX=9739 GN=IDH3B PE=3 SV=1	IDH3B
261	6.75	6	tr|A0A484GRB6|A0A484GRB6_SOUCH	Sodium/potassium-transporting ATPase subunit alpha (Fragment) OS=Sousa chinensis OX=103600 GN=DBR06_SOUSAS27910032 PE=3 SV=1	ATP1A2
262	6.72	4	tr|A0A2U4BUX3|A0A2U4BUX3_TURTR	thioredoxin-related transmembrane protein 4 OS=Tursiops truncatus OX=9739 GN=TMX4 PE=4 SV=1	TMX4
263	6.75	6	tr|A0A484H148|A0A484H148_SOUCH	Uncharacterized protein (Fragment) OS=Sousa chinensis OX=103600 GN=DBR06_SOUSAS7910021 PE=4 SV=1	DIABLO
264	6.56	4	tr|A0A2U4C353|A0A2U4C353_TURTR	acyl-CoA synthetase family member 2, mitochondrial OS=Tursiops truncatus OX=9739 GN=ACSF2 PE=4 SV=1	ACSF2
265	6.52	6	tr|A0A484GLM4|A0A484GLM4_SOUCH	Fibronectin type-III domain-containing protein OS=Sousa chinensis OX=103600 GN=DBR06_SOUSAS38110014 PE=4 SV=1	FNDC8
266	6.31	5	tr|A0A2U4C4Y7|A0A2U4C4Y7_TURTR	LOW QUALITY PROTEIN: EF-hand calcium-binding domain-containing protein 6 OS=Tursiops truncatus OX=9739 GN=EFCAB6 PE=4 SV=1	EFCAB6
267	6.28	4	tr|A0A2U4CQQ1|A0A2U4CQQ1_TURTR	heat shock protein HSP 90-alpha OS=Tursiops truncatus OX=9739 GN=HSP90AA1 PE=3 SV=1	HSP90AA1
268	6.31	4	tr|A0A2U4BDL9|A0A2U4BDL9_TURTR	testis, prostate and placenta-expressed protein OS=Tursiops truncatus OX=9739 GN=TEPP PE=4 SV=1	TEPP
269	8.08	4	tr|A0A484GHA9|A0A484GHA9_SOUCH	Rab-GAP TBC domain-containing protein (Fragment) OS=Sousa chinensis OX=103600 GN=DBR06_SOUSAS9710090 PE=4 SV=1	TBC1D21
270	6.16	4	tr|A0A2U3V6D2|A0A2U3V6D2_TURTR	Protein disulfide-isomerase OS=Tursiops truncatus OX=9739 GN=PDIA3 PE=3 SV=1	PDIA3
271	6.13	4	tr|A0A2U4B5J2|A0A2U4B5J2_TURTR	ly6/PLAUR domain-containing protein 4 OS=Tursiops truncatus OX=9739 GN=LYPD4 PE=4 SV=1	LYPD4
272	6.11	3	tr|A0A2U4AGE4|A0A2U4AGE4_TURTR	cytochrome b-c1 complex subunit 8 OS=Tursiops truncatus OX=9739 GN=LOC101316570 PE=4 SV=1	UQCRQ
273	6.05	4	tr|A0A484GML5|A0A484GML5_SOUCH	Adenylate kinase isoenzyme 1 OS=Sousa chinensis OX=103600 GN=AK1 PE=3 SV=1	AK1
274	6.04	3	tr|A0A2U4C3T3|A0A2U4C3T3_TURTR	Angiotensin-converting enzyme OS=Tursiops truncatus OX=9739 GN=ACE PE=3 SV=1	ACE
275	6.03	4	tr|A0A2U4C6K7|A0A2U4C6K7_TURTR	zonadhesin-like OS=Tursiops truncatus OX=9739 GN=LOC109551749 PE=4 SV=1	LOC109551749
276	6.03	3	tr|A0A484GWB6|A0A484GWB6_SOUCH	Importin N-terminal domain-containing protein OS=Sousa chinensis OX=103600 GN=DBR06_SOUSAS8210139 PE=4 SV=1	KPNB1
277	6.03	3	tr|A0A2U4AUC4|A0A2U4AUC4_TURTR	NADH dehydrogenase [ubiquinone] iron-sulfur protein 8, mitochondrial OS=Tursiops truncatus OX=9739 GN=NDUFS8 PE=3 SV=1	NDUFS8
278	6.02	4	tr|A0A2U3V2G8|A0A2U3V2G8_TURTR	dynein light chain 1, axonemal OS=Tursiops truncatus OX=9739 GN=DNAL1 PE=4 SV=1	DNAL1
279	6.22	7	tr|A0A077S9Q0|A0A077S9Q0_TURTR	Lysozyme C OS=Tursiops truncatus OX=9739 GN=LYZC PE=3 SV=1	LYZC
280	6.01	4	tr|A0A2U4C807|A0A2U4C807_TURTR	leucine-rich repeat-containing protein 34 OS=Tursiops truncatus OX=9739 GN=LRRC34 PE=4 SV=1	LRRC34
281	6	3	tr|A0A484GGY6|A0A484GGY6_SOUCH	Uncharacterized protein OS=Sousa chinensis OX=103600 GN=DBR06_SOUSAS9710019 PE=3 SV=1	DNAJA4
282	6	4	tr|A0A2U4B1S2|A0A2U4B1S2_TURTR	transmembrane protein 89 isoform X1 OS=Tursiops truncatus OX=9739 GN=TMEM89 PE=4 SV=1	TMEM89
283	6	4	tr|A0A484GP33|A0A484GP33_SOUCH	Uncharacterized protein OS=Sousa chinensis OX=103600 GN=DBR06_SOUSAS8810049 PE=4 SV=1	HSPA4L
284	6	3	tr|A0A2U4CNL0|A0A2U4CNL0_TURTR	LOW QUALITY PROTEIN: radial spoke head protein 3 homolog OS=Tursiops truncatus OX=9739 GN=RSPH3 PE=4 SV=1	RSPH3
285	6	3	tr|A0A2U4C0I3|A0A2U4C0I3_TURTR	radial spoke head 14 homolog OS=Tursiops truncatus OX=9739 GN=LOC109551252 PE=4 SV=1	RSPH14
286	6	4	tr|A0A2U4A499|A0A2U4A499_TURTR	adenylate kinase 8 isoform X1 OS=Tursiops truncatus OX=9739 GN=AK8 PE=3 SV=1	AK8
287	6	3	tr|U5ZH79|U5ZH79_TURTR	NADH-ubiquinone oxidoreductase chain 5 OS=Tursiops truncatus OX=9739 GN=ND5 PE=3 SV=1	ND5
288	6	3	tr|A0A484GI21|A0A484GI21_SOUCH	DUF4200 domain-containing protein (Fragment) OS=Sousa chinensis OX=103600 GN=DBR06_SOUSAS2810175 PE=4 SV=1	CCDC42
289	6	3	tr|A0A2U4CHC7|A0A2U4CHC7_TURTR	Serine/threonine-protein phosphatase 2A activator OS=Tursiops truncatus OX=9739 GN=PTPA PE=3 SV=1	PTPA
290	6	3	tr|A0A2U4ALF3|A0A2U4ALF3_TURTR	acrosin-binding protein OS=Tursiops truncatus OX=9739 GN=ACRBP PE=4 SV=1	ACRBP
291	6	3	tr|A0A2U4AFH6|A0A2U4AFH6_TURTR	testis-specific serine/threonine-protein kinase 4 OS=Tursiops truncatus OX=9739 GN=TSSK4 PE=4 SV=1	TSSK4
292	6	3	tr|A0A2U3V304|A0A2U3V304_TURTR	leucine-rich repeat and death domain-containing protein 1 OS=Tursiops truncatus OX=9739 GN=LRRD1 PE=4 SV=1	LRRD1
293	6	3	tr|A0A2U3UZX2|A0A2U3UZX2_TURTR	2-amino-3-ketobutyrate coenzyme A ligase, mitochondrial OS=Tursiops truncatus OX=9739 GN=GCAT PE=3 SV=1	GCAT
294	6.13	5	tr|A0A484GGL6|A0A484GGL6_SOUCH	Hyaluronidase OS=Sousa chinensis OX=103600 GN=DBR06_SOUSAS16210007 PE=3 SV=1	SPAM1
295	6	3	tr|A0A2U4A6B1|A0A2U4A6B1_TURTR	lysosome-associated membrane glycoprotein 1 isoform X1 OS=Tursiops truncatus OX=9739 GN=LAMP1 PE=3 SV=1	LAMP1
296	5.9	3	tr|A0A2U4ACU4|A0A2U4ACU4_TURTR	dynamin-like 120 kDa protein, mitochondrial isoform X4 OS=Tursiops truncatus OX=9739 GN=OPA1 PE=3 SV=1	OPA1
297	5.75	3	tr|A0A484GI88|A0A484GI88_SOUCH	Uncharacterized protein OS=Sousa chinensis OX=103600 GN=DBR06_SOUSAS20510068 PE=4 SV=1	TMEM190
298	5.7	3	tr|A0A2U4A916|A0A2U4A916_TURTR	T-complex protein 1 subunit zeta OS=Tursiops truncatus OX=9739 GN=CCT6A PE=3 SV=1	CCT6A
299	5.68	3	tr|A0A2U3V3Y7|A0A2U3V3Y7_TURTR	NADH dehydrogenase [ubiquinone] 1 subunit C2 OS=Tursiops truncatus OX=9739 GN=LOC101337012 PE=3 SV=1	NDUFC2
300	5.66	3	tr|A0A2U4BYC2|A0A2U4BYC2_TURTR	Malate dehydrogenase OS=Tursiops truncatus OX=9739 GN=MDH1 PE=3 SV=1	MDH1
301	5.47	3	tr|A0A2U4A234|A0A2U4A234_TURTR	choline transporter-like protein 5 OS=Tursiops truncatus OX=9739 GN=SLC44A5 PE=3 SV=1	SLC44A5
302	5.51	5	tr|A0A2U3V878|A0A2U3V878_TURTR	endoplasmin OS=Tursiops truncatus OX=9739 GN=HSP90B1 PE=3 SV=1	HSP90B1
303	5.37	3	tr|A0A2U3V8V5|A0A2U3V8V5_TURTR	NADH dehydrogenase [ubiquinone] 1 beta subcomplex subunit 6 isoform X1 OS=Tursiops truncatus OX=9739 GN=NDUFB6 PE=4 SV=1	NDUFB6
304	5.39	3	tr|A0A484GSP6|A0A484GSP6_SOUCH	Uncharacterized protein (Fragment) OS=Sousa chinensis OX=103600 GN=DBR06_SOUSAS110228 PE=4 SV=1	CFAP58
305	5.3	3	tr|A0A484GTD0|A0A484GTD0_SOUCH	Uncharacterized protein (Fragment) OS=Sousa chinensis OX=103600 GN=DBR06_SOUSAS110321 PE=4 SV=1	DBR06_SOUSAS110321
306	5.28	6	tr|A0A2U4A551|A0A2U4A551_TURTR	fumarate hydratase, mitochondrial OS=Tursiops truncatus OX=9739 GN=FH PE=3 SV=1	FH
307	5.26	3	tr|A0A2U4BSZ8|A0A2U4BSZ8_TURTR	mitochondrial dicarboxylate carrier OS=Tursiops truncatus OX=9739 GN=SLC25A10 PE=3 SV=1	SLC25A10
308	5.19	3	tr|A0A484GWW5|A0A484GWW5_SOUCH	Uncharacterized protein OS=Sousa chinensis OX=103600 GN=DBR06_SOUSAS32610009 PE=4 SV=1	NME8
309	5.06	4	tr|A0A2U3V046|A0A2U3V046_TURTR	cytochrome b-c1 complex subunit 9 OS=Tursiops truncatus OX=9739 GN=LOC101318867 PE=4 SV=1	UQCR10
310	4.98	3	tr|A0A2U3V291|A0A2U3V291_TURTR	cytochrome b5 type B OS=Tursiops truncatus OX=9739 GN=LOC101332492 PE=3 SV=1	CYB5B
311	4.79	3	tr|A0A484GW42|A0A484GW42_SOUCH	Uncharacterized protein (Fragment) OS=Sousa chinensis OX=103600 GN=DBR06_SOUSAS8210052 PE=4 SV=1	TTC25
312	4.82	3	tr|A0A2U3V2J1|A0A2U3V2J1_TURTR	Dynein light chain roadblock OS=Tursiops truncatus OX=9739 GN=DYNLRB2 PE=3 SV=1	DYNLRB2
313	4.81	4	tr|A0A2U4BCB1|A0A2U4BCB1_TURTR	isovaleryl-CoA dehydrogenase, mitochondrial OS=Tursiops truncatus OX=9739 GN=IVD PE=4 SV=1	IVD
314	4.63	3	tr|A0A484GRD1|A0A484GRD1_SOUCH	Aldedh domain-containing protein (Fragment) OS=Sousa chinensis OX=103600 GN=DBR06_SOUSAS5810092 PE=4 SV=1	ALDH6A1
315	8.43	7	tr|A0A484GLR5|A0A484GLR5_SOUCH	Uncharacterized protein (Fragment) OS=Sousa chinensis OX=103600 GN=DBR06_SOUSAS11210035 PE=3 SV=1	SLC25A13
316	4.65	3	tr|A0A2U3V5M0|A0A2U3V5M0_TURTR	pancreatic secretory granule membrane major glycoprotein GP2 isoform X1 OS=Tursiops truncatus OX=9739 GN=GP2 PE=4 SV=1	GP2
317	4.58	4	tr|A0A484H209|A0A484H209_SOUCH	Profilin (Fragment) OS=Sousa chinensis OX=103600 GN=DBR06_SOUSAS27010034 PE=3 SV=1	PFN3
318	4.56	6	tr|A0A484GWU2|A0A484GWU2_SOUCH	Uncharacterized protein OS=Sousa chinensis OX=103600 GN=DBR06_SOUSAS8210016 PE=4 SV=1	PSME3
319	4.51	3	tr|A0A2U3ZZH7|A0A2U3ZZH7_TURTR	NADH dehydrogenase [ubiquinone] 1 alpha subcomplex subunit 12 OS=Tursiops truncatus OX=9739 GN=NDUFA12 PE=3 SV=1	NDUFA12
320	4.56	3	tr|A0A2U4C504|A0A2U4C504_TURTR	sorting and assembly machinery component 50 homolog OS=Tursiops truncatus OX=9739 GN=SAMM50 PE=4 SV=1	SAMM50
321	4.46	4	tr|A0A484GMD4|A0A484GMD4_SOUCH	PKS_ER domain-containing protein OS=Sousa chinensis OX=103600 GN=DBR06_SOUSAS210005 PE=4 SV=1	MECR
322	4.46	3	tr|A0A484H288|A0A484H288_SOUCH	Uncharacterized protein (Fragment) OS=Sousa chinensis OX=103600 GN=DBR06_SOUSAS1810014 PE=4 SV=1	SAXO1
323	4.42	2	tr|A0A2U4APG9|A0A2U4APG9_TURTR	electron transfer flavoprotein subunit beta OS=Tursiops truncatus OX=9739 GN=ETFB PE=4 SV=1	ETFB
324	4.46	3	tr|A0A2U3V8F8|A0A2U3V8F8_TURTR	GTP-binding nuclear protein Ran OS=Tursiops truncatus OX=9739 GN=LOC101339508 PE=3 SV=1	RAN
325	4.4	3	tr|A0A2U4C5P4|A0A2U4C5P4_TURTR	serpin B6 OS=Tursiops truncatus OX=9739 GN=LOC101324432 PE=3 SV=1	SERPINB6
326	4.39	2	tr|A0A484GI85|A0A484GI85_SOUCH	Septin-type G domain-containing protein (Fragment) OS=Sousa chinensis OX=103600 GN=DBR06_SOUSAS2810045 PE=3 SV=1	SEPTIN4
327	4.37	3	tr|A0A2U4AI77|A0A2U4AI77_TURTR	14-3-3 protein zeta/delta isoform X1 OS=Tursiops truncatus OX=9739 GN=YWHAZ PE=3 SV=1	YWHAZ
328	6.61	4	tr|A0A484GT54|A0A484GT54_SOUCH	Uncharacterized protein (Fragment) OS=Sousa chinensis OX=103600 GN=DBR06_SOUSAS610291 PE=4 SV=1	DNAH3
329	4.35	2	tr|A0A484GMF5|A0A484GMF5_SOUCH	Uncharacterized protein OS=Sousa chinensis OX=103600 GN=DBR06_SOUSAS210167 PE=4 SV=1	TMCO2
330	7.04	5	tr|A0A484GU60|A0A484GU60_SOUCH	Transket_pyr domain-containing protein OS=Sousa chinensis OX=103600 GN=DBR06_SOUSAS13510044 PE=4 SV=1	OGDHL
331	4.28	2	tr|A0A2U4A610|A0A2U4A610_TURTR	lysophospholipase-like protein 1 isoform X1 OS=Tursiops truncatus OX=9739 GN=LYPLAL1 PE=4 SV=1	LYPLAL1
332	4.26	4	tr|A0A2U4BQ10|A0A2U4BQ10_TURTR	4-hydroxy-2-oxoglutarate aldolase, mitochondrial isoform X1 OS=Tursiops truncatus OX=9739 GN=HOGA1 PE=3 SV=1	HOGA1
333	4.31	3	tr|A0A484GJ25|A0A484GJ25_SOUCH	Peptidase S1 domain-containing protein OS=Sousa chinensis OX=103600 GN=DBR06_SOUSAS8910045 PE=3 SV=1	DBR06_SOUSAS8910045
334	4.2	3	tr|A0A2U4AFI9|A0A2U4AFI9_TURTR	adenylate kinase 7 OS=Tursiops truncatus OX=9739 GN=AK7 PE=4 SV=1	AK7
335	4.19	3	tr|A0A2U4ALM2|A0A2U4ALM2_TURTR	elongation factor 2 OS=Tursiops truncatus OX=9739 GN=EEF2 PE=4 SV=1	EEF2
336	4.17	2	tr|A0A2U4CLM2|A0A2U4CLM2_TURTR	sperm-associated antigen 4 protein OS=Tursiops truncatus OX=9739 GN=SPAG4 PE=4 SV=1	SPAG4
337	4.13	2	tr|A0A2U4A083|A0A2U4A083_TURTR	POC1 centriolar protein homolog B isoform X2 OS=Tursiops truncatus OX=9739 GN=POC1B PE=4 SV=1	POC1B
338	4.11	2	tr|A0A2U4AM62|A0A2U4AM62_TURTR	ubiquitin-conjugating enzyme E2 D3 isoform X2 OS=Tursiops truncatus OX=9739 GN=UBE2D3 PE=3 SV=1	UBE2D3
339	4.11	3	tr|A0A2U4ACY4|A0A2U4ACY4_TURTR	interferon-inducible double-stranded RNA-dependent protein kinase activator A isoform X1 OS=Tursiops truncatus OX=9739 GN=PRKRA PE=4 SV=1	PRKRA
340	4.09	3	tr|A0A2U4CHA9|A0A2U4CHA9_TURTR	nucleoporin NUP188 homolog isoform X2 OS=Tursiops truncatus OX=9739 GN=NUP188 PE=4 SV=1	NUP188
341	4.08	3	tr|A0A2U4BJJ2|A0A2U4BJJ2_TURTR	carnitine O-palmitoyltransferase 2, mitochondrial isoform X2 OS=Tursiops truncatus OX=9739 GN=CPT2 PE=3 SV=1	CPT2
342	4.05	2	tr|A0A2U4CH56|A0A2U4CH56_TURTR	Pyruvate kinase OS=Tursiops truncatus OX=9739 GN=PKM PE=3 SV=1	PKM
343	4.04	3	tr|A0A2U4AMC9|A0A2U4AMC9_TURTR	N-acetylglucosamine-6-phosphate deacetylase isoform X2 OS=Tursiops truncatus OX=9739 GN=AMDHD2 PE=4 SV=1	AMDHD2
344	4.03	2	tr|A0A2U4BLU0|A0A2U4BLU0_TURTR	coiled-coil domain-containing protein 40 OS=Tursiops truncatus OX=9739 GN=CCDC40 PE=4 SV=1	CCDC40
345	4.05	2	tr|A0A2U4CMT1|A0A2U4CMT1_TURTR	nuclear pore complex protein Nup205 isoform X1 OS=Tursiops truncatus OX=9739 GN=NUP205 PE=4 SV=1	NUP205
346	4.04	2	tr|A0A2U4AKS7|A0A2U4AKS7_TURTR	Prohibitin OS=Tursiops truncatus OX=9739 GN=PHB2 PE=3 SV=1	PHB2
347	4.02	2	tr|A0A484GKV8|A0A484GKV8_SOUCH	Helicase C-terminal domain-containing protein OS=Sousa chinensis OX=103600 GN=DBR06_SOUSAS11510050 PE=4 SV=1	SUPV3L1
348	4.02	3	tr|A0A2U4CNT6|A0A2U4CNT6_TURTR	T-complex protein 1 subunit alpha isoform X1 OS=Tursiops truncatus OX=9739 GN=TCP1 PE=3 SV=1	TCP1
349	4.02	4	tr|A0A2U4A373|A0A2U4A373_TURTR	aldose reductase OS=Tursiops truncatus OX=9739 GN=LOC101333965 PE=4 SV=1	AKR1B1
350	4.01	2	tr|A0A484H3B0|A0A484H3B0_SOUCH	Dolichyl-diphosphooligosaccharide--protein glycosyltransferase subunit 1 (Fragment) OS=Sousa chinensis OX=103600 GN=DBR06_SOUSAS1610114 PE=3 SV=1	RPN1
351	4.01	3	tr|A0A484GLL7|A0A484GLL7_SOUCH	Uncharacterized protein (Fragment) OS=Sousa chinensis OX=103600 GN=DBR06_SOUSAS16310006 PE=4 SV=1	PCCB
352	6.34	3	tr|A0A2U4A5V5|A0A2U4A5V5_TURTR	Histone H3 OS=Tursiops truncatus OX=9739 GN=LOC101329540 PE=3 SV=1	H3-3A
353	4.02	3	tr|A0A484GPJ6|A0A484GPJ6_SOUCH	Uncharacterized protein OS=Sousa chinensis OX=103600 GN=DBR06_SOUSAS1910085 PE=4 SV=1	NDUFB4
354	4.01	2	tr|A0A484GUU3|A0A484GUU3_SOUCH	J domain-containing protein OS=Sousa chinensis OX=103600 GN=DBR06_SOUSAS2110105 PE=4 SV=1	DNAJC11
355	4	2	tr|A0A484GUT0|A0A484GUT0_SOUCH	WD_REPEATS_REGION domain-containing protein OS=Sousa chinensis OX=103600 GN=DBR06_SOUSAS2110049 PE=4 SV=1	GNB1
356	4	2	tr|A0A2U4B8Y8|A0A2U4B8Y8_TURTR	DNA damage-binding protein 1 isoform X1 OS=Tursiops truncatus OX=9739 GN=DDB1 PE=4 SV=1	DDB1
357	4	2	tr|A0A2U4AN70|A0A2U4AN70_TURTR	cilia- and flagella-associated protein 69 OS=Tursiops truncatus OX=9739 GN=CFAP69 PE=4 SV=1	CFAP69
358	4	3	tr|A0A2U4A403|A0A2U4A403_TURTR	medium-chain specific acyl-CoA dehydrogenase, mitochondrial isoform X1 OS=Tursiops truncatus OX=9739 GN=ACADM PE=3 SV=1	ACADM
359	4	2	tr|A0A484H2K1|A0A484H2K1_SOUCH	Uncharacterized protein OS=Sousa chinensis OX=103600 GN=DBR06_SOUSAS28010006 PE=4 SV=1	PDCD6
360	4	3	tr|A0A484GZQ2|A0A484GZQ2_SOUCH	Uncharacterized protein (Fragment) OS=Sousa chinensis OX=103600 GN=DBR06_SOUSAS9810057 PE=4 SV=1	ATP5J2
361	4	2	tr|A0A484GR87|A0A484GR87_SOUCH	Uncharacterized protein OS=Sousa chinensis OX=103600 GN=DBR06_SOUSAS110211 PE=4 SV=1	USMG5
362	4	2	tr|A0A484GPK4|A0A484GPK4_SOUCH	Uncharacterized protein OS=Sousa chinensis OX=103600 GN=DBR06_SOUSAS1910128 PE=3 SV=1	ATP6V1A
363	4	3	tr|A0A484GNI0|A0A484GNI0_SOUCH	Thioredoxin domain-containing protein (Fragment) OS=Sousa chinensis OX=103600 GN=DBR06_SOUSAS310105 PE=4 SV=1	TXNDC8
364	4	2	tr|A0A484GKW3|A0A484GKW3_SOUCH	Uncharacterized protein (Fragment) OS=Sousa chinensis OX=103600 GN=DBR06_SOUSAS34910010 PE=4 SV=1	DBR06_SOUSAS34910010
365	4	2	tr|A0A484GKS1|A0A484GKS1_SOUCH	Uncharacterized protein OS=Sousa chinensis OX=103600 GN=DBR06_SOUSAS5910035 PE=3 SV=1	PMPCB
366	4	2	tr|A0A344X2S6|A0A344X2S6_GLOME	Hemoglobin subunit beta OS=Globicephala melas OX=9731 GN=HBB PE=2 SV=1	HBB
367	4	2	tr|A0A2U4CSA3|A0A2U4CSA3_TURTR	thymopoietin isoform X1 OS=Tursiops truncatus OX=9739 GN=TMPO PE=4 SV=1	TMPO
368	4	2	tr|A0A2U4CMU2|A0A2U4CMU2_TURTR	ras-related protein Rab-8A OS=Tursiops truncatus OX=9739 GN=RAB8A PE=4 SV=1	RAB8A
369	4	3	tr|A0A2U4C8X9|A0A2U4C8X9_TURTR	NADH dehydrogenase [ubiquinone] 1 beta subcomplex subunit 5, mitochondrial OS=Tursiops truncatus OX=9739 GN=NDUFB5 PE=4 SV=1	NDUFB5
370	4	2	tr|A0A2U4BGT5|A0A2U4BGT5_TURTR	Phosphoinositide phospholipase C OS=Tursiops truncatus OX=9739 GN=PLCZ1 PE=4 SV=1	PLCZ1
371	4	2	tr|A0A2U4BGD2|A0A2U4BGD2_TURTR	S-formylglutathione hydrolase isoform X4 OS=Tursiops truncatus OX=9739 GN=ESD PE=4 SV=1	ESD
372	4	2	tr|A0A2U4B6E1|A0A2U4B6E1_TURTR	armadillo repeat-containing protein 3 isoform X2 OS=Tursiops truncatus OX=9739 GN=ARMC3 PE=4 SV=1	ARMC3
373	4	2	tr|A0A2U4AVX5|A0A2U4AVX5_TURTR	adenylate kinase 9 OS=Tursiops truncatus OX=9739 GN=AK9 PE=4 SV=1	AK9
374	4	2	tr|A0A2U4AIM9|A0A2U4AIM9_TURTR	endoribonuclease LACTB2 OS=Tursiops truncatus OX=9739 GN=LACTB2 PE=4 SV=1	LACTB2
375	4	2	tr|A0A2U4AH38|A0A2U4AH38_TURTR	IQ and ubiquitin-like domain-containing protein OS=Tursiops truncatus OX=9739 GN=IQUB PE=4 SV=1	IQUB
376	4	3	tr|A0A2U3VAI2|A0A2U3VAI2_TURTR	high mobility group protein B4 OS=Tursiops truncatus OX=9739 GN=HMGB4 PE=4 SV=1	HMGB4
377	4	2	tr|A0A484GXF6|A0A484GXF6_SOUCH	Ubiquitin-like domain-containing protein (Fragment) OS=Sousa chinensis OX=103600 GN=DBR06_SOUSAS42010002 PE=4 SV=1	ELOB
378	4	2	tr|A0A484GSC8|A0A484GSC8_SOUCH	Phosphoglycerate mutase OS=Sousa chinensis OX=103600 GN=DBR06_SOUSAS110101 PE=3 SV=1	PGAM1
379	4	2	tr|A0A484GL80|A0A484GL80_SOUCH	MARVEL domain-containing protein OS=Sousa chinensis OX=103600 GN=DBR06_SOUSAS5910058 PE=4 SV=1	SYPL1
380	4	2	tr|A0A484GII8|A0A484GII8_SOUCH	Isochorismatase domain-containing protein (Fragment) OS=Sousa chinensis OX=103600 GN=DBR06_SOUSAS20510063 PE=4 SV=1	ISOC2
381	4	2	tr|A0A2U4CFT0|A0A2U4CFT0_TURTR	lysosomal Pro-X carboxypeptidase OS=Tursiops truncatus OX=9739 GN=PRCP PE=4 SV=1	PRCP
382	4	2	tr|A0A2U4CB29|A0A2U4CB29_TURTR	LOW QUALITY PROTEIN: arrestin domain-containing protein 5 OS=Tursiops truncatus OX=9739 GN=ARRDC5 PE=4 SV=1	ARRDC5
383	4	2	tr|A0A2U4C5J3|A0A2U4C5J3_TURTR	transmembrane protein 14C isoform X1 OS=Tursiops truncatus OX=9739 GN=LOC101323402 PE=4 SV=1	TMEM14C
384	4	2	tr|A0A2U4C4P9|A0A2U4C4P9_TURTR	postacrosomal sheath WW domain-binding protein OS=Tursiops truncatus OX=9739 GN=WBP2NL PE=4 SV=1	WBP2NL
385	4	2	tr|A0A2U4C3M7|A0A2U4C3M7_TURTR	translocator protein OS=Tursiops truncatus OX=9739 GN=TSPO PE=4 SV=1	TSPO
386	4	2	tr|A0A2U4BX73|A0A2U4BX73_TURTR	mitochondrial folate transporter/carrier OS=Tursiops truncatus OX=9739 GN=SLC25A32 PE=3 SV=1	SLC25A32
387	4	2	tr|A0A2U4B932|A0A2U4B932_TURTR	coiled-coil domain-containing protein 151-like OS=Tursiops truncatus OX=9739 GN=LOC109549776 PE=4 SV=1	CCDC151
388	4	2	tr|A0A2U4B800|A0A2U4B800_TURTR	Isocitrate dehydrogenase [NAD] subunit, mitochondrial OS=Tursiops truncatus OX=9739 GN=IDH3G PE=3 SV=1	IDH3G
389	4	2	tr|A0A2U4AXU1|A0A2U4AXU1_TURTR	NAD(P) transhydrogenase, mitochondrial isoform X1 OS=Tursiops truncatus OX=9739 GN=NNT PE=4 SV=1	NNT
390	4	2	tr|A0A2U4ANL6|A0A2U4ANL6_TURTR	EF-hand calcium-binding domain-containing protein 5 OS=Tursiops truncatus OX=9739 GN=EFCAB5 PE=4 SV=1	EFCAB5
391	4	2	tr|A0A2U4AKW9|A0A2U4AKW9_TURTR	leucine-rich repeat-containing protein 23 OS=Tursiops truncatus OX=9739 GN=LRRC23 PE=4 SV=1	LRRC23
392	4	2	tr|A0A2U4A907|A0A2U4A907_TURTR	vitamin K epoxide reductase complex subunit 1-like protein 1 OS=Tursiops truncatus OX=9739 GN=VKORC1L1 PE=4 SV=1	VKORC1L1
393	4	2	tr|A0A2U4A062|A0A2U4A062_TURTR	monocarboxylate transporter 2 OS=Tursiops truncatus OX=9739 GN=SLC16A7 PE=4 SV=1	SLC16A7
394	4	2	tr|A0A2U3V5W3|A0A2U3V5W3_TURTR	NADH dehydrogenase [ubiquinone] iron-sulfur protein 5 OS=Tursiops truncatus OX=9739 GN=NDUFS5 PE=4 SV=1	NDUFS5
395	4	2	tr|A0A2U3V567|A0A2U3V567_TURTR	T-complex protein 1 subunit theta OS=Tursiops truncatus OX=9739 GN=CCT8 PE=3 SV=1	CCT8
396	4	2	tr|A0A2U3V172|A0A2U3V172_TURTR	succinate dehydrogenase cytochrome b560 subunit, mitochondrial OS=Tursiops truncatus OX=9739 GN=SDHC PE=4 SV=1	SDHC
397	4	2	tr|A0A484GPD7|A0A484GPD7_SOUCH	Uncharacterized protein (Fragment) OS=Sousa chinensis OX=103600 GN=DBR06_SOUSAS22910004 PE=3 SV=1	DNAJA2
398	4.03	2	tr|A0A484GU39|A0A484GU39_SOUCH	Uncharacterized protein OS=Sousa chinensis OX=103600 GN=DBR06_SOUSAS33510008 PE=3 SV=1	F5
399	4	2	tr|A0A2U4BNR3|A0A2U4BNR3_TURTR	NADH dehydrogenase [ubiquinone] 1 alpha subcomplex subunit 6 OS=Tursiops truncatus OX=9739 GN=NDUFA6 PE=3 SV=1	NDUFA6
400	4.76	4	tr|A0A2U4BZN4|A0A2U4BZN4_TURTR	LOW QUALITY PROTEIN: uncharacterized protein C2orf16 homolog OS=Tursiops truncatus OX=9739 GN=CUNH2orf16 PE=4 SV=1	C2orf16
401	3.93	3	tr|A0A2U4A5N6|A0A2U4A5N6_TURTR	NADH dehydrogenase [ubiquinone] flavoprotein 2, mitochondrial OS=Tursiops truncatus OX=9739 GN=NDUFV2 PE=4 SV=1	NDUFV2
402	3.8	2	tr|A0A484GLX8|A0A484GLX8_SOUCH	Uncharacterized protein (Fragment) OS=Sousa chinensis OX=103600 GN=DBR06_SOUSAS35410018 PE=3 SV=1	SLC25A22
403	5.76	3	tr|A0A2U4BWH7|A0A2U4BWH7_TURTR	hypoxia up-regulated protein 1 OS=Tursiops truncatus OX=9739 GN=HYOU1 PE=4 SV=1	HYOU1
404	3.71	2	tr|A0A2U3V248|A0A2U3V248_TURTR	Mitochondrial pyruvate carrier OS=Tursiops truncatus OX=9739 GN=MPC1 PE=3 SV=1	MPC1
405	3.7	2	tr|A0A2U3V6N7|A0A2U3V6N7_TURTR	T-complex protein 1 subunit beta OS=Tursiops truncatus OX=9739 GN=CCT2 PE=3 SV=1	CCT2
406	3.67	2	tr|A0A2U4BC43|A0A2U4BC43_TURTR	ribonuclease 4 OS=Tursiops truncatus OX=9739 GN=RNASE4 PE=3 SV=1	RNASE4
407	3.65	2	tr|A0A484GV80|A0A484GV80_SOUCH	Uncharacterized protein OS=Sousa chinensis OX=103600 GN=DBR06_SOUSAS3410139 PE=4 SV=1	CFAP206
408	3.67	5	tr|A0A2U4A5M6|A0A2U4A5M6_TURTR	AFG3-like protein 2 isoform X4 OS=Tursiops truncatus OX=9739 GN=AFG3L2 PE=3 SV=1	AFG3L2
409	3.48	2	tr|A0A2U4BZM9|A0A2U4BZM9_TURTR	ras-related protein Rab-10 isoform X2 OS=Tursiops truncatus OX=9739 GN=RAB10 PE=4 SV=1	RAB10
410	3.45	2	tr|A0A484GXG8|A0A484GXG8_SOUCH	GAS domain-containing protein (Fragment) OS=Sousa chinensis OX=103600 GN=DBR06_SOUSAS30610003 PE=4 SV=1	GAS8
411	3.51	2	tr|A0A2U3V033|A0A2U3V033_TURTR	testis-specific serine/threonine-protein kinase 6 OS=Tursiops truncatus OX=9739 GN=TSSK6 PE=3 SV=1	TSSK6
412	3.39	5	tr|A0A2U3V5F5|A0A2U3V5F5_TURTR	cytochrome c oxidase subunit 7A2, mitochondrial OS=Tursiops truncatus OX=9739 GN=LOC101326830 PE=4 SV=1	COX7A2
413	3.41	4	tr|A0A484GKT9|A0A484GKT9_SOUCH	Uncharacterized protein OS=Sousa chinensis OX=103600 GN=DBR06_SOUSAS11510026 PE=3 SV=1	SGPL1
414	3.38	2	tr|A0A2U4AQ86|A0A2U4AQ86_TURTR	acetyl-coenzyme A synthetase 2-like, mitochondrial OS=Tursiops truncatus OX=9739 GN=ACSS1 PE=4 SV=1	ACSS1
415	3.29	2	tr|A0A2U4AD70|A0A2U4AD70_TURTR	metaxin-2 isoform X1 OS=Tursiops truncatus OX=9739 GN=MTX2 PE=4 SV=1	MTX2
416	3.37	4	tr|A0A484GKM7|A0A484GKM7_SOUCH	Uncharacterized protein (Fragment) OS=Sousa chinensis OX=103600 GN=DBR06_SOUSAS18910021 PE=4 SV=1	MCCC2
417	3.26	4	tr|A0A484H5W2|A0A484H5W2_SOUCH	TIP120 domain-containing protein (Fragment) OS=Sousa chinensis OX=103600 GN=DBR06_SOUSAS1610064 PE=4 SV=1	CAND2
418	3.4	2	tr|A0A484GGQ2|A0A484GGQ2_SOUCH	Proteasome subunit alpha type OS=Sousa chinensis OX=103600 GN=DBR06_SOUSAS9710025 PE=3 SV=1	PSMA4
419	3.38	2	tr|A0A484GSA2|A0A484GSA2_SOUCH	Ncstrn_small domain-containing protein OS=Sousa chinensis OX=103600 GN=DBR06_SOUSAS27910039 PE=4 SV=1	NCSTN
420	3.25	3	tr|A0A2U3V6K9|A0A2U3V6K9_TURTR	leucine-rich repeat and IQ domain-containing protein 4 OS=Tursiops truncatus OX=9739 GN=LRRIQ4 PE=4 SV=1	LRRIQ4
421	3.21	3	tr|A0A2U4A3J7|A0A2U4A3J7_TURTR	monocarboxylate transporter 1 OS=Tursiops truncatus OX=9739 GN=SLC16A1 PE=4 SV=1	SLC16A1
422	3.15	2	tr|A0A2U4BIZ8|A0A2U4BIZ8_TURTR	LOW QUALITY PROTEIN: cilia- and flagella-associated protein 57 OS=Tursiops truncatus OX=9739 GN=CFAP57 PE=4 SV=1	CFAP57
423	3.12	2	tr|A0A2U4BRF9|A0A2U4BRF9_TURTR	short/branched chain specific acyl-CoA dehydrogenase, mitochondrial isoform X4 OS=Tursiops truncatus OX=9739 GN=ACADSB PE=3 SV=1	ACADSB
424	2.82	2	tr|A0A2U4CQ74|A0A2U4CQ74_TURTR	Tetraspanin OS=Tursiops truncatus OX=9739 GN=TSPAN8 PE=3 SV=1	TSPAN8
425	2.76	2	tr|A0A2U4AGN6|A0A2U4AGN6_TURTR	spermatogenesis-associated protein 24 isoform X1 OS=Tursiops truncatus OX=9739 GN=SPATA24 PE=4 SV=1	SPATA24
426	2.64	2	tr|A0A2U4B1I5|A0A2U4B1I5_TURTR	3-hydroxyisobutyryl-CoA hydrolase, mitochondrial OS=Tursiops truncatus OX=9739 GN=HIBCH PE=3 SV=1	HIBCH
427	2.61	2	tr|A0A484GP17|A0A484GP17_SOUCH	WD_REPEATS_REGION domain-containing protein OS=Sousa chinensis OX=103600 GN=DBR06_SOUSAS1910134 PE=4 SV=1	CFAP44
428	2.86	3	tr|A0A2U4BT38|A0A2U4BT38_TURTR	calcium/calmodulin-dependent protein kinase type IV OS=Tursiops truncatus OX=9739 GN=CAMK4 PE=3 SV=1	CAMK4
429	2.55	3	tr|A0A2U4ALT0|A0A2U4ALT0_TURTR	Electron transfer flavoprotein-ubiquinone oxidoreductase OS=Tursiops truncatus OX=9739 GN=ETFDH PE=4 SV=1	ETFDH
430	2.53	4	tr|A0A2U4AUM0|A0A2U4AUM0_TURTR	elongation factor 1-alpha 1 OS=Tursiops truncatus OX=9739 GN=EEF1A1 PE=4 SV=1	EEF1A1
431	2.51	3	tr|A0A2U4BLW6|A0A2U4BLW6_TURTR	hydroxymethylglutaryl-CoA lyase, mitochondrial isoform X2 OS=Tursiops truncatus OX=9739 GN=HMGCL PE=4 SV=1	HMGCL
432	2.43	5	tr|A0A484H259|A0A484H259_SOUCH	NADH dehydrogenase [ubiquinone] iron-sulfur protein 6, mitochondrial OS=Sousa chinensis OX=103600 GN=DBR06_SOUSAS28010029 PE=3 SV=1	NDUFS6
433	2.43	2	tr|A0A2U4A7I3|A0A2U4A7I3_TURTR	LRP2-binding protein OS=Tursiops truncatus OX=9739 GN=LRP2BP PE=4 SV=1	LRP2BP
434	2.42	2	tr|A0A484H2N2|A0A484H2N2_SOUCH	Uncharacterized protein (Fragment) OS=Sousa chinensis OX=103600 GN=DBR06_SOUSAS1510111 PE=4 SV=1	ENO4
435	2.33	2	tr|A0A2U4B5B1|A0A2U4B5B1_TURTR	serum albumin isoform X2 OS=Tursiops truncatus OX=9739 GN=ALB PE=4 SV=1	ALB
436	2.31	1	tr|A0A2U3V204|A0A2U3V204_TURTR	transmembrane protein 205 OS=Tursiops truncatus OX=9739 GN=TMEM205 PE=4 SV=1	TMEM205
437	2.28	2	tr|A0A2U4BYS0|A0A2U4BYS0_TURTR	T-complex protein 1 subunit eta OS=Tursiops truncatus OX=9739 GN=CCT7 PE=3 SV=1	CCT7
438	12.79	7	tr|A0A484GXW3|A0A484GXW3_SOUCH	Uncharacterized protein OS=Sousa chinensis OX=103600 GN=DBR06_SOUSAS9410015 PE=4 SV=1	RAB2B
439	2.26	1	tr|A0A2U4AQQ0|A0A2U4AQQ0_TURTR	Protein-serine/threonine kinase OS=Tursiops truncatus OX=9739 GN=PDK3 PE=3 SV=1	PDK3
440	2.19	1	tr|A0A484GUH3|A0A484GUH3_SOUCH	TRANSKETOLASE_1 domain-containing protein OS=Sousa chinensis OX=103600 GN=DBR06_SOUSAS2110176 PE=4 SV=1	TKT
441	2.22	1	tr|A0A484GGX0|A0A484GGX0_SOUCH	Alpha-mann_mid domain-containing protein (Fragment) OS=Sousa chinensis OX=103600 GN=DBR06_SOUSAS9710051 PE=4 SV=1	MAN2C1
442	2.58	3	tr|A0A2U4BY37|A0A2U4BY37_TURTR	polyribonucleotide nucleotidyltransferase 1, mitochondrial isoform X1 OS=Tursiops truncatus OX=9739 GN=PNPT1 PE=4 SV=1	PNPT1
443	2.13	1	tr|A0A484GQ66|A0A484GQ66_SOUCH	Uncharacterized protein (Fragment) OS=Sousa chinensis OX=103600 GN=DBR06_SOUSAS9210003 PE=4 SV=1	ADAM10
444	2.11	1	tr|A0A2U3V8N7|A0A2U3V8N7_TURTR	beta-defensin 130-like OS=Tursiops truncatus OX=9739 GN=LOC101330066 PE=4 SV=1	DEFB130
445	2.98	2	tr|A0A484GRQ0|A0A484GRQ0_SOUCH	Aspartate aminotransferase OS=Sousa chinensis OX=103600 GN=DBR06_SOUSAS110126 PE=4 SV=1	GOT1
446	2.11	1	tr|A0A484GM00|A0A484GM00_SOUCH	Uncharacterized protein (Fragment) OS=Sousa chinensis OX=103600 GN=DBR06_SOUSAS310066 PE=4 SV=1	NIPSNAP3A
447	2.11	1	tr|A0A484GIB2|A0A484GIB2_SOUCH	Cytochrome b5 heme-binding domain-containing protein OS=Sousa chinensis OX=103600 GN=DBR06_SOUSAS2810148 PE=3 SV=1	DNAH2
448	2.1	1	tr|A0A484H0X3|A0A484H0X3_SOUCH	VOC domain-containing protein (Fragment) OS=Sousa chinensis OX=103600 GN=DBR06_SOUSAS6110032 PE=4 SV=1	MCEE
449	2.1	1	tr|A0A484GY46|A0A484GY46_SOUCH	Proteasome subunit beta OS=Sousa chinensis OX=103600 GN=DBR06_SOUSAS8210275 PE=3 SV=1	PSMB6
450	2.1	2	tr|A0A2U3V614|A0A2U3V614_TURTR	LOW QUALITY PROTEIN: inactive serine protease 54 OS=Tursiops truncatus OX=9739 GN=PRSS54 PE=4 SV=1	PRSS54
451	2.09	2	tr|A0A484H0U1|A0A484H0U1_SOUCH	UBX domain-containing protein OS=Sousa chinensis OX=103600 GN=DBR06_SOUSAS27010010 PE=4 SV=1	FAF2
452	2.09	1	tr|A0A2U4B673|A0A2U4B673_TURTR	polycystic kidney disease and receptor for egg jelly-related protein OS=Tursiops truncatus OX=9739 GN=PKDREJ PE=4 SV=1	PKDREJ
453	2.08	1	tr|A0A484GPV7|A0A484GPV7_SOUCH	Uncharacterized protein OS=Sousa chinensis OX=103600 GN=DBR06_SOUSAS14910013 PE=4 SV=1	GNA14
454	2.05	3	tr|A0A2U4BK31|A0A2U4BK31_TURTR	zinc finger MYND domain-containing protein 12 isoform X1 OS=Tursiops truncatus OX=9739 GN=ZMYND12 PE=4 SV=1	ZMYND12
455	2.05	2	tr|A0A2U4BDY8|A0A2U4BDY8_TURTR	casein kinase II subunit alpha' isoform X2 OS=Tursiops truncatus OX=9739 GN=CSNK2A2 PE=4 SV=1	CSNK2A2
456	2.04	1	tr|A0A484GV82|A0A484GV82_SOUCH	Uncharacterized protein OS=Sousa chinensis OX=103600 GN=DBR06_SOUSAS2110291 PE=3 SV=1	SLC25A20
457	2.04	1	tr|U5ZGB4|U5ZGB4_TURAD	NADH-ubiquinone oxidoreductase chain 1 OS=Tursiops aduncus OX=79784 GN=ND1 PE=3 SV=1	ND1
458	9.79	7	tr|A0A2U3V834|A0A2U3V834_TURTR	Histone H2B OS=Tursiops truncatus OX=9739 GN=LOC101321546 PE=3 SV=1	H2BC1
459	2.04	1	tr|A0A484GZV6|A0A484GZV6_SOUCH	Uncharacterized protein (Fragment) OS=Sousa chinensis OX=103600 GN=DBR06_SOUSAS7910064 PE=4 SV=1	BRI3BP
460	2.04	2	tr|A0A484GXW8|A0A484GXW8_SOUCH	Uncharacterized protein (Fragment) OS=Sousa chinensis OX=103600 GN=DBR06_SOUSAS8210093 PE=4 SV=1	ZPBP2
461	2.03	3	tr|A0A2U4CQI0|A0A2U4CQI0_TURTR	GLIPR1-like protein 2 OS=Tursiops truncatus OX=9739 GN=GLIPR1L2 PE=4 SV=1	GLIPR1L2
462	2.03	2	tr|A0A2U4BZK3|A0A2U4BZK3_TURTR	LOW QUALITY PROTEIN: prolactin regulatory element-binding protein OS=Tursiops truncatus OX=9739 GN=PREB PE=4 SV=1	PREB
463	2.03	1	tr|A0A2U4ARL0|A0A2U4ARL0_TURTR	cytochrome c oxidase subunit 7B2, mitochondrial OS=Tursiops truncatus OX=9739 GN=LOC101320707 PE=4 SV=1	COX7B2
464	2.02	1	tr|A0A484H2C3|A0A484H2C3_SOUCH	Peptidyl-prolyl cis-trans isomerase OS=Sousa chinensis OX=103600 GN=DBR06_SOUSAS13010037 PE=3 SV=1	PPIL6
465	2.02	2	tr|A0A484GLT5|A0A484GLT5_SOUCH	NADH dehydrogenase [ubiquinone] 1 alpha subcomplex subunit 2 OS=Sousa chinensis OX=103600 GN=DBR06_SOUSAS10810057 PE=4 SV=1	NDUFA2
466	2.02	1	tr|A0A2U4CCB2|A0A2U4CCB2_TURTR	Annexin OS=Tursiops truncatus OX=9739 GN=ANXA2 PE=3 SV=1	ANXA2
467	2.01	2	tr|A0A2U4BFM0|A0A2U4BFM0_TURTR	exportin-7 isoform X1 OS=Tursiops truncatus OX=9739 GN=XPO7 PE=4 SV=1	XPO7
468	2.01	2	tr|A0A2U4CK63|A0A2U4CK63_TURTR	eIF-2-alpha kinase activator GCN1 OS=Tursiops truncatus OX=9739 GN=GCN1 PE=4 SV=1	GCN1
469	2.01	2	tr|A0A2U4BFK4|A0A2U4BFK4_TURTR	methylglutaconyl-CoA hydratase, mitochondrial isoform X2 OS=Tursiops truncatus OX=9739 GN=AUH PE=3 SV=1	AUH
470	2.01	3	tr|A0A484GG23|A0A484GG23_SOUCH	MICOS complex subunit (Fragment) OS=Sousa chinensis OX=103600 GN=DBR06_SOUSAS20210026 PE=4 SV=1	APOO
471	2.01	2	tr|A0A2U4B2E6|A0A2U4B2E6_TURTR	Calcium load-activated calcium channel OS=Tursiops truncatus OX=9739 GN=TMCO1 PE=3 SV=1	TMCO1
472	41.48	30	tr|A0A2U4AQG6|A0A2U4AQG6_TURTR	pyruvate dehydrogenase E1 component subunit alpha, somatic form, mitochondrial isoform X1 OS=Tursiops truncatus OX=9739 GN=PDHA1 PE=4 SV=1	PDHA1
473	19.05	18	tr|A0A484GYX3|A0A484GYX3_SOUCH	Ferritin OS=Sousa chinensis OX=103600 GN=DBR06_SOUSAS1310060 PE=3 SV=1	FTMT
474	9.48	8	tr|A0A2U3V217|A0A2U3V217_TURTR	Histone H2A OS=Tursiops truncatus OX=9739 GN=LOC101328364 PE=3 SV=1	HIST1H2AC
475	9.38	8	tr|A0A2U3VAE6|A0A2U3VAE6_TURTR	Histone H2A OS=Tursiops truncatus OX=9739 GN=LOC101322744 PE=3 SV=1	H2AX
476	8.06	5	tr|A0A2U3V831|A0A2U3V831_TURTR	Histone H2B OS=Tursiops truncatus OX=9739 GN=LOC101320960 PE=3 SV=1	H2BC1
477	4.75	3	tr|A0A2U4BN90|A0A2U4BN90_TURTR	Histone H2A OS=Tursiops truncatus OX=9739 GN=LOC101332802 PE=3 SV=1	H2AFV
478	4	2	tr|A0A484GLW3|A0A484GLW3_SOUCH	Uncharacterized protein OS=Sousa chinensis OX=103600 GN=DBR06_SOUSAS310234 PE=3 SV=1	HSPA5
479	4	2	tr|A0A2U4BP75|A0A2U4BP75_TURTR	tetratricopeptide repeat protein 25 isoform X1 OS=Tursiops truncatus OX=9739 GN=TTC25 PE=4 SV=1	TTC25
480	3.99	2	tr|A0A2U4CM36|A0A2U4CM36_TURTR	TBC1 domain family member 21 OS=Tursiops truncatus OX=9739 GN=TBC1D21 PE=4 SV=1	TBC1D21
481	3.96	6	tr|A0A2U4C2N8|A0A2U4C2N8_TURTR	dynein heavy chain 9, axonemal OS=Tursiops truncatus OX=9739 GN=DNAH9 PE=4 SV=1	DNAH9
482	2.01	1	tr|A0A484H2P5|A0A484H2P5_SOUCH	Uncharacterized protein OS=Sousa chinensis OX=103600 GN=DBR06_SOUSAS6810017 PE=4 SV=1	THEGL
483	2.01	1	tr|A0A484GQ38|A0A484GQ38_SOUCH	DUF3699 domain-containing protein OS=Sousa chinensis OX=103600 GN=DBR06_SOUSAS5310050 PE=4 SV=1	FAM71A
484	2	1	tr|A0A2U3V5B3|A0A2U3V5B3_TURTR	Annexin OS=Tursiops truncatus OX=9739 GN=ANXA5 PE=3 SV=1	ANXA5
485	2	1	tr|A0A484GI54|A0A484GI54_SOUCH	Uncharacterized protein OS=Sousa chinensis OX=103600 GN=DBR06_SOUSAS33110012 PE=4 SV=1	PPP2R1A
486	2	1	tr|A0A484GG94|A0A484GG94_SOUCH	Uncharacterized protein OS=Sousa chinensis OX=103600 GN=DBR06_SOUSAS11910020 PE=4 SV=1	TTC29
487	2	1	tr|A0A2U4B6Z6|A0A2U4B6Z6_TURTR	enkurin isoform X1 OS=Tursiops truncatus OX=9739 GN=ENKUR PE=4 SV=1	ENKUR
488	2	1	tr|A0A2U3V641|A0A2U3V641_TURTR	Superoxide dismutase [Cu-Zn] OS=Tursiops truncatus OX=9739 GN=SOD1 PE=3 SV=1	SOD1
489	2	1	tr|A0A484H348|A0A484H348_SOUCH	Uncharacterized protein (Fragment) OS=Sousa chinensis OX=103600 GN=DBR06_SOUSAS9910031 PE=3 SV=1	CALM1
490	2	1	tr|A0A484GXU8|A0A484GXU8_SOUCH	Aldedh domain-containing protein OS=Sousa chinensis OX=103600 GN=DBR06_SOUSAS1310039 PE=3 SV=1	ALDH7A1
491	2	1	tr|A0A484GSQ6|A0A484GSQ6_SOUCH	Uncharacterized protein (Fragment) OS=Sousa chinensis OX=103600 GN=DBR06_SOUSAS110241 PE=3 SV=1	XPNPEP1
492	2	2	tr|A0A484GRC8|A0A484GRC8_SOUCH	Uncharacterized protein OS=Sousa chinensis OX=103600 GN=DBR06_SOUSAS110107 PE=4 SV=1	C10orf62
493	2	1	tr|A0A484GNH8|A0A484GNH8_SOUCH	Uncharacterized protein (Fragment) OS=Sousa chinensis OX=103600 GN=DBR06_SOUSAS210381 PE=4 SV=1	NDC1
494	2	1	tr|A0A484GLV4|A0A484GLV4_SOUCH	Uncharacterized protein OS=Sousa chinensis OX=103600 GN=DBR06_SOUSAS310076 PE=4 SV=1	TMEM38B
495	2	1	tr|A0A484GK53|A0A484GK53_SOUCH	Uncharacterized protein OS=Sousa chinensis OX=103600 GN=DBR06_SOUSAS810044 PE=4 SV=1	IQCD
496	2	1	tr|A0A2U4CGR5|A0A2U4CGR5_TURTR	histidine triad nucleotide-binding protein 2, mitochondrial isoform X3 OS=Tursiops truncatus OX=9739 GN=HINT2 PE=4 SV=1	HINT2
497	2	1	tr|A0A2U4C4T4|A0A2U4C4T4_TURTR	serine hydrolase-like protein 2 OS=Tursiops truncatus OX=9739 GN=SERHL2 PE=4 SV=1	SERHL2
498	2	1	tr|A0A2U4BYK1|A0A2U4BYK1_TURTR	Alstrom syndrome protein 1 isoform X1 OS=Tursiops truncatus OX=9739 GN=ALMS1 PE=4 SV=1	ALMS1
499	2	1	tr|A0A2U4BR92|A0A2U4BR92_TURTR	serine protease HTRA1 OS=Tursiops truncatus OX=9739 GN=HTRA1 PE=4 SV=1	HTRA1
500	2	1	tr|A0A2U4BHN9|A0A2U4BHN9_TURTR	3-ketoacyl-CoA thiolase, mitochondrial isoform X3 OS=Tursiops truncatus OX=9739 GN=ACAA2 PE=3 SV=1	ACAA2
501	2	1	tr|A0A2U4B6S2|A0A2U4B6S2_TURTR	T-complex protein 1 subunit gamma OS=Tursiops truncatus OX=9739 GN=CCT3 PE=3 SV=1	CCT3
502	2	1	tr|A0A2U4B127|A0A2U4B127_TURTR	protein NLRC3 OS=Tursiops truncatus OX=9739 GN=NLRC3 PE=4 SV=1	NLRC3
503	2	1	tr|A0A2U4ATX3|A0A2U4ATX3_TURTR	serine/threonine-protein phosphatase CPPED1 OS=Tursiops truncatus OX=9739 GN=CPPED1 PE=4 SV=1	CPPED1
504	2	1	tr|A0A2U3V5J8|A0A2U3V5J8_TURTR	actin-like protein 7B OS=Tursiops truncatus OX=9739 GN=ACTL7B PE=4 SV=1	ACTL7B
505	2	1	tr|A0A2U3V398|A0A2U3V398_TURTR	uncharacterized protein C17orf98 homolog OS=Tursiops truncatus OX=9739 GN=CUNH17orf98 PE=4 SV=1	C17orf98
506	2	2	tr|A0A2U3V106|A0A2U3V106_TURTR	CD59 glycoprotein isoform X2 OS=Tursiops truncatus OX=9739 GN=LOC101338055 PE=4 SV=1	CD59
507	2	1	tr|W0UVI1|W0UVI1_TURTR	Ribonuclease A C1 OS=Tursiops truncatus OX=9739 GN=RAC1 PE=3 SV=1	RAC1
508	2	1	tr|U5ZH11|U5ZH11_TURTR	Cytochrome c oxidase subunit 3 OS=Tursiops truncatus OX=9739 GN=COX3 PE=3 SV=1	COX3
509	2	1	tr|U5ZG64|U5ZG64_TURTR	Cytochrome c oxidase subunit 1 OS=Tursiops truncatus OX=9739 GN=COX1 PE=3 SV=1	COX1
510	2	1	tr|A0A484H448|A0A484H448_SOUCH	J domain-containing protein (Fragment) OS=Sousa chinensis OX=103600 GN=DBR06_SOUSAS1610116 PE=4 SV=1	DNAJB8
511	2	1	tr|A0A484H312|A0A484H312_SOUCH	DAO domain-containing protein OS=Sousa chinensis OX=103600 GN=DBR06_SOUSAS1810261 PE=4 SV=1	L2HGDH
512	2	1	tr|A0A484H2U0|A0A484H2U0_SOUCH	Thioredoxin domain-containing protein OS=Sousa chinensis OX=103600 GN=DBR06_SOUSAS1810247 PE=4 SV=1	TMX1
513	2	1	tr|A0A484H098|A0A484H098_SOUCH	Uncharacterized protein (Fragment) OS=Sousa chinensis OX=103600 GN=DBR06_SOUSAS7910009 PE=4 SV=1	MORN3
514	2	1	tr|A0A484GYZ1|A0A484GYZ1_SOUCH	Uncharacterized protein OS=Sousa chinensis OX=103600 GN=DBR06_SOUSAS23610015 PE=3 SV=1	HSPE1
515	2	1	tr|A0A484GY25|A0A484GY25_SOUCH	Uncharacterized protein OS=Sousa chinensis OX=103600 GN=DBR06_SOUSAS8210250 PE=4 SV=1	ACADVL
516	2	1	tr|A0A484GY16|A0A484GY16_SOUCH	Uncharacterized protein (Fragment) OS=Sousa chinensis OX=103600 GN=DBR06_SOUSAS2910122 PE=4 SV=1	PFKL
517	2	1	tr|A0A484GXW6|A0A484GXW6_SOUCH	Uncharacterized protein OS=Sousa chinensis OX=103600 GN=DBR06_SOUSAS8210180 PE=4 SV=1	PHOSPHO1
518	2	1	tr|A0A484GXS1|A0A484GXS1_SOUCH	Uncharacterized protein (Fragment) OS=Sousa chinensis OX=103600 GN=DBR06_SOUSAS45210003 PE=4 SV=1	PUDP
519	2	1	tr|A0A484GX69|A0A484GX69_SOUCH	ATP-synt_C domain-containing protein OS=Sousa chinensis OX=103600 GN=DBR06_SOUSAS8210171 PE=3 SV=1	ATP5G1
520	2	1	tr|A0A484GVL3|A0A484GVL3_SOUCH	Uncharacterized protein OS=Sousa chinensis OX=103600 GN=DBR06_SOUSAS2110146 PE=3 SV=1	ARF4
521	2	1	tr|A0A484GV48|A0A484GV48_SOUCH	PDZ domain-containing protein OS=Sousa chinensis OX=103600 GN=DBR06_SOUSAS7610037 PE=4 SV=1	HTRA2
522	2	1	tr|A0A484GUE9|A0A484GUE9_SOUCH	Uncharacterized protein OS=Sousa chinensis OX=103600 GN=DBR06_SOUSAS610163 PE=4 SV=1	CCDC189
523	2	1	tr|A0A484GTN2|A0A484GTN2_SOUCH	Phosphoinositide phospholipase C (Fragment) OS=Sousa chinensis OX=103600 GN=DBR06_SOUSAS1710033 PE=4 SV=1	PLCD4
524	2	1	tr|A0A484GTD7|A0A484GTD7_SOUCH	AMP-binding domain-containing protein OS=Sousa chinensis OX=103600 GN=DBR06_SOUSAS1710087 PE=4 SV=1	ACSL3
525	2	1	tr|A0A484GSI4|A0A484GSI4_SOUCH	ML domain-containing protein OS=Sousa chinensis OX=103600 GN=DBR06_SOUSAS5810083 PE=4 SV=1	NPC2
526	2	1	tr|A0A484GMB4|A0A484GMB4_SOUCH	Uncharacterized protein (Fragment) OS=Sousa chinensis OX=103600 GN=DBR06_SOUSAS12210009 PE=4 SV=1	WDR63
527	2	1	tr|A0A484GMB0|A0A484GMB0_SOUCH	Uncharacterized protein (Fragment) OS=Sousa chinensis OX=103600 GN=DBR06_SOUSAS310270 PE=4 SV=1	PTGES2
528	2	1	tr|A0A484GLT6|A0A484GLT6_SOUCH	Uncharacterized protein (Fragment) OS=Sousa chinensis OX=103600 GN=DBR06_SOUSAS310089 PE=4 SV=1	ACTL7B
529	2	1	tr|A0A484GKF8|A0A484GKF8_SOUCH	Uncharacterized protein OS=Sousa chinensis OX=103600 GN=DBR06_SOUSAS7510024 PE=4 SV=1	LEG1
530	2	1	tr|A0A484GJG3|A0A484GJG3_SOUCH	WD_REPEATS_REGION domain-containing protein (Fragment) OS=Sousa chinensis OX=103600 GN=DBR06_SOUSAS1110199 PE=4 SV=1	AAAS
531	2	1	tr|A0A484GIL8|A0A484GIL8_SOUCH	Fes1 domain-containing protein OS=Sousa chinensis OX=103600 GN=DBR06_SOUSAS20510074 PE=4 SV=1	HSPBP1
532	2	1	tr|A0A484GHJ5|A0A484GHJ5_SOUCH	Uncharacterized protein (Fragment) OS=Sousa chinensis OX=103600 GN=DBR06_SOUSAS2810133 PE=3 SV=1	EIF4A1
533	2	1	tr|A0A2U4CQ12|A0A2U4CQ12_TURTR	membrane cofactor protein-like OS=Tursiops truncatus OX=9739 GN=LOC101320517 PE=4 SV=1	CD46
534	2	1	tr|A0A2U4CNT3|A0A2U4CNT3_TURTR	dynein light chain Tctex-type 1 isoform X3 OS=Tursiops truncatus OX=9739 GN=DYNLT1 PE=4 SV=1	DYNLT1
535	2	1	tr|A0A2U4CL32|A0A2U4CL32_TURTR	BPI fold-containing family A member 3 OS=Tursiops truncatus OX=9739 GN=BPIFA3 PE=4 SV=1	BPIFA3
536	2	1	tr|A0A2U4CGL6|A0A2U4CGL6_TURTR	immunoglobulin-binding protein 1 isoform X2 OS=Tursiops truncatus OX=9739 GN=IGBP1 PE=4 SV=1	IGBP1
537	2	1	tr|A0A2U4CFD0|A0A2U4CFD0_TURTR	Proteasome subunit beta OS=Tursiops truncatus OX=9739 GN=PSMB5 PE=3 SV=1	PSMB5
538	2	1	tr|A0A2U4CB75|A0A2U4CB75_TURTR	UBX domain-containing protein 6 OS=Tursiops truncatus OX=9739 GN=UBXN6 PE=4 SV=1	UBXN6
539	2	1	tr|A0A2U4C4H7|A0A2U4C4H7_TURTR	probable Xaa-Pro aminopeptidase 3 OS=Tursiops truncatus OX=9739 GN=XPNPEP3 PE=3 SV=1	XPNPEP3
540	2	1	tr|A0A2U4BZS1|A0A2U4BZS1_TURTR	protein FAM161A isoform X1 OS=Tursiops truncatus OX=9739 GN=FAM161A PE=4 SV=1	FAM161A
541	2	1	tr|A0A2U4BQ02|A0A2U4BQ02_TURTR	protein FAM24B OS=Tursiops truncatus OX=9739 GN=FAM24B PE=4 SV=1	FAM24B
542	2	1	tr|A0A2U4BK22|A0A2U4BK22_TURTR	schlafen-like protein 1 OS=Tursiops truncatus OX=9739 GN=SLFNL1 PE=4 SV=1	SLFNL1
543	2	1	tr|A0A2U4BBM5|A0A2U4BBM5_TURTR	optic atrophy 3 protein OS=Tursiops truncatus OX=9739 GN=OPA3 PE=4 SV=1	OPA3
544	2	1	tr|A0A2U4B8M6|A0A2U4B8M6_TURTR	Glutathione S-transferase kappa OS=Tursiops truncatus OX=9739 GN=GSTK1 PE=3 SV=1	GSTK1
545	2	1	tr|A0A2U4B8H3|A0A2U4B8H3_TURTR	Metaxin OS=Tursiops truncatus OX=9739 GN=MTX1 PE=3 SV=1	MTX1
546	2	1	tr|A0A2U4B876|A0A2U4B876_TURTR	Adenylosuccinate synthetase OS=Tursiops truncatus OX=9739 GN=ADSSL1 PE=3 SV=1	ADSSL1
547	2	1	tr|A0A2U4B561|A0A2U4B561_TURTR	C-X-C motif chemokine OS=Tursiops truncatus OX=9739 GN=LOC101331371 PE=3 SV=1	CXCL6
548	2	1	tr|A0A2U4B478|A0A2U4B478_TURTR	neuropathy target esterase OS=Tursiops truncatus OX=9739 GN=PNPLA6 PE=4 SV=1	PNPLA6
549	2	1	tr|A0A2U4B3M9|A0A2U4B3M9_TURTR	MICOS complex subunit OS=Tursiops truncatus OX=9739 GN=APOOL PE=4 SV=1	APOOL
550	2	1	tr|A0A2U4B1J9|A0A2U4B1J9_TURTR	ankyrin and armadillo repeat-containing protein OS=Tursiops truncatus OX=9739 GN=ANKAR PE=4 SV=1	ANKAR
551	2	1	tr|A0A2U4AXT0|A0A2U4AXT0_TURTR	NADH dehydrogenase [ubiquinone] iron-sulfur protein 4, mitochondrial isoform X2 OS=Tursiops truncatus OX=9739 GN=NDUFS4 PE=4 SV=1	NDUFS4
552	2	1	tr|A0A2U4AP07|A0A2U4AP07_TURTR	lanosterol 14-alpha demethylase isoform X3 OS=Tursiops truncatus OX=9739 GN=LOC101339179 PE=3 SV=1	CYP51A1
553	2	1	tr|A0A2U4ALR7|A0A2U4ALR7_TURTR	regulator of microtubule dynamics protein 1 isoform X2 OS=Tursiops truncatus OX=9739 GN=RMDN1 PE=4 SV=1	RMDN1
554	2	1	tr|A0A2U4AGA3|A0A2U4AGA3_TURTR	uncharacterized protein LOC109548130 OS=Tursiops truncatus OX=9739 GN=LOC109548130 PE=4 SV=1	ATP6V1FNB
555	2	1	tr|A0A2U4AFC1|A0A2U4AFC1_TURTR	epimerase family protein SDR39U1 OS=Tursiops truncatus OX=9739 GN=SDR39U1 PE=4 SV=1	SDR39U1
556	2	1	tr|A0A2U4AA69|A0A2U4AA69_TURTR	ES1 protein homolog, mitochondrial OS=Tursiops truncatus OX=9739 GN=CUNH21orf33 PE=4 SV=1	GATD3A
557	2	1	tr|A0A2U4A719|A0A2U4A719_TURTR	spermatogenesis-associated protein 4 OS=Tursiops truncatus OX=9739 GN=SPATA4 PE=4 SV=1	SPATA4
558	2	1	tr|A0A2U4A6N6|A0A2U4A6N6_TURTR	exosome complex exonuclease RRP44 isoform X3 OS=Tursiops truncatus OX=9739 GN=DIS3 PE=4 SV=1	DIS3
559	2	1	tr|A0A2U3V8A0|A0A2U3V8A0_TURTR	T-complex protein 1 subunit epsilon OS=Tursiops truncatus OX=9739 GN=CCT5 PE=3 SV=1	CCT5
560	2	1	tr|A0A2U3V7V8|A0A2U3V7V8_TURTR	T-complex protein 1 subunit delta OS=Tursiops truncatus OX=9739 GN=CCT4 PE=3 SV=1	CCT4
561	2	1	tr|A0A2U3V7D7|A0A2U3V7D7_TURTR	patatin-like phospholipase domain-containing protein 4 OS=Tursiops truncatus OX=9739 GN=LOC101338804 PE=4 SV=1	PNPLA4
562	2	1	tr|A0A2U3V6Y0|A0A2U3V6Y0_TURTR	vitamin K epoxide reductase complex subunit 1 isoform X1 OS=Tursiops truncatus OX=9739 GN=VKORC1 PE=4 SV=1	VKORC1
563	2	1	tr|A0A2U3V5W6|A0A2U3V5W6_TURTR	outer dense fiber protein 3 OS=Tursiops truncatus OX=9739 GN=ODF3 PE=4 SV=1	ODF3
564	32.64	44	tr|A0A484GTP9|A0A484GTP9_SOUCH	Tubulin alpha chain OS=Sousa chinensis OX=103600 GN=DBR06_SOUSAS1710056 PE=3 SV=1	TUBA4A
565	2	1	tr|A0A484H0U6|A0A484H0U6_SOUCH	Uncharacterized protein OS=Sousa chinensis OX=103600 GN=DBR06_SOUSAS28010004 PE=4 SV=1	CCDC127
566	2	1	tr|A0A484GVY3|A0A484GVY3_SOUCH	PKD_channel domain-containing protein (Fragment) OS=Sousa chinensis OX=103600 GN=DBR06_SOUSAS22110028 PE=4 SV=1	PKD2L2
567	4.08	2	tr|A0A2U4A6F0|A0A2U4A6F0_TURTR	thioredoxin reductase 2, mitochondrial isoform X3 OS=Tursiops truncatus OX=9739 GN=TXNRD2 PE=4 SV=1	TXNRD2
568	2	1	tr|A0A2U4AF97|A0A2U4AF97_TURTR	Proteasome endopeptidase complex OS=Tursiops truncatus OX=9739 GN=PSMA6 PE=3 SV=1	PSMA6
569	2.04	1	tr|A0A484GTA1|A0A484GTA1_SOUCH	Uncharacterized protein OS=Sousa chinensis OX=103600 GN=DBR06_SOUSAS1710035 PE=3 SV=1	BCS1L
570	2	1	tr|A0A484GHB6|A0A484GHB6_SOUCH	Tyrosine-protein phosphatase domain-containing protein OS=Sousa chinensis OX=103600 GN=DBR06_SOUSAS33710032 PE=4 SV=1	STYXL1
571	1.98	1	tr|A0A484GGE6|A0A484GGE6_SOUCH	Uncharacterized protein (Fragment) OS=Sousa chinensis OX=103600 GN=DBR06_SOUSAS9510018 PE=4 SV=1	BTBD16
572	1.96	1	tr|A0A484GW05|A0A484GW05_SOUCH	Uncharacterized protein OS=Sousa chinensis OX=103600 GN=DBR06_SOUSAS4610017 PE=4 SV=1	NDUFB3
573	1.96	1	tr|A0A2U3UZ54|A0A2U3UZ54_TURTR	cytochrome c oxidase subunit 7A-related protein, mitochondrial OS=Tursiops truncatus OX=9739 GN=LOC101339993 PE=4 SV=1	COX7A2L
574	1.96	1	tr|A0A484GVY1|A0A484GVY1_SOUCH	Uncharacterized protein OS=Sousa chinensis OX=103600 GN=DBR06_SOUSAS2110093 PE=4 SV=1	ACOT7
575	1.96	1	tr|A0A2U4CFU6|A0A2U4CFU6_TURTR	coiled-coil domain-containing protein 90B, mitochondrial isoform X2 OS=Tursiops truncatus OX=9739 GN=CCDC90B PE=4 SV=1	CCDC90B
576	1.96	2	tr|U5ZG59|U5ZG59_TURTR	ATP synthase subunit a OS=Tursiops truncatus OX=9739 GN=ATP6 PE=4 SV=1	ATP6
577	1.96	1	tr|A0A484GXE8|A0A484GXE8_SOUCH	Uncharacterized protein (Fragment) OS=Sousa chinensis OX=103600 GN=DBR06_SOUSAS8210237 PE=4 SV=1	DBR06_SOUSAS8210237
578	1.96	1	tr|A0A2U4BMH4|A0A2U4BMH4_TURTR	LOW QUALITY PROTEIN: cilia- and flagella-associated protein 65 OS=Tursiops truncatus OX=9739 GN=CFAP65 PE=4 SV=1	CFAP65
579	1.89	1	tr|A0A2U3V040|A0A2U3V040_TURTR	coiled-coil domain-containing protein 65 OS=Tursiops truncatus OX=9739 GN=CCDC65 PE=4 SV=1	CCDC65
580	1.89	1	tr|A0A2U4CI84|A0A2U4CI84_TURTR	radial spoke head 14 homolog OS=Tursiops truncatus OX=9739 GN=LOC101328762 PE=4 SV=1	RSPH14
581	1.89	1	tr|A0A2U3ZZX4|A0A2U3ZZX4_TURTR	ras-related protein Rap-1b OS=Tursiops truncatus OX=9739 GN=RAP1B PE=4 SV=1	RAP1B
582	1.83	1	tr|A0A2U4BSN7|A0A2U4BSN7_TURTR	Proteasome subunit alpha type OS=Tursiops truncatus OX=9739 GN=PSMA2 PE=3 SV=1	PSMA2
583	28.37	22	tr|A0A2U4A9K9|A0A2U4A9K9_TURTR	Malate dehydrogenase OS=Tursiops truncatus OX=9739 GN=MDH2 PE=3 SV=1	MDH2
584	1.85	1	tr|A0A484GZF0|A0A484GZF0_SOUCH	Uncharacterized protein OS=Sousa chinensis OX=103600 GN=DBR06_SOUSAS1310036 PE=4 SV=1	TEX43
585	1.76	2	tr|A0A2U4BIM0|A0A2U4BIM0_TURTR	pyruvate carboxylase, mitochondrial OS=Tursiops truncatus OX=9739 GN=PC PE=4 SV=1	PC
586	1.74	1	tr|A0A2U4BPP8|A0A2U4BPP8_TURTR	cilia- and flagella-associated protein 46 OS=Tursiops truncatus OX=9739 GN=CFAP46 PE=4 SV=1	CFAP46
587	1.74	1	tr|A0A2U4BM94|A0A2U4BM94_TURTR	MIF4G domain-containing protein isoform X2 OS=Tursiops truncatus OX=9739 GN=LOC101326980 PE=3 SV=1	MIF4GD
588	1.72	1	tr|A0A2U4BDV3|A0A2U4BDV3_TURTR	Nuclear pore complex protein Nup93 OS=Tursiops truncatus OX=9739 GN=NUP93 PE=3 SV=1	NUP93
589	1.83	2	tr|A0A2U4CQ26|A0A2U4CQ26_TURTR	sulfhydryl oxidase 1 OS=Tursiops truncatus OX=9739 GN=QSOX1 PE=4 SV=1	QSOX1
590	1.66	1	tr|A0A2U3V5X4|A0A2U3V5X4_TURTR	GrpE protein homolog OS=Tursiops truncatus OX=9739 GN=GRPEL1 PE=3 SV=1	GRPEL1
591	1.59	1	tr|A0A484GY86|A0A484GY86_SOUCH	Uncharacterized protein (Fragment) OS=Sousa chinensis OX=103600 GN=DBR06_SOUSAS14610019 PE=3 SV=1	SMG1
592	1.57	1	tr|A0A484GV37|A0A484GV37_SOUCH	Uncharacterized protein OS=Sousa chinensis OX=103600 GN=DBR06_SOUSAS1710136 PE=4 SV=1	SPATA3

## Sheet: Male 2 sperm Sample 2
N	Score Max	Peptides(95%)	Accession	Name	Gene Name
1	378.72	651	tr|A0A2U4AL28|A0A2U4AL28_TURTR	A-kinase anchor protein 3 OS=Tursiops truncatus OX=9739 GN=AKAP3 PE=4 SV=1	AKAP3
2	143.32	118	tr|A0A484GMZ5|A0A484GMZ5_SOUCH	Uncharacterized protein OS=Sousa chinensis OX=103600 GN=DBR06_SOUSAS310285 PE=4 SV=1	ODF2
3	116.3	76	tr|A0A2U4B1D8|A0A2U4B1D8_TURTR	fibrous sheath-interacting protein 2 OS=Tursiops truncatus OX=9739 GN=FSIP2 PE=4 SV=1	FSIP2
4	102.02	113	tr|A0A2U4A3V4|A0A2U4A3V4_TURTR	glutathione S-transferase Mu 3 OS=Tursiops truncatus OX=9739 GN=LOC101320455 PE=4 SV=1	GSTM3
5	86.4	51	tr|A0A484GLY6|A0A484GLY6_SOUCH	Uncharacterized protein (Fragment) OS=Sousa chinensis OX=103600 GN=DBR06_SOUSAS11510048 PE=3 SV=1	HK1
6	83.91	58	tr|A0A484H3Q7|A0A484H3Q7_SOUCH	ATP synthase subunit alpha OS=Sousa chinensis OX=103600 GN=DBR06_SOUSAS25010017 PE=3 SV=1	ATP5A1
7	79.17	82	tr|A0A2U3ZZ00|A0A2U3ZZ00_TURTR	Glutamine synthetase OS=Tursiops truncatus OX=9739 GN=GLUL PE=3 SV=1	GLUL
8	73.59	53	tr|A0A2U4AT49|A0A2U4AT49_TURTR	tektin-5 OS=Tursiops truncatus OX=9739 GN=TEKT5 PE=4 SV=1	TEKT5
9	72.95	129	tr|A0A387L8L1|A0A387L8L1_PSECS	Tubulin beta chain OS=Pseudorca crassidens OX=82174 GN=TUBB PE=3 SV=1	TUBB
10	67.88	41	tr|A0A2U4ABJ8|A0A2U4ABJ8_TURTR	heat shock-related 70 kDa protein 2 OS=Tursiops truncatus OX=9739 GN=HSPA2 PE=3 SV=1	HSPA2
11	67.77	39	tr|A0A2U4ABJ1|A0A2U4ABJ1_TURTR	Glycerol-3-phosphate dehydrogenase OS=Tursiops truncatus OX=9739 GN=GPD2 PE=3 SV=1	GPD2
12	67.4	46	tr|A0A2U4AYL4|A0A2U4AYL4_TURTR	calcium-binding tyrosine phosphorylation-regulated protein isoform X1 OS=Tursiops truncatus OX=9739 GN=CABYR PE=4 SV=1	CABYR
13	60.6	45	tr|A0A2U4CJ19|A0A2U4CJ19_TURTR	dynein heavy chain 8, axonemal OS=Tursiops truncatus OX=9739 GN=DNAH8 PE=4 SV=1	DNAH8
14	59.62	88	tr|A0A2U3V8E2|A0A2U3V8E2_TURTR	ropporin-1A OS=Tursiops truncatus OX=9739 GN=ROPN1 PE=4 SV=1	ROPN1
15	59.12	42	tr|A0A2U4C2L2|A0A2U4C2L2_TURTR	tektin-3 OS=Tursiops truncatus OX=9739 GN=TEKT3 PE=4 SV=1	TEKT3
16	58.2	41	tr|A0A2U4CJ57|A0A2U4CJ57_TURTR	EF-hand domain-containing protein 1 isoform X1 OS=Tursiops truncatus OX=9739 GN=EFHC1 PE=4 SV=1	EFHC1
17	57.28	31	tr|A0A2U4CAA2|A0A2U4CAA2_TURTR	lactotransferrin isoform X1 OS=Tursiops truncatus OX=9739 GN=LTF PE=3 SV=1	LTF
18	56.91	39	tr|A0A484GJC4|A0A484GJC4_SOUCH	Uncharacterized protein OS=Sousa chinensis OX=103600 GN=DBR06_SOUSAS8910036 PE=3 SV=1	CKMT1
19	56.66	52	tr|A0A2U3V1W9|A0A2U3V1W9_TURTR	ATP synthase subunit beta OS=Tursiops truncatus OX=9739 GN=ATP5B PE=3 SV=1	ATP5B
20	55.18	34	tr|A0A2U4A6P7|A0A2U4A6P7_TURTR	importin-5 isoform X3 OS=Tursiops truncatus OX=9739 GN=IPO5 PE=4 SV=1	IPO5
21	54.21	41	tr|A0A2U4ARG7|A0A2U4ARG7_TURTR	mitochondria-eating protein OS=Tursiops truncatus OX=9739 GN=SPATA18 PE=4 SV=1	SPATA18
22	50.97	29	tr|A0A2U4BWD3|A0A2U4BWD3_TURTR	Acetyltransferase component of pyruvate dehydrogenase complex OS=Tursiops truncatus OX=9739 GN=DLAT PE=3 SV=1	DLAT
23	49.96	31	tr|A0A2U3UZH0|A0A2U3UZH0_TURTR	tektin-2 OS=Tursiops truncatus OX=9739 GN=TEKT2 PE=4 SV=1	TEKT2
24	48.29	45	tr|A0A484GJI5|A0A484GJI5_SOUCH	Tubulin alpha chain OS=Sousa chinensis OX=103600 GN=DBR06_SOUSAS1110113 PE=3 SV=1	TUBA1A
25	47.08	36	tr|A0A2U4AXG0|A0A2U4AXG0_TURTR	Succinyl-CoA:3-ketoacid-coenzyme A transferase OS=Tursiops truncatus OX=9739 GN=OXCT1 PE=3 SV=1	OXCT1
26	46.72	29	tr|A0A484GVX6|A0A484GVX6_SOUCH	Dihydrolipoyl dehydrogenase OS=Sousa chinensis OX=103600 GN=DBR06_SOUSAS32610001 PE=3 SV=1	DLD
27	52.27	28	tr|A0A387L8T2|A0A387L8T2_PSECS	Heat shock 70kDa protein 1-like OS=Pseudorca crassidens OX=82174 GN=HSPA1L PE=3 SV=1	HSPA1L
28	45.9	29	tr|A0A484H4E5|A0A484H4E5_SOUCH	Pyruvate dehydrogenase E1 component subunit alpha (Fragment) OS=Sousa chinensis OX=103600 GN=DBR06_SOUSAS31910002 PE=4 SV=1	PDHA1
29	45.71	28	tr|A0A484GN39|A0A484GN39_SOUCH	Amidase domain-containing protein OS=Sousa chinensis OX=103600 GN=DBR06_SOUSAS210294 PE=4 SV=1	FAAH
30	44.94	31	tr|A0A2U4BNH8|A0A2U4BNH8_TURTR	60 kDa heat shock protein, mitochondrial isoform X1 OS=Tursiops truncatus OX=9739 GN=HSPD1 PE=3 SV=1	HSPD1
31	45.33	26	tr|A0A2U3V3T4|A0A2U3V3T4_TURTR	cAMP-dependent protein kinase type I-alpha regulatory subunit OS=Tursiops truncatus OX=9739 GN=PRKAR1A PE=4 SV=1	PRKAR1A
32	45.08	28	tr|A0A2U4BN32|A0A2U4BN32_TURTR	NADH-ubiquinone oxidoreductase 75 kDa subunit, mitochondrial OS=Tursiops truncatus OX=9739 GN=NDUFS1 PE=3 SV=1	NDUFS1
33	44.6	24	tr|A0A2U4CNM6|A0A2U4CNM6_TURTR	L-lactate dehydrogenase OS=Tursiops truncatus OX=9739 GN=LDHAL6B PE=3 SV=1	LDHAL6B
34	44.41	28	tr|A0A2U4BEP2|A0A2U4BEP2_TURTR	voltage-dependent anion-selective channel protein 2 OS=Tursiops truncatus OX=9739 GN=VDAC2 PE=4 SV=1	VDAC2
35	43.34	27	tr|A0A484H0Z3|A0A484H0Z3_SOUCH	Succinate dehydrogenase [ubiquinone] flavoprotein subunit, mitochondrial OS=Sousa chinensis OX=103600 GN=DBR06_SOUSAS28010005 PE=3 SV=1	SDHA
36	43.25	31	tr|A0A2U4A9H3|A0A2U4A9H3_TURTR	cytochrome b-c1 complex subunit 2, mitochondrial OS=Tursiops truncatus OX=9739 GN=LOC101324665 PE=3 SV=1	UQCRC2
37	41.65	28	tr|A0A484GHG4|A0A484GHG4_SOUCH	Uncharacterized protein (Fragment) OS=Sousa chinensis OX=103600 GN=DBR06_SOUSAS33710033 PE=4 SV=1	MDH2
38	41.66	25	tr|A0A2U3V878|A0A2U3V878_TURTR	endoplasmin OS=Tursiops truncatus OX=9739 GN=HSP90B1 PE=3 SV=1	HSP90B1
39	41.16	41	tr|A0A484GVK4|A0A484GVK4_SOUCH	Pyruvate dehydrogenase E1 component subunit beta OS=Sousa chinensis OX=103600 GN=DBR06_SOUSAS2110134 PE=4 SV=1	PDHB
40	40.08	23	tr|A0A2U4BBT3|A0A2U4BBT3_TURTR	sulfide:quinone oxidoreductase, mitochondrial OS=Tursiops truncatus OX=9739 GN=SQRDL PE=4 SV=1	SQRDL
41	38.42	32	tr|A0A2U3V5C2|A0A2U3V5C2_TURTR	outer dense fiber protein 1 OS=Tursiops truncatus OX=9739 GN=ODF1 PE=4 SV=1	ODF1
42	39.2	21	tr|A0A2U4BNL0|A0A2U4BNL0_TURTR	dynein heavy chain 7, axonemal OS=Tursiops truncatus OX=9739 GN=DNAH7 PE=4 SV=1	DNAH7
43	38.13	23	tr|A0A2U3V2A5|A0A2U3V2A5_TURTR	ADP/ATP translocase 1 OS=Tursiops truncatus OX=9739 GN=SLC25A4 PE=3 SV=1	SLC25A4
44	38.55	28	tr|A0A2U3V1L4|A0A2U3V1L4_TURTR	alpha-enolase OS=Tursiops truncatus OX=9739 GN=ENO1 PE=3 SV=1	ENO1
45	38	32	tr|A0A2U3V9H9|A0A2U3V9H9_TURTR	cystatin-11 OS=Tursiops truncatus OX=9739 GN=CST11 PE=4 SV=1	CST11
46	37.87	35	tr|A0A2U3ZYQ8|A0A2U3ZYQ8_TURTR	Citrate synthase OS=Tursiops truncatus OX=9739 GN=CS PE=3 SV=1	CS
47	37.3	24	tr|A0A2U3UZ92|A0A2U3UZ92_TURTR	voltage-dependent anion-selective channel protein 3 OS=Tursiops truncatus OX=9739 GN=VDAC3 PE=4 SV=1	VDAC3
48	35.94	24	tr|A0A2U4A1R3|A0A2U4A1R3_TURTR	nuclear pore membrane glycoprotein 210-like OS=Tursiops truncatus OX=9739 GN=NUP210L PE=4 SV=1	NUP210L
49	37.47	21	tr|A0A484GL53|A0A484GL53_SOUCH	Uncharacterized protein OS=Sousa chinensis OX=103600 GN=DBR06_SOUSAS10810023 PE=3 SV=1	HSPA9
50	35.18	36	tr|A0A2U4C839|A0A2U4C839_TURTR	lactadherin OS=Tursiops truncatus OX=9739 GN=MFGE8 PE=4 SV=1	MFGE8
51	34.79	69	tr|A0A2U4CKY7|A0A2U4CKY7_TURTR	Dynein light chain OS=Tursiops truncatus OX=9739 GN=DYNLL1 PE=3 SV=1	DYNLL1
52	33.77	25	tr|A0A2U4A6M6|A0A2U4A6M6_TURTR	dihydrolipoyllysine-residue succinyltransferase component of 2-oxoglutarate dehydrogenase complex, mitochondrial isoform X2 OS=Tursiops truncatus OX=9739 GN=DLST PE=4 SV=1	DLST
53	33.25	23	tr|A0A2U4B677|A0A2U4B677_TURTR	sperm-associated antigen 6 isoform X1 OS=Tursiops truncatus OX=9739 GN=SPAG6 PE=4 SV=1	SPAG6
54	33.22	18	tr|A0A484GSZ1|A0A484GSZ1_SOUCH	Uncharacterized protein OS=Sousa chinensis OX=103600 GN=DBR06_SOUSAS1710084 PE=3 SV=1	GK
55	32.47	22	tr|A0A2U4BPT4|A0A2U4BPT4_TURTR	2-oxoglutarate dehydrogenase, mitochondrial OS=Tursiops truncatus OX=9739 GN=OGDH PE=4 SV=1	OGDH
56	32.23	23	tr|A0A2U4AKU6|A0A2U4AKU6_TURTR	Glyceraldehyde-3-phosphate dehydrogenase OS=Tursiops truncatus OX=9739 GN=GAPDH PE=3 SV=1	GAPDH
57	31.88	16	tr|B0LM20|B0LM20_TURTR	Acrosin (Fragment) OS=Tursiops truncatus OX=9739 GN=ACR PE=3 SV=1	ACR
58	30.84	22	tr|A0A2U4BBE6|A0A2U4BBE6_TURTR	spermatid-specific manchette-related protein 1 isoform X2 OS=Tursiops truncatus OX=9739 GN=CUNH9orf24 PE=4 SV=1	SMRP1
59	30.84	20	tr|A0A2U4AIN7|A0A2U4AIN7_TURTR	ras-related protein Rab-2A OS=Tursiops truncatus OX=9739 GN=RAB2A PE=4 SV=1	RAB2A
60	29.82	20	tr|A0A2U4C4M7|A0A2U4C4M7_TURTR	uncharacterized protein LOC109551478 OS=Tursiops truncatus OX=9739 GN=LOC109551478 PE=3 SV=1	H3C1
61	29.36	18	tr|A0A2U3V2Y7|A0A2U3V2Y7_TURTR	Glycerol-3-phosphate dehydrogenase [NAD(+)] OS=Tursiops truncatus OX=9739 GN=LOC101328950 PE=3 SV=1	GPD1L
62	32.22	21	tr|A0A2U4BLX2|A0A2U4BLX2_TURTR	dynein heavy chain 17, axonemal OS=Tursiops truncatus OX=9739 GN=DNAH17 PE=4 SV=1	DNAH17
63	27.34	16	tr|A0A2U3V4Q7|A0A2U3V4Q7_TURTR	calicin OS=Tursiops truncatus OX=9739 GN=CCIN PE=4 SV=1	CCIN
64	27.26	18	tr|A0A2U4CB52|A0A2U4CB52_TURTR	long-chain-fatty-acid--CoA ligase ACSBG2 OS=Tursiops truncatus OX=9739 GN=ACSBG2 PE=4 SV=1	ACSBG2
65	34.32	20	tr|A0A484GPH2|A0A484GPH2_SOUCH	Uncharacterized protein OS=Sousa chinensis OX=103600 GN=DBR06_SOUSAS8810048 PE=3 SV=1	SLC25A31
66	26.64	21	tr|A0A2U4A174|A0A2U4A174_TURTR	F-actin-capping protein subunit beta OS=Tursiops truncatus OX=9739 GN=CAPZB PE=3 SV=1	CAPZB
67	26.24	16	tr|A0A484GR31|A0A484GR31_SOUCH	Uncharacterized protein (Fragment) OS=Sousa chinensis OX=103600 GN=DBR06_SOUSAS110225 PE=4 SV=1	GSTO2
68	26.04	14	tr|A0A2U4AP04|A0A2U4AP04_TURTR	tektin-1 OS=Tursiops truncatus OX=9739 GN=TEKT1 PE=4 SV=1	TEKT1
69	24.57	23	tr|A0A2U4APR3|A0A2U4APR3_TURTR	izumo sperm-egg fusion protein 1 isoform X3 OS=Tursiops truncatus OX=9739 GN=IZUMO1 PE=4 SV=1	IZUMO1
70	24.16	16	tr|A0A2U4A3Q3|A0A2U4A3Q3_TURTR	cAMP-dependent protein kinase catalytic subunit beta isoform X2 OS=Tursiops truncatus OX=9739 GN=PRKACB PE=3 SV=1	PRKACB
71	24.08	13	tr|A0A484GH73|A0A484GH73_SOUCH	Serine/threonine-protein phosphatase (Fragment) OS=Sousa chinensis OX=103600 GN=DBR06_SOUSAS20210037 PE=3 SV=1	PPP1CC
72	24.04	13	tr|A0A2U4A7U7|A0A2U4A7U7_TURTR	disintegrin and metalloproteinase domain-containing protein 5-like isoform X2 OS=Tursiops truncatus OX=9739 GN=LOC101339706 PE=4 SV=1	ADAM5
73	22.97	12	tr|A0A484H3L1|A0A484H3L1_SOUCH	Uncharacterized protein OS=Sousa chinensis OX=103600 GN=DBR06_SOUSAS1810238 PE=4 SV=1	RSPH9
74	22.88	15	tr|A0A2U4CK81|A0A2U4CK81_TURTR	electron transfer flavoprotein subunit alpha, mitochondrial OS=Tursiops truncatus OX=9739 GN=ETFA PE=4 SV=1	ETFA
75	22.56	16	tr|A0A2U4A6S8|A0A2U4A6S8_TURTR	carnitine O-palmitoyltransferase 1, muscle isoform isoform X2 OS=Tursiops truncatus OX=9739 GN=CPT1B PE=3 SV=1	CPT1B
76	22.3	13	tr|A0A2U3V0R4|A0A2U3V0R4_TURTR	NADH dehydrogenase [ubiquinone] iron-sulfur protein 3, mitochondrial OS=Tursiops truncatus OX=9739 GN=NDUFS3 PE=3 SV=1	NDUFS3
77	22.19	11	tr|A0A2U4C3T3|A0A2U4C3T3_TURTR	Angiotensin-converting enzyme OS=Tursiops truncatus OX=9739 GN=ACE PE=3 SV=1	ACE
78	23.05	13	tr|A0A2U4BZS8|A0A2U4BZS8_TURTR	trifunctional enzyme subunit alpha, mitochondrial OS=Tursiops truncatus OX=9739 GN=HADHA PE=3 SV=1	HADHA
79	21.91	14	tr|A0A2U4CMR7|A0A2U4CMR7_TURTR	coiled-coil domain-containing protein 105 OS=Tursiops truncatus OX=9739 GN=CCDC105 PE=4 SV=1	CCDC105
80	21.67	17	tr|A0A2U3V7W5|A0A2U3V7W5_TURTR	F-actin-capping protein subunit alpha OS=Tursiops truncatus OX=9739 GN=CAPZA3 PE=3 SV=1	CAPZA3
81	22.15	13	tr|A0A2U4CLU6|A0A2U4CLU6_TURTR	LOW QUALITY PROTEIN: casein kinase II subunit alpha OS=Tursiops truncatus OX=9739 GN=CSNK2A1 PE=3 SV=1	CSNK2A1
82	20.76	12	tr|A0A2U4B5B1|A0A2U4B5B1_TURTR	serum albumin isoform X2 OS=Tursiops truncatus OX=9739 GN=ALB PE=4 SV=1	ALB
83	20.67	13	tr|A0A484GUU2|A0A484GUU2_SOUCH	Uncharacterized protein OS=Sousa chinensis OX=103600 GN=DBR06_SOUSAS3410144 PE=4 SV=1	SPACA1
84	20.63	11	tr|A0A2U4BDM5|A0A2U4BDM5_TURTR	cilia- and flagella-associated protein 20 isoform X1 OS=Tursiops truncatus OX=9739 GN=CFAP20 PE=4 SV=1	CFAP20
85	20.6	16	tr|A0A2U4CQQ1|A0A2U4CQQ1_TURTR	heat shock protein HSP 90-alpha OS=Tursiops truncatus OX=9739 GN=HSP90AA1 PE=3 SV=1	HSP90AA1
86	20.76	13	tr|A0A077SA04|A0A077SA04_TURTR	Lysozyme OS=Tursiops truncatus OX=9739 GN=LYZF1 PE=3 SV=1	LYZF1
87	20.5	14	tr|A0A484GWZ7|A0A484GWZ7_SOUCH	Spermatogenesis-associated protein 20 OS=Sousa chinensis OX=103600 GN=DBR06_SOUSAS8210210 PE=4 SV=1	SPATA20
88	20.47	11	tr|A0A484GUP0|A0A484GUP0_SOUCH	Uncharacterized protein (Fragment) OS=Sousa chinensis OX=103600 GN=DBR06_SOUSAS2110069 PE=3 SV=1	ACTRT2
89	20.46	13	tr|A0A2U4AKU2|A0A2U4AKU2_TURTR	solute carrier family 2, facilitated glucose transporter member 3 OS=Tursiops truncatus OX=9739 GN=LOC101333672 PE=3 SV=1	SLC2A3
90	20.59	11	tr|A0A484GX76|A0A484GX76_SOUCH	Prohibitin OS=Sousa chinensis OX=103600 GN=DBR06_SOUSAS8210182 PE=3 SV=1	PHB
91	20.38	14	tr|A0A484H345|A0A484H345_SOUCH	Arm_2 domain-containing protein OS=Sousa chinensis OX=103600 GN=DBR06_SOUSAS1810107 PE=4 SV=1	ARMC12
92	22.38	12	tr|A0A2U4AGQ2|A0A2U4AGQ2_TURTR	voltage-dependent anion-selective channel protein 1 OS=Tursiops truncatus OX=9739 GN=VDAC1 PE=4 SV=1	VDAC1
93	20.24	11	tr|A0A2U4B6F4|A0A2U4B6F4_TURTR	ATP synthase subunit gamma OS=Tursiops truncatus OX=9739 GN=ATP5C1 PE=3 SV=1	ATP5C1
94	20.18	10	tr|A0A2U4B2D4|A0A2U4B2D4_TURTR	4-trimethylaminobutyraldehyde dehydrogenase isoform X2 OS=Tursiops truncatus OX=9739 GN=ALDH9A1 PE=3 SV=1	ALDH9A1
95	20.1	19	tr|A0A2U4BHC6|A0A2U4BHC6_TURTR	Malic enzyme OS=Tursiops truncatus OX=9739 GN=ME2 PE=3 SV=1	ME2
96	20	12	tr|A0A2U4CHL3|A0A2U4CHL3_TURTR	apoptosis-inducing factor 1, mitochondrial isoform X2 OS=Tursiops truncatus OX=9739 GN=AIFM1 PE=4 SV=1	AIFM1
97	19.9	12	tr|A0A2U3V4L1|A0A2U3V4L1_TURTR	trifunctional enzyme subunit alpha, mitochondrial-like OS=Tursiops truncatus OX=9739 GN=LOC101337221 PE=4 SV=1	HADHA
98	19.87	13	tr|A0A2U4BCZ4|A0A2U4BCZ4_TURTR	Aspartate aminotransferase OS=Tursiops truncatus OX=9739 GN=GOT2 PE=4 SV=1	GOT2
99	19.7	15	tr|A0A484GSI4|A0A484GSI4_SOUCH	ML domain-containing protein OS=Sousa chinensis OX=103600 GN=DBR06_SOUSAS5810083 PE=4 SV=1	NPC2
100	19.59	15	tr|A0A2U4B5J2|A0A2U4B5J2_TURTR	ly6/PLAUR domain-containing protein 4 OS=Tursiops truncatus OX=9739 GN=LYPD4 PE=4 SV=1	LYPD4
101	20.24	13	tr|A0A2U4C2R4|A0A2U4C2R4_TURTR	cilia- and flagella-associated protein 52 isoform X1 OS=Tursiops truncatus OX=9739 GN=CFAP52 PE=4 SV=1	CFAP52
102	18.93	17	tr|A0A2U4AJN2|A0A2U4AJN2_TURTR	probable C-mannosyltransferase DPY19L2 OS=Tursiops truncatus OX=9739 GN=DPY19L2 PE=4 SV=1	DPY19L2
103	18.91	16	tr|A0A2U4BBK5|A0A2U4BBK5_TURTR	radial spoke head protein 6 homolog A OS=Tursiops truncatus OX=9739 GN=RSPH6A PE=4 SV=1	RSPH6A
104	18.94	11	tr|A0A2U4BM63|A0A2U4BM63_TURTR	ATP synthase subunit d, mitochondrial OS=Tursiops truncatus OX=9739 GN=ATP5H PE=3 SV=1	ATP5H
105	18.79	13	tr|A0A484GM19|A0A484GM19_SOUCH	ACTL7A_N domain-containing protein (Fragment) OS=Sousa chinensis OX=103600 GN=DBR06_SOUSAS310090 PE=3 SV=1	ACTL7A
106	18.69	12	tr|W0UVE9|W0UVE9_TURTR	Ribonuclease A H1 OS=Tursiops truncatus OX=9739 GN=RAH1 PE=3 SV=1	RAH1
107	18.66	12	tr|A0A2U4CFM9|A0A2U4CFM9_TURTR	disintegrin and metalloproteinase domain-containing protein 20-like OS=Tursiops truncatus OX=9739 GN=LOC101328409 PE=4 SV=1	LOC101328409
108	18.36	9	tr|A0A2U4CS69|A0A2U4CS69_TURTR	Nucleoside diphosphate kinase 7 OS=Tursiops truncatus OX=9739 GN=NME7 PE=3 SV=1	NME7
109	18.11	12	tr|A0A2U4AKQ5|A0A2U4AKQ5_TURTR	NADH dehydrogenase [ubiquinone] 1 alpha subcomplex subunit 9, mitochondrial isoform X1 OS=Tursiops truncatus OX=9739 GN=NDUFA9 PE=4 SV=1	NDUFA9
110	17.4	11	tr|A0A2U4AGH3|A0A2U4AGH3_TURTR	Fascin OS=Tursiops truncatus OX=9739 GN=FSCN3 PE=3 SV=1	FSCN3
111	17.39	11	tr|A0A2U4AHT9|A0A2U4AHT9_TURTR	protein FAM71B OS=Tursiops truncatus OX=9739 GN=FAM71B PE=4 SV=1	FAM71B
112	17.34	12	tr|A0A2U4BTF6|A0A2U4BTF6_TURTR	Ferritin OS=Tursiops truncatus OX=9739 GN=FTMT PE=3 SV=1	FTMT
113	17.28	13	tr|A0A484GKU0|A0A484GKU0_SOUCH	Ig-like domain-containing protein (Fragment) OS=Sousa chinensis OX=103600 GN=DBR06_SOUSAS10810004 PE=4 SV=1	ZPBP
114	21.28	12	tr|A0A484GLW3|A0A484GLW3_SOUCH	Uncharacterized protein OS=Sousa chinensis OX=103600 GN=DBR06_SOUSAS310234 PE=3 SV=1	HSPA5
115	42.29	71	tr|A0A2U4ALI0|A0A2U4ALI0_TURTR	Tubulin alpha chain OS=Tursiops truncatus OX=9739 GN=LOC101339685 PE=3 SV=1	TUBA3
116	17.17	9	tr|A0A484GRQ0|A0A484GRQ0_SOUCH	Aspartate aminotransferase OS=Sousa chinensis OX=103600 GN=DBR06_SOUSAS110126 PE=4 SV=1	GOT1
117	16.99	12	tr|A0A2U3V6X2|A0A2U3V6X2_TURTR	saccharopine dehydrogenase-like oxidoreductase isoform X2 OS=Tursiops truncatus OX=9739 GN=SCCPDH PE=4 SV=1	SCCPDH
118	16.97	12	tr|B6VQP8|B6VQP8_TURTR	Ferritin OS=Tursiops truncatus OX=9739 GN=FT PE=2 SV=1	FT
119	16.7	11	tr|A0A2U4CQ26|A0A2U4CQ26_TURTR	sulfhydryl oxidase 1 OS=Tursiops truncatus OX=9739 GN=QSOX1 PE=4 SV=1	QSOX1
120	16.66	8	tr|A0A2U4CGD5|A0A2U4CGD5_TURTR	transitional endoplasmic reticulum ATPase OS=Tursiops truncatus OX=9739 GN=VCP PE=3 SV=1	VCP
121	16.59	10	tr|A0A484GQX9|A0A484GQX9_SOUCH	Uncharacterized protein OS=Sousa chinensis OX=103600 GN=DBR06_SOUSAS1410146 PE=4 SV=1	SPATC1
122	16.1	9	tr|A0A484GR26|A0A484GR26_SOUCH	Uncharacterized protein OS=Sousa chinensis OX=103600 GN=DBR06_SOUSAS1410148 PE=4 SV=1	OPLAH
123	16.14	17	tr|A0A2U3V0I1|A0A2U3V0I1_TURTR	Succinate dehydrogenase [ubiquinone] iron-sulfur subunit, mitochondrial OS=Tursiops truncatus OX=9739 GN=SDHB PE=3 SV=1	SDHB
124	16.1	10	tr|A0A2U4ARA3|A0A2U4ARA3_TURTR	hydroxyacyl-coenzyme A dehydrogenase, mitochondrial isoform X1 OS=Tursiops truncatus OX=9739 GN=HADH PE=4 SV=1	HADH
125	16	8	tr|A0A2U4BUE5|A0A2U4BUE5_TURTR	Cytochrome c oxidase subunit OS=Tursiops truncatus OX=9739 GN=LOC101339822 PE=3 SV=1	COX6B1
126	15.93	10	tr|A0A2U4BWJ7|A0A2U4BWJ7_TURTR	cullin-5 isoform X4 OS=Tursiops truncatus OX=9739 GN=CUL5 PE=3 SV=1	CUL5
127	15.42	12	tr|A0A2U4APQ7|A0A2U4APQ7_TURTR	glycerol-3-phosphate phosphatase isoform X1 OS=Tursiops truncatus OX=9739 GN=PGP PE=3 SV=1	PGP
128	20.28	14	tr|C6L2F0|C6L2F0_TURTR	L-lactate dehydrogenase OS=Tursiops truncatus OX=9739 GN=LDHA PE=2 SV=1	LDHA
129	15.39	10	tr|A0A2U4C2P8|A0A2U4C2P8_TURTR	polyubiquitin-B OS=Tursiops truncatus OX=9739 GN=UBB PE=4 SV=1	UBB
130	15.27	7	tr|A0A2U4BCP1|A0A2U4BCP1_TURTR	Protein disulfide-isomerase OS=Tursiops truncatus OX=9739 GN=PDIA3 PE=3 SV=1	PDIA3
131	15.23	10	tr|A0A2U4AI77|A0A2U4AI77_TURTR	14-3-3 protein zeta/delta isoform X1 OS=Tursiops truncatus OX=9739 GN=YWHAZ PE=3 SV=1	YWHAZ
132	14.92	7	tr|A0A484GUZ6|A0A484GUZ6_SOUCH	Choline dehydrogenase OS=Sousa chinensis OX=103600 GN=DBR06_SOUSAS2110169 PE=3 SV=1	CHDH
133	14.82	11	tr|A0A2U4C4L2|A0A2U4C4L2_TURTR	aconitate hydratase, mitochondrial OS=Tursiops truncatus OX=9739 GN=ACO2 PE=4 SV=1	ACO2
134	15.48	9	tr|A0A484H179|A0A484H179_SOUCH	Uncharacterized protein OS=Sousa chinensis OX=103600 GN=DBR06_SOUSAS7910055 PE=4 SV=1	DNAH10
135	14.71	9	tr|A1E0X2|A1E0X2_LAGAC	Beta-actin (Fragment) OS=Lagenorhynchus acutus OX=90246 PE=2 SV=1	A1E0X2
136	14.63	9	tr|A0A2U4BWH7|A0A2U4BWH7_TURTR	hypoxia up-regulated protein 1 OS=Tursiops truncatus OX=9739 GN=HYOU1 PE=4 SV=1	HYOU1
137	14.58	9	tr|A0A484GWB6|A0A484GWB6_SOUCH	Importin N-terminal domain-containing protein OS=Sousa chinensis OX=103600 GN=DBR06_SOUSAS8210139 PE=4 SV=1	KPNB1
138	14.58	9	tr|U5ZGV5|U5ZGV5_TURTR	Cytochrome c oxidase subunit 2 OS=Tursiops truncatus OX=9739 GN=COX2 PE=3 SV=1	COX2
139	14.56	7	tr|A0A2U4CH65|A0A2U4CH65_TURTR	Pyruvate kinase OS=Tursiops truncatus OX=9739 GN=PKM PE=3 SV=1	PKM
140	14.53	8	tr|A0A2U3V5F6|A0A2U3V5F6_TURTR	BAG family molecular chaperone regulator 5 OS=Tursiops truncatus OX=9739 GN=BAG5 PE=4 SV=1	BAG5
141	14.55	8	tr|A0A2U3V8Z1|A0A2U3V8Z1_TURTR	ATP synthase F(0) complex subunit B1, mitochondrial OS=Tursiops truncatus OX=9739 GN=ATP5F1 PE=4 SV=1	ATP5F1
142	14.47	11	tr|A0A484GQL5|A0A484GQL5_SOUCH	Cytochrome c domain-containing protein OS=Sousa chinensis OX=103600 GN=DBR06_SOUSAS1410151 PE=4 SV=1	CYC1
143	14.42	8	tr|A0A2U4CNM9|A0A2U4CNM9_TURTR	parkin coregulated gene protein OS=Tursiops truncatus OX=9739 GN=PACRG PE=4 SV=1	PACRG
144	14.36	7	tr|A0A2U4CIW7|A0A2U4CIW7_TURTR	methylmalonyl-CoA mutase, mitochondrial isoform X2 OS=Tursiops truncatus OX=9739 GN=MUT PE=4 SV=1	MUT
145	14.3	8	tr|A0A2U4ABZ0|A0A2U4ABZ0_TURTR	calcium-binding mitochondrial carrier protein Aralar1 isoform X2 OS=Tursiops truncatus OX=9739 GN=SLC25A12 PE=3 SV=1	SLC25A12
146	14.22	7	tr|A0A2U4C9U4|A0A2U4C9U4_TURTR	dnaJ homolog subfamily B member 13 OS=Tursiops truncatus OX=9739 GN=DNAJB13 PE=4 SV=1	DNAJB13
147	14	10	tr|A0A2U4C0R2|A0A2U4C0R2_TURTR	LOW QUALITY PROTEIN: ubiquitin-like modifier-activating enzyme 1 OS=Tursiops truncatus OX=9739 GN=UBA1 PE=3 SV=1	UBA1
148	13.63	8	tr|A0A2U4A7T2|A0A2U4A7T2_TURTR	disintegrin and metalloproteinase domain-containing protein 32 isoform X2 OS=Tursiops truncatus OX=9739 GN=LOC101331361 PE=4 SV=1	ADAM32
149	13.59	8	tr|A0A484GMF8|A0A484GMF8_SOUCH	CHCH domain-containing protein OS=Sousa chinensis OX=103600 GN=DBR06_SOUSAS310194 PE=4 SV=1	NDUFA8
150	13.51	7	tr|A0A2U3V1S6|A0A2U3V1S6_TURTR	NADH dehydrogenase [ubiquinone] 1 beta subcomplex subunit 10 OS=Tursiops truncatus OX=9739 GN=NDUFB10 PE=4 SV=1	NDUFB10
151	13.48	7	tr|A0A2U4ATX3|A0A2U4ATX3_TURTR	serine/threonine-protein phosphatase CPPED1 OS=Tursiops truncatus OX=9739 GN=CPPED1 PE=4 SV=1	CPPED1
152	13.37	10	tr|A0A2U4AU44|A0A2U4AU44_TURTR	multidrug resistance protein 1 OS=Tursiops truncatus OX=9739 GN=ABCB1 PE=4 SV=1	ABCB1
153	13.31	8	tr|A0A2U4ATZ2|A0A2U4ATZ2_TURTR	solute carrier family 25 member 40 isoform X1 OS=Tursiops truncatus OX=9739 GN=SLC25A40 PE=3 SV=1	SLC25A40
154	13.28	10	tr|A0A484GLL8|A0A484GLL8_SOUCH	SCP2 domain-containing protein OS=Sousa chinensis OX=103600 GN=DBR06_SOUSAS310120 PE=4 SV=1	HSDL2
155	13.1	9	tr|A0A2U4B0S0|A0A2U4B0S0_TURTR	probable serine carboxypeptidase CPVL OS=Tursiops truncatus OX=9739 GN=CPVL PE=3 SV=1	CPVL
156	13.07	7	tr|A0A484GFJ5|A0A484GFJ5_SOUCH	Uncharacterized protein (Fragment) OS=Sousa chinensis OX=103600 GN=DBR06_SOUSAS16210014 PE=4 SV=1	NDUFA5
157	12.97	7	tr|A0A2U4A373|A0A2U4A373_TURTR	aldose reductase OS=Tursiops truncatus OX=9739 GN=LOC101333965 PE=4 SV=1	AKR1B1
158	12.79	9	tr|A0A2U4B0B9|A0A2U4B0B9_TURTR	fumarylacetoacetate hydrolase domain-containing protein 2A isoform X3 OS=Tursiops truncatus OX=9739 GN=LOC101315661 PE=4 SV=1	FAHD2A
159	12.8	8	tr|A0A2U4C749|A0A2U4C749_TURTR	Isocitrate dehydrogenase [NADP] OS=Tursiops truncatus OX=9739 GN=IDH2 PE=3 SV=1	IDH2
160	12.75	8	tr|A0A484H3F1|A0A484H3F1_SOUCH	Uncharacterized protein OS=Sousa chinensis OX=103600 GN=DBR06_SOUSAS1610100 PE=3 SV=1	ACAD9
161	12.76	9	tr|A0A2U4C4W3|A0A2U4C4W3_TURTR	Histone H2A OS=Tursiops truncatus OX=9739 GN=LOC101331460 PE=3 SV=1	H2AC11
162	12.8	7	tr|I6VH08|I6VH08_TURTR	Somatic cytochrome c OS=Tursiops truncatus OX=9739 GN=CYCS PE=3 SV=1	CYCS
163	12.76	8	tr|A0A2U4C0P4|A0A2U4C0P4_TURTR	LOW QUALITY PROTEIN: A-kinase anchor protein 4 OS=Tursiops truncatus OX=9739 GN=AKAP4 PE=4 SV=1	AKAP4
164	12.61	6	tr|A0A2U3V1I0|A0A2U3V1I0_TURTR	ropporin-1-like protein OS=Tursiops truncatus OX=9739 GN=ROPN1L PE=4 SV=1	ROPN1L
165	12.37	8	tr|A0A484GQJ5|A0A484GQJ5_SOUCH	Cytochrome b-c1 complex subunit 7 OS=Sousa chinensis OX=103600 GN=DBR06_SOUSAS14310005 PE=3 SV=1	UQCRB
166	12.34	10	tr|A0A2U3V8E6|A0A2U3V8E6_TURTR	ATP synthase subunit O, mitochondrial OS=Tursiops truncatus OX=9739 GN=ATP5O PE=3 SV=1	ATP5O
167	12.92	7	tr|A0A484GI92|A0A484GI92_SOUCH	Uncharacterized protein OS=Sousa chinensis OX=103600 GN=DBR06_SOUSAS2810144 PE=4 SV=1	DNAH2
168	20.68	37	tr|A0A484GI73|A0A484GI73_SOUCH	Dynein light chain OS=Sousa chinensis OX=103600 GN=DBR06_SOUSAS2810031 PE=3 SV=1	DYNLL2
169	12.22	13	tr|A0A2U4C1G5|A0A2U4C1G5_TURTR	protein FAM209B OS=Tursiops truncatus OX=9739 GN=LOC101335645 PE=4 SV=1	FAM209B
170	12.18	7	tr|A0A2U4B4P3|A0A2U4B4P3_TURTR	atlastin-3 isoform X1 OS=Tursiops truncatus OX=9739 GN=ATL3 PE=4 SV=1	ATL3
171	12.12	8	tr|A0A2U4B1T6|A0A2U4B1T6_TURTR	cAMP-dependent protein kinase type II-alpha regulatory subunit OS=Tursiops truncatus OX=9739 GN=PRKAR2A PE=4 SV=1	PRKAR2A
172	12	7	tr|A0A2U4CQ07|A0A2U4CQ07_TURTR	polymeric immunoglobulin receptor OS=Tursiops truncatus OX=9739 GN=PIGR PE=4 SV=1	PIGR
173	12	6	tr|A0A2U3V182|A0A2U3V182_TURTR	ATP synthase subunit OS=Tursiops truncatus OX=9739 GN=ATP5L PE=3 SV=1	ATP5L
174	11.94	7	tr|A0A2U4BC99|A0A2U4BC99_TURTR	cytochrome c oxidase subunit 4 isoform 1, mitochondrial OS=Tursiops truncatus OX=9739 GN=LOC101323468 PE=4 SV=1	COX4I1
175	11.79	7	tr|A0A2U3V6H0|A0A2U3V6H0_TURTR	probable inactive serine protease 37 isoform X2 OS=Tursiops truncatus OX=9739 GN=PRSS37 PE=4 SV=1	PRSS37
176	11.73	8	tr|A0A2U4CEJ0|A0A2U4CEJ0_TURTR	mitochondrial carrier homolog 2 OS=Tursiops truncatus OX=9739 GN=MTCH2 PE=3 SV=1	MTCH2
177	11.83	10	tr|A0A2U4B858|A0A2U4B858_TURTR	single-stranded DNA-binding protein, mitochondrial isoform X1 OS=Tursiops truncatus OX=9739 GN=SSBP1 PE=3 SV=1	SSBP1
178	11.65	6	tr|A0A2U4APG9|A0A2U4APG9_TURTR	electron transfer flavoprotein subunit beta OS=Tursiops truncatus OX=9739 GN=ETFB PE=4 SV=1	ETFB
179	11.63	9	tr|A0A484H148|A0A484H148_SOUCH	Uncharacterized protein (Fragment) OS=Sousa chinensis OX=103600 GN=DBR06_SOUSAS7910021 PE=4 SV=1	DIABLO
180	11.61	10	tr|A0A2U4CPH2|A0A2U4CPH2_TURTR	Superoxide dismutase OS=Tursiops truncatus OX=9739 GN=SOD2 PE=3 SV=1	SOD2
181	11.45	8	tr|A0A2U4A4Q2|A0A2U4A4Q2_TURTR	isoleucine--tRNA ligase, mitochondrial isoform X1 OS=Tursiops truncatus OX=9739 GN=IARS2 PE=3 SV=1	IARS2
182	11.36	6	tr|A0A484GZF5|A0A484GZF5_SOUCH	Uncharacterized protein OS=Sousa chinensis OX=103600 GN=DBR06_SOUSAS9810026 PE=4 SV=1	C7orf61
183	11.37	9	tr|A0A484H288|A0A484H288_SOUCH	Uncharacterized protein (Fragment) OS=Sousa chinensis OX=103600 GN=DBR06_SOUSAS1810014 PE=4 SV=1	SAXO1
184	11.22	10	tr|A0A2U4B2V9|A0A2U4B2V9_TURTR	microsomal glutathione S-transferase 3 isoform X1 OS=Tursiops truncatus OX=9739 GN=MGST3 PE=4 SV=1	MGST3
185	11.21	5	tr|A0A2U4A0W7|A0A2U4A0W7_TURTR	phosphate carrier protein, mitochondrial OS=Tursiops truncatus OX=9739 GN=LOC101333921 PE=3 SV=1	SLC25A3
186	10.85	6	tr|A0A2U4BPM5|A0A2U4BPM5_TURTR	deleted in malignant brain tumors 1 protein OS=Tursiops truncatus OX=9739 GN=LOC101316532 PE=4 SV=1	DMBT1
187	10.93	11	tr|A0A2U3V9J7|A0A2U3V9J7_TURTR	Membrane cofactor protein OS=Tursiops truncatus OX=9739 GN=LOC101338541 PE=4 SV=1	CD46
188	10.72	6	tr|A0A2U4CR94|A0A2U4CR94_TURTR	thioredoxin reductase 1, cytoplasmic isoform X2 OS=Tursiops truncatus OX=9739 GN=TXNRD1 PE=3 SV=1	TXNRD1
189	10.61	10	tr|A0A2U3V473|A0A2U3V473_TURTR	actin-like protein 9 OS=Tursiops truncatus OX=9739 GN=ACTL9 PE=3 SV=1	ACTL9
190	10.46	8	tr|A0A2U3V146|A0A2U3V146_TURTR	Fructose-bisphosphate aldolase OS=Tursiops truncatus OX=9739 GN=ALDOC PE=3 SV=1	ALDOC
191	10.27	7	tr|A0A2U4CQ88|A0A2U4CQ88_TURTR	phosphate carrier protein, mitochondrial OS=Tursiops truncatus OX=9739 GN=SLC25A3 PE=3 SV=1	SLC25A3
192	10.36	6	tr|A0A484GTD0|A0A484GTD0_SOUCH	Uncharacterized protein (Fragment) OS=Sousa chinensis OX=103600 GN=DBR06_SOUSAS110321 PE=4 SV=1	DBR06_SOUSAS110321
193	10.3	7	tr|A0A2U4C4Y7|A0A2U4C4Y7_TURTR	LOW QUALITY PROTEIN: EF-hand calcium-binding domain-containing protein 6 OS=Tursiops truncatus OX=9739 GN=EFCAB6 PE=4 SV=1	EFCAB6
194	10.27	9	tr|A0A484GRS8|A0A484GRS8_SOUCH	Complex1_49kDa domain-containing protein OS=Sousa chinensis OX=103600 GN=DBR06_SOUSAS27910066 PE=3 SV=1	NDUFS2
195	10.16	6	tr|A0A2U4AXJ5|A0A2U4AXJ5_TURTR	nuclear pore complex protein Nup155 isoform X1 OS=Tursiops truncatus OX=9739 GN=NUP155 PE=4 SV=1	NUP155
196	10.01	6	tr|A0A484GWL1|A0A484GWL1_SOUCH	Cytochrome b-c1 complex subunit Rieske, mitochondrial OS=Sousa chinensis OX=103600 GN=DBR06_SOUSAS30510010 PE=4 SV=1	UQCRFS1
197	10	6	tr|A0A484GFH0|A0A484GFH0_SOUCH	Uncharacterized protein (Fragment) OS=Sousa chinensis OX=103600 GN=DBR06_SOUSAS16910027 PE=4 SV=1	ARMC4
198	10	5	tr|A0A2U3V1F0|A0A2U3V1F0_TURTR	Dihydrolipoamide acetyltransferase component of pyruvate dehydrogenase complex OS=Tursiops truncatus OX=9739 GN=DBT PE=3 SV=1	DBT
199	10.03	7	tr|A0A484GFV2|A0A484GFV2_SOUCH	Uncharacterized protein (Fragment) OS=Sousa chinensis OX=103600 GN=DBR06_SOUSAS9510022 PE=4 SV=1	DMBT1
200	10.02	8	tr|A0A2U4C8P6|A0A2U4C8P6_TURTR	myeloid leukemia factor 1 OS=Tursiops truncatus OX=9739 GN=MLF1 PE=4 SV=1	MLF1
201	9.83	7	tr|A0A2U3V8D9|A0A2U3V8D9_TURTR	Peptidyl-prolyl cis-trans isomerase OS=Tursiops truncatus OX=9739 GN=LOC101330165 PE=3 SV=1	PPIA
202	9.82	9	tr|A0A2U4CR29|A0A2U4CR29_TURTR	Mitochondrial pyruvate carrier OS=Tursiops truncatus OX=9739 GN=MPC2 PE=3 SV=1	MPC2
203	47.73	52	tr|A0A2U4AE60|A0A2U4AE60_TURTR	tubulin beta chain OS=Tursiops truncatus OX=9739 GN=LOC109547065 PE=4 SV=1	TUBB4B
204	9.74	7	tr|A0A2U4B8X1|A0A2U4B8X1_TURTR	tripartite motif-containing protein 42 isoform X1 OS=Tursiops truncatus OX=9739 GN=TRIM42 PE=4 SV=1	TRIM42
205	9.62	5	tr|A0A2U4AG73|A0A2U4AG73_TURTR	importin-4 OS=Tursiops truncatus OX=9739 GN=IPO4 PE=4 SV=1	IPO4
206	9.81	8	tr|A0A2U4C5J1|A0A2U4C5J1_TURTR	Histone H2B OS=Tursiops truncatus OX=9739 GN=LOC101332610 PE=3 SV=1	H2BC4
207	9.57	6	tr|A0A484GIX3|A0A484GIX3_SOUCH	Uncharacterized protein OS=Sousa chinensis OX=103600 GN=DBR06_SOUSAS26410012 PE=4 SV=1	MNS1
208	9.63	6	tr|A0A484GJN2|A0A484GJN2_SOUCH	Uncharacterized protein OS=Sousa chinensis OX=103600 GN=DBR06_SOUSAS810002 PE=3 SV=1	ACADS
209	9.56	7	tr|A0A2U4APH3|A0A2U4APH3_TURTR	inactive serine/threonine-protein kinase VRK3 isoform X2 OS=Tursiops truncatus OX=9739 GN=VRK3 PE=4 SV=1	VRK3
210	30.8	22	tr|A0A484GYW7|A0A484GYW7_SOUCH	Uncharacterized protein OS=Sousa chinensis OX=103600 GN=DBR06_SOUSAS16510024 PE=3 SV=1	SLC25A6
211	9.73	8	tr|A0A484GI24|A0A484GI24_SOUCH	Clathrin heavy chain OS=Sousa chinensis OX=103600 GN=DBR06_SOUSAS2810061 PE=3 SV=1	CLTC
212	9.43	5	tr|A0A484GIQ8|A0A484GIQ8_SOUCH	Uncharacterized protein OS=Sousa chinensis OX=103600 GN=DBR06_SOUSAS2810167 PE=3 SV=1	SLC25A35
213	9.42	8	tr|A0A2U3V8F6|A0A2U3V8F6_TURTR	testis-specific H1 histone OS=Tursiops truncatus OX=9739 GN=LOC101332085 PE=4 SV=1	H1FNT
214	9.28	11	tr|A0A2U3V675|A0A2U3V675_TURTR	actin-related protein T3 OS=Tursiops truncatus OX=9739 GN=ACTRT3 PE=3 SV=1	ACTRT3
215	41.88	71	tr|A0A484GYD5|A0A484GYD5_SOUCH	Tubulin alpha chain (Fragment) OS=Sousa chinensis OX=103600 GN=DBR06_SOUSAS23610037 PE=3 SV=1	TUBA8
216	9.05	5	tr|A0A484GWU2|A0A484GWU2_SOUCH	Uncharacterized protein OS=Sousa chinensis OX=103600 GN=DBR06_SOUSAS8210016 PE=4 SV=1	PSME3
217	9.01	7	tr|A0A2U4CGX8|A0A2U4CGX8_TURTR	LOW QUALITY PROTEIN: protein FAM205A-like OS=Tursiops truncatus OX=9739 GN=LOC101334385 PE=4 SV=1	FAM205A
218	9.16	7	tr|A0A2U3V9N8|A0A2U3V9N8_TURTR	cytochrome c oxidase subunit NDUFA4 OS=Tursiops truncatus OX=9739 GN=NDUFA4 PE=4 SV=1	NDUFA4
219	9	6	tr|A0A2U4CG42|A0A2U4CG42_TURTR	cylicin-2 OS=Tursiops truncatus OX=9739 GN=CYLC2 PE=4 SV=1	CYLC2
220	8.86	5	tr|A0A2U4BZS6|A0A2U4BZS6_TURTR	trifunctional enzyme subunit beta, mitochondrial OS=Tursiops truncatus OX=9739 GN=HADHB PE=3 SV=1	HADHB
221	8.69	7	tr|A0A2U4BGD2|A0A2U4BGD2_TURTR	S-formylglutathione hydrolase isoform X4 OS=Tursiops truncatus OX=9739 GN=ESD PE=4 SV=1	ESD
222	8.64	5	tr|A0A484GJP1|A0A484GJP1_SOUCH	Cytochrome c oxidase subunit 6A, mitochondrial OS=Sousa chinensis OX=103600 GN=DBR06_SOUSAS810013 PE=3 SV=1	COX6A1
223	8.77	8	tr|A0A2U3V641|A0A2U3V641_TURTR	Superoxide dismutase [Cu-Zn] OS=Tursiops truncatus OX=9739 GN=SOD1 PE=3 SV=1	SOD1
224	12.59	14	tr|A0A2U4B7U1|A0A2U4B7U1_TURTR	tubulin beta-4B chain-like OS=Tursiops truncatus OX=9739 GN=LOC101334418 PE=4 SV=1	TUBB4B
225	8.51	9	tr|A0A2U4C6L6|A0A2U4C6L6_TURTR	zonadhesin OS=Tursiops truncatus OX=9739 GN=ZAN PE=4 SV=1	ZAN
226	8.42	6	tr|A0A2U4C5P4|A0A2U4C5P4_TURTR	serpin B6 OS=Tursiops truncatus OX=9739 GN=LOC101324432 PE=3 SV=1	SERPINB6
227	8.63	7	tr|A0A484H209|A0A484H209_SOUCH	Profilin (Fragment) OS=Sousa chinensis OX=103600 GN=DBR06_SOUSAS27010034 PE=3 SV=1	PFN3
228	8.52	5	tr|A0A2U3UZ09|A0A2U3UZ09_TURTR	Calreticulin OS=Tursiops truncatus OX=9739 GN=CALR PE=3 SV=1	CALR
229	8.49	5	tr|A0A2U4CJ97|A0A2U4CJ97_TURTR	alpha-mannosidase 2C1 isoform X6 OS=Tursiops truncatus OX=9739 GN=MAN2C1 PE=4 SV=1	MAN2C1
230	8.36	5	tr|A0A387L8N9|A0A387L8N9_PSECS	Casein kinase II subunit beta OS=Pseudorca crassidens OX=82174 GN=CSNK2B PE=3 SV=1	CSNK2B
231	8.33	4	tr|A0A484GRW9|A0A484GRW9_SOUCH	Sperm surface protein Sp17 OS=Sousa chinensis OX=103600 GN=DBR06_SOUSAS110344 PE=4 SV=1	SPA17
232	8.31	5	tr|A0A2U4AVE1|A0A2U4AVE1_TURTR	2-oxoisovalerate dehydrogenase subunit beta, mitochondrial isoform X1 OS=Tursiops truncatus OX=9739 GN=BCKDHB PE=4 SV=1	BCKDHB
233	8.45	5	tr|U5L136|U5L136_SOUCH	Sodium/potassium-transporting ATPase subunit alpha (Fragment) OS=Sousa chinensis OX=103600 GN=ATP1A1 PE=3 SV=1	ATP1A1
234	8.87	12	tr|A0A2U4CC10|A0A2U4CC10_TURTR	LOW QUALITY PROTEIN: dynein heavy chain 1, axonemal OS=Tursiops truncatus OX=9739 GN=DNAH1 PE=4 SV=1	DNAH1
235	8.14	5	tr|A0A484GML5|A0A484GML5_SOUCH	Adenylate kinase isoenzyme 1 OS=Sousa chinensis OX=103600 GN=AK1 PE=3 SV=1	AK1
236	8.26	7	tr|A0A2U3V193|A0A2U3V193_TURTR	basigin OS=Tursiops truncatus OX=9739 GN=BSG PE=4 SV=1	BSG
237	8.23	6	tr|A0A484GVC0|A0A484GVC0_SOUCH	Uncharacterized protein (Fragment) OS=Sousa chinensis OX=103600 GN=DBR06_SOUSAS4610101 PE=3 SV=1	ACADL
238	8.06	5	tr|A0A2U4A551|A0A2U4A551_TURTR	fumarate hydratase, mitochondrial OS=Tursiops truncatus OX=9739 GN=FH PE=3 SV=1	FH
239	8.18	7	tr|A0A2U4BUX3|A0A2U4BUX3_TURTR	thioredoxin-related transmembrane protein 4 OS=Tursiops truncatus OX=9739 GN=TMX4 PE=4 SV=1	TMX4
240	8.08	4	tr|A0A2U4CE44|A0A2U4CE44_TURTR	Dihydrolipoamide acetyltransferase component of pyruvate dehydrogenase complex OS=Tursiops truncatus OX=9739 GN=PDHX PE=3 SV=1	PDHX
241	8	4	tr|A0A2U3V2G8|A0A2U3V2G8_TURTR	dynein light chain 1, axonemal OS=Tursiops truncatus OX=9739 GN=DNAL1 PE=4 SV=1	DNAL1
242	8	4	tr|A0A484GUH3|A0A484GUH3_SOUCH	TRANSKETOLASE_1 domain-containing protein OS=Sousa chinensis OX=103600 GN=DBR06_SOUSAS2110176 PE=4 SV=1	TKT
243	8	4	tr|A0A2U4AGC6|A0A2U4AGC6_TURTR	nucleoside diphosphate kinase homolog 5 OS=Tursiops truncatus OX=9739 GN=NME5 PE=3 SV=1	NME5
244	8.12	4	tr|A0A2U4B8W1|A0A2U4B8W1_TURTR	dynein intermediate chain 1, axonemal OS=Tursiops truncatus OX=9739 GN=DNAI1 PE=4 SV=1	DNAI1
245	8.08	5	tr|A0A2U4AZU2|A0A2U4AZU2_TURTR	protein deglycase DJ-1 OS=Tursiops truncatus OX=9739 GN=PARK7 PE=4 SV=1	PARK7
246	8.23	6	tr|A0A2U4AQ40|A0A2U4AQ40_TURTR	destrin OS=Tursiops truncatus OX=9739 GN=DSTN PE=3 SV=1	DSTN
247	8.06	6	tr|A0A2U4ALM2|A0A2U4ALM2_TURTR	elongation factor 2 OS=Tursiops truncatus OX=9739 GN=EEF2 PE=4 SV=1	EEF2
248	8.05	5	tr|A0A2U4CHB6|A0A2U4CHB6_TURTR	Serine/threonine-protein phosphatase 2A activator OS=Tursiops truncatus OX=9739 GN=PTPA PE=3 SV=1	PTPA
249	8.17	5	tr|A0A484GQC8|A0A484GQC8_SOUCH	Uncharacterized protein OS=Sousa chinensis OX=103600 GN=DBR06_SOUSAS1410032 PE=3 SV=1	NDUFB9
250	8.42	5	tr|A0A484GYB2|A0A484GYB2_SOUCH	Uncharacterized protein OS=Sousa chinensis OX=103600 GN=DBR06_SOUSAS19710007 PE=4 SV=1	DNAH6
251	7.55	5	tr|A0A484H3T8|A0A484H3T8_SOUCH	2-oxoisovalerate dehydrogenase subunit alpha OS=Sousa chinensis OX=103600 GN=DBR06_SOUSAS1610343 PE=3 SV=1	BCKDHA
252	7.46	4	tr|A0A2U4A499|A0A2U4A499_TURTR	adenylate kinase 8 isoform X1 OS=Tursiops truncatus OX=9739 GN=AK8 PE=3 SV=1	AK8
253	7.51	5	tr|A0A2U3V1P9|A0A2U3V1P9_TURTR	aldehyde dehydrogenase, mitochondrial OS=Tursiops truncatus OX=9739 GN=ALDH2 PE=3 SV=1	ALDH2
254	7.59	7	tr|A0A2U4AUM0|A0A2U4AUM0_TURTR	elongation factor 1-alpha 1 OS=Tursiops truncatus OX=9739 GN=EEF1A1 PE=4 SV=1	EEF1A1
255	7.36	4	tr|A0A2U4B072|A0A2U4B072_TURTR	septin-10 OS=Tursiops truncatus OX=9739 GN=SEPT10 PE=3 SV=1	SEPT10
256	7.36	7	tr|A0A2U3V248|A0A2U3V248_TURTR	Mitochondrial pyruvate carrier OS=Tursiops truncatus OX=9739 GN=MPC1 PE=3 SV=1	MPC1
257	24.08	13	tr|A0A484GRE3|A0A484GRE3_SOUCH	Uncharacterized protein OS=Sousa chinensis OX=103600 GN=DBR06_SOUSAS110363 PE=3 SV=1	HSPA8
258	7.34	3	tr|A0A484GHQ4|A0A484GHQ4_SOUCH	Uncharacterized protein OS=Sousa chinensis OX=103600 GN=DBR06_SOUSAS9710061 PE=4 SV=1	COX5A
259	7.35	5	tr|A0A2U4B4I3|A0A2U4B4I3_TURTR	elongation factor 1-gamma OS=Tursiops truncatus OX=9739 GN=EEF1G PE=4 SV=1	EEF1G
260	7.22	4	tr|A0A484GM00|A0A484GM00_SOUCH	Uncharacterized protein (Fragment) OS=Sousa chinensis OX=103600 GN=DBR06_SOUSAS310066 PE=4 SV=1	NIPSNAP3A
261	7.22	6	tr|A0A2U4CL23|A0A2U4CL23_TURTR	actin-like protein 10 OS=Tursiops truncatus OX=9739 GN=ACTL10 PE=3 SV=1	ACTL10
262	7.27	4	tr|A0A484GZ43|A0A484GZ43_SOUCH	MICOS complex subunit MIC60 (Fragment) OS=Sousa chinensis OX=103600 GN=DBR06_SOUSAS19710037 PE=3 SV=1	IMMT
263	7.32	5	tr|A0A2U3V5W3|A0A2U3V5W3_TURTR	NADH dehydrogenase [ubiquinone] iron-sulfur protein 5 OS=Tursiops truncatus OX=9739 GN=NDUFS5 PE=4 SV=1	NDUFS5
264	7.29	5	tr|A0A484GPC1|A0A484GPC1_SOUCH	Uncharacterized protein OS=Sousa chinensis OX=103600 GN=DBR06_SOUSAS210126 PE=4 SV=1	DNALI1
265	7.16	5	tr|A0A2U4BM17|A0A2U4BM17_TURTR	dynein intermediate chain 2, axonemal OS=Tursiops truncatus OX=9739 GN=DNAI2 PE=4 SV=1	DNAI2
266	7.05	4	tr|A0A484GSX4|A0A484GSX4_SOUCH	Uncharacterized protein OS=Sousa chinensis OX=103600 GN=DBR06_SOUSAS36010005 PE=4 SV=1	FOLR3
267	7.05	5	tr|A0A2U4ALV6|A0A2U4ALV6_TURTR	3-hydroxyisobutyrate dehydrogenase, mitochondrial OS=Tursiops truncatus OX=9739 GN=HIBADH PE=4 SV=1	HIBADH
268	6.96	4	tr|A0A2U4BX73|A0A2U4BX73_TURTR	mitochondrial folate transporter/carrier OS=Tursiops truncatus OX=9739 GN=SLC25A32 PE=3 SV=1	SLC25A32
269	6.91	5	tr|A0A2U3V5B3|A0A2U3V5B3_TURTR	Annexin OS=Tursiops truncatus OX=9739 GN=ANXA5 PE=3 SV=1	ANXA5
270	6.99	4	tr|A0A2U4B3W9|A0A2U4B3W9_TURTR	disintegrin and metalloproteinase domain-containing protein 29 OS=Tursiops truncatus OX=9739 GN=ADAM29 PE=4 SV=1	ADAM29
271	6.88	6	tr|A0A484GZQ4|A0A484GZQ4_SOUCH	Uncharacterized protein OS=Sousa chinensis OX=103600 GN=DBR06_SOUSAS9410026 PE=4 SV=1	TPPP2
272	6.76	5	tr|A0A2U4BDL9|A0A2U4BDL9_TURTR	testis, prostate and placenta-expressed protein OS=Tursiops truncatus OX=9739 GN=TEPP PE=4 SV=1	TEPP
273	6.6	4	tr|A0A2U4BHX0|A0A2U4BHX0_TURTR	cytosolic non-specific dipeptidase OS=Tursiops truncatus OX=9739 GN=CNDP2 PE=4 SV=1	CNDP2
274	8.35	5	tr|A0A484GT54|A0A484GT54_SOUCH	Uncharacterized protein (Fragment) OS=Sousa chinensis OX=103600 GN=DBR06_SOUSAS610291 PE=4 SV=1	DNAH3
275	6.46	4	tr|A0A2U4BRD0|A0A2U4BRD0_TURTR	ornithine aminotransferase, mitochondrial OS=Tursiops truncatus OX=9739 GN=OAT PE=3 SV=1	OAT
276	6.44	4	tr|A0A2U3V8P8|A0A2U3V8P8_TURTR	cytochrome c oxidase subunit 5B, mitochondrial OS=Tursiops truncatus OX=9739 GN=LOC101319704 PE=4 SV=1	COX5B
277	6.51	5	tr|A0A2U4A5M6|A0A2U4A5M6_TURTR	AFG3-like protein 2 isoform X4 OS=Tursiops truncatus OX=9739 GN=AFG3L2 PE=3 SV=1	AFG3L2
278	6.38	4	tr|A0A484H3B0|A0A484H3B0_SOUCH	Dolichyl-diphosphooligosaccharide--protein glycosyltransferase subunit 1 (Fragment) OS=Sousa chinensis OX=103600 GN=DBR06_SOUSAS1610114 PE=3 SV=1	RPN1
279	6.38	4	tr|A0A2U4AUC4|A0A2U4AUC4_TURTR	NADH dehydrogenase [ubiquinone] iron-sulfur protein 8, mitochondrial OS=Tursiops truncatus OX=9739 GN=NDUFS8 PE=3 SV=1	NDUFS8
280	6.41	4	tr|A0A2U4AGE4|A0A2U4AGE4_TURTR	cytochrome b-c1 complex subunit 8 OS=Tursiops truncatus OX=9739 GN=LOC101316570 PE=4 SV=1	UQCRQ
281	6.31	5	tr|A0A484GJ81|A0A484GJ81_SOUCH	Uncharacterized protein OS=Sousa chinensis OX=103600 GN=DBR06_SOUSAS44410026 PE=4 SV=1	MYADM
282	6.34	6	tr|A0A2U4A5N6|A0A2U4A5N6_TURTR	NADH dehydrogenase [ubiquinone] flavoprotein 2, mitochondrial OS=Tursiops truncatus OX=9739 GN=NDUFV2 PE=4 SV=1	NDUFV2
283	6.24	5	tr|A0A2U4BCB1|A0A2U4BCB1_TURTR	isovaleryl-CoA dehydrogenase, mitochondrial OS=Tursiops truncatus OX=9739 GN=IVD PE=4 SV=1	IVD
284	6.19	7	tr|A0A2U4A9H4|A0A2U4A9H4_TURTR	radial spoke head 1 homolog OS=Tursiops truncatus OX=9739 GN=RSPH1 PE=4 SV=1	RSPH1
285	6.14	4	tr|A0A2U4C049|A0A2U4C049_TURTR	protein disulfide-isomerase A6 isoform X1 OS=Tursiops truncatus OX=9739 GN=PDIA6 PE=3 SV=1	PDIA6
286	6.12	3	tr|A0A2U4BQ10|A0A2U4BQ10_TURTR	4-hydroxy-2-oxoglutarate aldolase, mitochondrial isoform X1 OS=Tursiops truncatus OX=9739 GN=HOGA1 PE=3 SV=1	HOGA1
287	6.09	4	tr|A0A484GPK4|A0A484GPK4_SOUCH	Uncharacterized protein OS=Sousa chinensis OX=103600 GN=DBR06_SOUSAS1910128 PE=3 SV=1	ATP6V1A
288	6.06	4	tr|A0A2U4BYC2|A0A2U4BYC2_TURTR	Malate dehydrogenase OS=Tursiops truncatus OX=9739 GN=MDH1 PE=3 SV=1	MDH1
289	10.82	9	tr|C6L2F1|C6L2F1_TURTR	L-lactate dehydrogenase OS=Tursiops truncatus OX=9739 GN=LDHB PE=2 SV=1	LDHB
290	6.05	3	tr|A0A2U3VAI2|A0A2U3VAI2_TURTR	high mobility group protein B4 OS=Tursiops truncatus OX=9739 GN=HMGB4 PE=4 SV=1	HMGB4
291	6.05	3	tr|A0A484GK11|A0A484GK11_SOUCH	Uncharacterized protein OS=Sousa chinensis OX=103600 GN=DBR06_SOUSAS810078 PE=4 SV=1	PEBP1
292	6.03	10	tr|A0A2U4CNT6|A0A2U4CNT6_TURTR	T-complex protein 1 subunit alpha isoform X1 OS=Tursiops truncatus OX=9739 GN=TCP1 PE=3 SV=1	TCP1
293	6.03	4	tr|A0A2U3V5Z4|A0A2U3V5Z4_TURTR	protein FAM71D OS=Tursiops truncatus OX=9739 GN=FAM71D PE=4 SV=1	FAM71D
294	6.02	4	tr|A0A2U3V877|A0A2U3V877_TURTR	cysteine desulfurase, mitochondrial OS=Tursiops truncatus OX=9739 GN=NFS1 PE=3 SV=1	NFS1
295	6.02	3	tr|A0A484GWS9|A0A484GWS9_SOUCH	Uncharacterized protein OS=Sousa chinensis OX=103600 GN=DBR06_SOUSAS8210224 PE=4 SV=1	LRRC37A5P
296	6.02	3	tr|A0A484GKT9|A0A484GKT9_SOUCH	Uncharacterized protein OS=Sousa chinensis OX=103600 GN=DBR06_SOUSAS11510026 PE=3 SV=1	SGPL1
297	6.01	4	tr|A0A2U4B6S2|A0A2U4B6S2_TURTR	T-complex protein 1 subunit gamma OS=Tursiops truncatus OX=9739 GN=CCT3 PE=3 SV=1	CCT3
298	6.01	3	tr|A0A2U4A916|A0A2U4A916_TURTR	T-complex protein 1 subunit zeta OS=Tursiops truncatus OX=9739 GN=CCT6A PE=3 SV=1	CCT6A
299	6	3	tr|A0A484GGY6|A0A484GGY6_SOUCH	Uncharacterized protein OS=Sousa chinensis OX=103600 GN=DBR06_SOUSAS9710019 PE=3 SV=1	DNAJA4
300	6	3	tr|A0A2U4AU18|A0A2U4AU18_TURTR	ubiquitin carboxyl-terminal hydrolase 7 isoform X1 OS=Tursiops truncatus OX=9739 GN=USP7 PE=3 SV=1	USP7
301	6	4	tr|A0A2U3UYE2|A0A2U3UYE2_TURTR	ornithine decarboxylase antizyme 3 OS=Tursiops truncatus OX=9739 GN=OAZ3 PE=4 SV=1	OAZ3
302	6	3	tr|A0A2U4ADL2|A0A2U4ADL2_TURTR	NADH dehydrogenase [ubiquinone] 1 alpha subcomplex subunit 10, mitochondrial OS=Tursiops truncatus OX=9739 GN=NDUFA10 PE=3 SV=1	NDUFA10
303	6	4	tr|A0A077S9Q0|A0A077S9Q0_TURTR	Lysozyme C OS=Tursiops truncatus OX=9739 GN=LYZC PE=3 SV=1	LYZC
304	6	3	tr|A0A484GZ45|A0A484GZ45_SOUCH	Protein-L-isoaspartate O-methyltransferase (Fragment) OS=Sousa chinensis OX=103600 GN=DBR06_SOUSAS13310041 PE=3 SV=1	PCMT1
305	6	3	tr|A0A484GYV9|A0A484GYV9_SOUCH	Protein kinase domain-containing protein (Fragment) OS=Sousa chinensis OX=103600 GN=DBR06_SOUSAS1310108 PE=4 SV=1	CAMK4
306	6	3	tr|A0A2U3V362|A0A2U3V362_TURTR	Isocitrate dehydrogenase [NAD] subunit, mitochondrial OS=Tursiops truncatus OX=9739 GN=IDH3B PE=3 SV=1	IDH3B
307	6.22	6	tr|A0A2U4BYT9|A0A2U4BYT9_TURTR	GTP-binding nuclear protein Ran OS=Tursiops truncatus OX=9739 GN=RAN PE=3 SV=1	RAN
308	6.13	3	tr|A0A484H084|A0A484H084_SOUCH	Uncharacterized protein OS=Sousa chinensis OX=103600 GN=DBR06_SOUSAS34110010 PE=3 SV=1	HSD17B10
309	6.08	6	tr|A0A484GSC8|A0A484GSC8_SOUCH	Phosphoglycerate mutase OS=Sousa chinensis OX=103600 GN=DBR06_SOUSAS110101 PE=3 SV=1	PGAM1
310	6.29	5	tr|A0A2U3V7V8|A0A2U3V7V8_TURTR	T-complex protein 1 subunit delta OS=Tursiops truncatus OX=9739 GN=CCT4 PE=3 SV=1	CCT4
311	5.85	3	tr|A0A2U3V567|A0A2U3V567_TURTR	T-complex protein 1 subunit theta OS=Tursiops truncatus OX=9739 GN=CCT8 PE=3 SV=1	CCT8
312	5.79	5	tr|A0A484H0L5|A0A484H0L5_SOUCH	Uncharacterized protein OS=Sousa chinensis OX=103600 GN=DBR06_SOUSAS6110061 PE=4 SV=1	CFAP161
313	5.77	4	tr|A0A2U4A3J7|A0A2U4A3J7_TURTR	monocarboxylate transporter 1 OS=Tursiops truncatus OX=9739 GN=SLC16A1 PE=4 SV=1	SLC16A1
314	5.58	4	tr|A0A2U4C5I5|A0A2U4C5I5_TURTR	acyl-coenzyme A thioesterase 13 OS=Tursiops truncatus OX=9739 GN=ACOT13 PE=4 SV=1	ACOT13
315	5.54	4	tr|A0A2U4B6Z6|A0A2U4B6Z6_TURTR	enkurin isoform X1 OS=Tursiops truncatus OX=9739 GN=ENKUR PE=4 SV=1	ENKUR
316	5.46	3	tr|A0A2U3V8V5|A0A2U3V8V5_TURTR	NADH dehydrogenase [ubiquinone] 1 beta subcomplex subunit 6 isoform X1 OS=Tursiops truncatus OX=9739 GN=NDUFB6 PE=4 SV=1	NDUFB6
317	5.29	3	tr|I6VH13|I6VH13_TURTR	Diazepam-binding protein (Fragment) OS=Tursiops truncatus OX=9739 GN=DBI PE=4 SV=1	DBI
318	5.32	3	tr|U5ZH79|U5ZH79_TURTR	NADH-ubiquinone oxidoreductase chain 5 OS=Tursiops truncatus OX=9739 GN=ND5 PE=3 SV=1	ND5
319	5.24	3	tr|A0A484GZF0|A0A484GZF0_SOUCH	Uncharacterized protein OS=Sousa chinensis OX=103600 GN=DBR06_SOUSAS1310036 PE=4 SV=1	TEX43
320	5.2	3	tr|A0A484GWW5|A0A484GWW5_SOUCH	Uncharacterized protein OS=Sousa chinensis OX=103600 GN=DBR06_SOUSAS32610009 PE=4 SV=1	NME8
321	5.23	4	tr|A0A484GGL6|A0A484GGL6_SOUCH	Hyaluronidase OS=Sousa chinensis OX=103600 GN=DBR06_SOUSAS16210007 PE=3 SV=1	SPAM1
322	5.16	3	tr|A0A2U3V9F2|A0A2U3V9F2_TURTR	Phosphoglycerate kinase OS=Tursiops truncatus OX=9739 GN=PGK1 PE=3 SV=1	PGK1
323	5.11	3	tr|A0A2U4AKS7|A0A2U4AKS7_TURTR	Prohibitin OS=Tursiops truncatus OX=9739 GN=PHB2 PE=3 SV=1	PHB2
324	5.07	3	tr|A0A2U4C3M7|A0A2U4C3M7_TURTR	translocator protein OS=Tursiops truncatus OX=9739 GN=TSPO PE=4 SV=1	TSPO
325	5.16	3	tr|A0A2U4A1S8|A0A2U4A1S8_TURTR	LOW QUALITY PROTEIN: protein MENT OS=Tursiops truncatus OX=9739 GN=CUNH1orf56 PE=4 SV=1	MENT
326	4.94	3	tr|A0A484GHA9|A0A484GHA9_SOUCH	Rab-GAP TBC domain-containing protein (Fragment) OS=Sousa chinensis OX=103600 GN=DBR06_SOUSAS9710090 PE=4 SV=1	TBC1D21
327	4.94	3	tr|A0A2U4AH38|A0A2U4AH38_TURTR	IQ and ubiquitin-like domain-containing protein OS=Tursiops truncatus OX=9739 GN=IQUB PE=4 SV=1	IQUB
328	4.93	3	tr|A0A2U3V291|A0A2U3V291_TURTR	cytochrome b5 type B OS=Tursiops truncatus OX=9739 GN=LOC101332492 PE=3 SV=1	CYB5B
329	4.93	3	tr|A0A2U4A148|A0A2U4A148_TURTR	delta-1-pyrroline-5-carboxylate dehydrogenase, mitochondrial OS=Tursiops truncatus OX=9739 GN=ALDH4A1 PE=4 SV=1	ALDH4A1
330	4.89	4	tr|A0A2U4BG02|A0A2U4BG02_TURTR	Succinate--CoA ligase [ADP-forming] subunit beta, mitochondrial OS=Tursiops truncatus OX=9739 GN=SUCLA2 PE=3 SV=1	SUCLA2
331	4.86	3	tr|A0A484GI16|A0A484GI16_SOUCH	Uncharacterized protein OS=Sousa chinensis OX=103600 GN=DBR06_SOUSAS21810006 PE=4 SV=1	SPATA19
332	4.84	3	tr|A0A2U4A757|A0A2U4A757_TURTR	methylmalonate-semialdehyde dehydrogenase [acylating], mitochondrial isoform X2 OS=Tursiops truncatus OX=9739 GN=ALDH6A1 PE=4 SV=1	ALDH6A1
333	4.72	4	tr|A0A484GP33|A0A484GP33_SOUCH	Uncharacterized protein OS=Sousa chinensis OX=103600 GN=DBR06_SOUSAS8810049 PE=4 SV=1	HSPA4L
334	7.65	6	tr|A0A484GU60|A0A484GU60_SOUCH	Transket_pyr domain-containing protein OS=Sousa chinensis OX=103600 GN=DBR06_SOUSAS13510044 PE=4 SV=1	OGDHL
335	4.54	3	tr|A0A2U4ALF3|A0A2U4ALF3_TURTR	acrosin-binding protein OS=Tursiops truncatus OX=9739 GN=ACRBP PE=4 SV=1	ACRBP
336	4.53	2	tr|A0A2U4AK36|A0A2U4AK36_TURTR	septin-7 isoform X6 OS=Tursiops truncatus OX=9739 GN=SEPT7 PE=3 SV=1	SEPT7
337	4.57	3	tr|A0A2U4CKP9|A0A2U4CKP9_TURTR	Isocitrate dehydrogenase [NAD] subunit, mitochondrial OS=Tursiops truncatus OX=9739 GN=IDH3A PE=3 SV=1	IDH3A
338	4.55	3	tr|A0A2U3V4Z0|A0A2U3V4Z0_TURTR	ras-related protein Rab-10 isoform X1 OS=Tursiops truncatus OX=9739 GN=RAB10 PE=4 SV=1	RAB10
339	4.48	3	tr|A0A2U4B8Y8|A0A2U4B8Y8_TURTR	DNA damage-binding protein 1 isoform X1 OS=Tursiops truncatus OX=9739 GN=DDB1 PE=4 SV=1	DDB1
340	4.49	3	tr|A0A484GJ25|A0A484GJ25_SOUCH	Peptidase S1 domain-containing protein OS=Sousa chinensis OX=103600 GN=DBR06_SOUSAS8910045 PE=3 SV=1	DBR06_SOUSAS8910045
341	4.36	2	tr|A0A2U3V6N7|A0A2U3V6N7_TURTR	T-complex protein 1 subunit beta OS=Tursiops truncatus OX=9739 GN=CCT2 PE=3 SV=1	CCT2
342	4.37	3	tr|A0A2U4AI17|A0A2U4AI17_TURTR	cytochrome c oxidase subunit 6C OS=Tursiops truncatus OX=9739 GN=LOC101336341 PE=4 SV=1	COX6C
343	4.3	2	tr|A0A484GRK9|A0A484GRK9_SOUCH	GOLD domain-containing protein OS=Sousa chinensis OX=103600 GN=DBR06_SOUSAS5810065 PE=3 SV=1	TMED10
344	4.25	4	tr|A0A2U3VA24|A0A2U3VA24_TURTR	isoaspartyl peptidase/L-asparaginase OS=Tursiops truncatus OX=9739 GN=ASRGL1 PE=4 SV=1	ASRGL1
345	4.12	9	tr|A0A484H2Q0|A0A484H2Q0_SOUCH	Uncharacterized protein OS=Sousa chinensis OX=103600 GN=DBR06_SOUSAS6110040 PE=3 SV=1	CTSH
346	4.11	2	tr|A0A2U4CNL0|A0A2U4CNL0_TURTR	LOW QUALITY PROTEIN: radial spoke head protein 3 homolog OS=Tursiops truncatus OX=9739 GN=RSPH3 PE=4 SV=1	RSPH3
347	4.07	3	tr|A0A2U3V2F8|A0A2U3V2F8_TURTR	Proteasome subunit alpha type OS=Tursiops truncatus OX=9739 GN=PSMA2 PE=3 SV=1	PSMA2
348	4.06	3	tr|A0A2U4ACY4|A0A2U4ACY4_TURTR	interferon-inducible double-stranded RNA-dependent protein kinase activator A isoform X1 OS=Tursiops truncatus OX=9739 GN=PRKRA PE=4 SV=1	PRKRA
349	4.06	2	tr|A0A2U4AFH6|A0A2U4AFH6_TURTR	testis-specific serine/threonine-protein kinase 4 OS=Tursiops truncatus OX=9739 GN=TSSK4 PE=4 SV=1	TSSK4
350	4.05	3	tr|A0A484H038|A0A484H038_SOUCH	CoA_binding domain-containing protein (Fragment) OS=Sousa chinensis OX=103600 GN=DBR06_SOUSAS19710006 PE=3 SV=1	SUCLG1
351	4.03	2	tr|A0A2U4C504|A0A2U4C504_TURTR	sorting and assembly machinery component 50 homolog OS=Tursiops truncatus OX=9739 GN=SAMM50 PE=4 SV=1	SAMM50
352	4.02	3	tr|A0A2U4CLK1|A0A2U4CLK1_TURTR	Dolichyl-diphosphooligosaccharide--protein glycosyltransferase subunit 2 OS=Tursiops truncatus OX=9739 GN=RPN2 PE=3 SV=1	RPN2
353	4.01	2	tr|A0A2U4B673|A0A2U4B673_TURTR	polycystic kidney disease and receptor for egg jelly-related protein OS=Tursiops truncatus OX=9739 GN=PKDREJ PE=4 SV=1	PKDREJ
354	4.01	2	tr|A0A2U4CHA9|A0A2U4CHA9_TURTR	nucleoporin NUP188 homolog isoform X2 OS=Tursiops truncatus OX=9739 GN=NUP188 PE=4 SV=1	NUP188
355	4.01	3	tr|A0A2U4BTB7|A0A2U4BTB7_TURTR	dynein light chain roadblock-type 2 isoform X3 OS=Tursiops truncatus OX=9739 GN=DYNLRB2 PE=4 SV=1	DYNLRB2
356	9.9	7	tr|A0A2U4A5V5|A0A2U4A5V5_TURTR	Histone H3 OS=Tursiops truncatus OX=9739 GN=LOC101329540 PE=3 SV=1	H3-3A
357	8.04	4	tr|A0A484GLR5|A0A484GLR5_SOUCH	Uncharacterized protein (Fragment) OS=Sousa chinensis OX=103600 GN=DBR06_SOUSAS11210035 PE=3 SV=1	SLC25A13
358	4.01	2	tr|A0A2U3UZ56|A0A2U3UZ56_TURTR	T-complex protein 1 subunit eta OS=Tursiops truncatus OX=9739 GN=CCT7 PE=3 SV=1	CCT7
359	4	2	tr|A0A484GV82|A0A484GV82_SOUCH	Uncharacterized protein OS=Sousa chinensis OX=103600 GN=DBR06_SOUSAS2110291 PE=3 SV=1	SLC25A20
360	4	2	tr|A0A484GR97|A0A484GR97_SOUCH	Uncharacterized protein (Fragment) OS=Sousa chinensis OX=103600 GN=DBR06_SOUSAS110222 PE=4 SV=1	CFAP43
361	4	2	tr|A0A484GNI0|A0A484GNI0_SOUCH	Thioredoxin domain-containing protein (Fragment) OS=Sousa chinensis OX=103600 GN=DBR06_SOUSAS310105 PE=4 SV=1	TXNDC8
362	4	2	tr|A0A484GLM4|A0A484GLM4_SOUCH	Fibronectin type-III domain-containing protein OS=Sousa chinensis OX=103600 GN=DBR06_SOUSAS38110014 PE=4 SV=1	FNDC8
363	4	2	tr|A0A2U4C353|A0A2U4C353_TURTR	acyl-CoA synthetase family member 2, mitochondrial OS=Tursiops truncatus OX=9739 GN=ACSF2 PE=4 SV=1	ACSF2
364	4	2	tr|A0A484H2N2|A0A484H2N2_SOUCH	Uncharacterized protein (Fragment) OS=Sousa chinensis OX=103600 GN=DBR06_SOUSAS1510111 PE=4 SV=1	ENO4
365	4	2	tr|A0A484GUU3|A0A484GUU3_SOUCH	J domain-containing protein OS=Sousa chinensis OX=103600 GN=DBR06_SOUSAS2110105 PE=4 SV=1	DNAJC11
366	4	2	tr|A0A484GIB2|A0A484GIB2_SOUCH	Cytochrome b5 heme-binding domain-containing protein OS=Sousa chinensis OX=103600 GN=DBR06_SOUSAS2810148 PE=3 SV=1	DNAH2
367	4	2	tr|A0A2U4CBA9|A0A2U4CBA9_TURTR	keratin, type II cytoskeletal 6A-like OS=Tursiops truncatus OX=9739 GN=LOC101321922 PE=3 SV=1	KRT6A
368	4	2	tr|A0A2U4C8X9|A0A2U4C8X9_TURTR	NADH dehydrogenase [ubiquinone] 1 beta subcomplex subunit 5, mitochondrial OS=Tursiops truncatus OX=9739 GN=NDUFB5 PE=4 SV=1	NDUFB5
369	4	2	tr|A0A2U4BXF9|A0A2U4BXF9_TURTR	guanine nucleotide-binding protein G(I)/G(S)/G(T) subunit beta-1 OS=Tursiops truncatus OX=9739 GN=GNB1 PE=4 SV=1	GNB1
370	4	2	tr|A0A2U4BLW6|A0A2U4BLW6_TURTR	hydroxymethylglutaryl-CoA lyase, mitochondrial isoform X2 OS=Tursiops truncatus OX=9739 GN=HMGCL PE=4 SV=1	HMGCL
371	4	2	tr|A0A2U4BFK4|A0A2U4BFK4_TURTR	methylglutaconyl-CoA hydratase, mitochondrial isoform X2 OS=Tursiops truncatus OX=9739 GN=AUH PE=3 SV=1	AUH
372	4	2	tr|A0A2U4BC43|A0A2U4BC43_TURTR	ribonuclease 4 OS=Tursiops truncatus OX=9739 GN=RNASE4 PE=3 SV=1	RNASE4
373	4	3	tr|A0A2U4B1I5|A0A2U4B1I5_TURTR	3-hydroxyisobutyryl-CoA hydrolase, mitochondrial OS=Tursiops truncatus OX=9739 GN=HIBCH PE=3 SV=1	HIBCH
374	4	3	tr|A0A2U4ATN7|A0A2U4ATN7_TURTR	septin-12 OS=Tursiops truncatus OX=9739 GN=SEPT12 PE=3 SV=1	SEPT12
375	4	2	tr|A0A2U4AQR4|A0A2U4AQR4_TURTR	cilia- and flagella-associated protein 61 OS=Tursiops truncatus OX=9739 GN=CFAP61 PE=4 SV=1	CFAP61
376	4	2	tr|A0A2U4A610|A0A2U4A610_TURTR	lysophospholipase-like protein 1 isoform X1 OS=Tursiops truncatus OX=9739 GN=LYPLAL1 PE=4 SV=1	LYPLAL1
377	4	2	tr|A0A2U3V8N7|A0A2U3V8N7_TURTR	beta-defensin 130-like OS=Tursiops truncatus OX=9739 GN=LOC101330066 PE=4 SV=1	DEFB130
378	4	2	tr|A0A2U3V6K9|A0A2U3V6K9_TURTR	leucine-rich repeat and IQ domain-containing protein 4 OS=Tursiops truncatus OX=9739 GN=LRRIQ4 PE=4 SV=1	LRRIQ4
379	4	3	tr|A0A2U3V1J5|A0A2U3V1J5_TURTR	Serine/threonine-protein phosphatase OS=Tursiops truncatus OX=9739 GN=PPP2CA PE=3 SV=1	PPP2CA
380	4	2	tr|B6VQP7|B6VQP7_GLOMA	Ferritin OS=Globicephala macrorhynchus OX=38241 GN=FT PE=2 SV=1	FT
381	4	2	tr|A0A484H1D5|A0A484H1D5_SOUCH	Uncharacterized protein OS=Sousa chinensis OX=103600 GN=DBR06_SOUSAS1510046 PE=4 SV=1	ACSS3
382	4	2	tr|A0A484H0S6|A0A484H0S6_SOUCH	GOLD domain-containing protein OS=Sousa chinensis OX=103600 GN=DBR06_SOUSAS27010047 PE=3 SV=1	TMED9
383	4	2	tr|A0A484GU51|A0A484GU51_SOUCH	Uncharacterized protein OS=Sousa chinensis OX=103600 GN=DBR06_SOUSAS2110229 PE=4 SV=1	MANF
384	4	2	tr|A0A484GTE7|A0A484GTE7_SOUCH	CULLIN_2 domain-containing protein OS=Sousa chinensis OX=103600 GN=DBR06_SOUSAS1710097 PE=3 SV=1	CUL3
385	4	4	tr|A0A484GR87|A0A484GR87_SOUCH	Uncharacterized protein OS=Sousa chinensis OX=103600 GN=DBR06_SOUSAS110211 PE=4 SV=1	USMG5
386	4	2	tr|A0A484GMN1|A0A484GMN1_SOUCH	Uroporphyrinogen decarboxylase OS=Sousa chinensis OX=103600 GN=DBR06_SOUSAS210265 PE=3 SV=1	UROD
387	4	2	tr|A0A2U4CFT0|A0A2U4CFT0_TURTR	lysosomal Pro-X carboxypeptidase OS=Tursiops truncatus OX=9739 GN=PRCP PE=4 SV=1	PRCP
388	4	2	tr|A0A2U4AZR9|A0A2U4AZR9_TURTR	6-phosphogluconate dehydrogenase, decarboxylating OS=Tursiops truncatus OX=9739 GN=PGD PE=3 SV=1	PGD
389	4	2	tr|A0A2U4AJ21|A0A2U4AJ21_TURTR	acyl-protein thioesterase 1 isoform X1 OS=Tursiops truncatus OX=9739 GN=LYPLA1 PE=4 SV=1	LYPLA1
390	4	2	tr|A0A2U4AA69|A0A2U4AA69_TURTR	ES1 protein homolog, mitochondrial OS=Tursiops truncatus OX=9739 GN=CUNH21orf33 PE=4 SV=1	GATD3A
391	4	2	tr|A0A2U3ZZH7|A0A2U3ZZH7_TURTR	NADH dehydrogenase [ubiquinone] 1 alpha subcomplex subunit 12 OS=Tursiops truncatus OX=9739 GN=NDUFA12 PE=3 SV=1	NDUFA12
392	4	2	tr|A0A2U3V5J8|A0A2U3V5J8_TURTR	actin-like protein 7B OS=Tursiops truncatus OX=9739 GN=ACTL7B PE=4 SV=1	ACTL7B
393	4	2	tr|A0A2U3V172|A0A2U3V172_TURTR	succinate dehydrogenase cytochrome b560 subunit, mitochondrial OS=Tursiops truncatus OX=9739 GN=SDHC PE=4 SV=1	SDHC
394	4	3	tr|A0A484GLX8|A0A484GLX8_SOUCH	Uncharacterized protein (Fragment) OS=Sousa chinensis OX=103600 GN=DBR06_SOUSAS35410018 PE=3 SV=1	SLC25A22
395	4	2	tr|A0A2U4CLI2|A0A2U4CLI2_TURTR	Adenosylhomocysteinase OS=Tursiops truncatus OX=9739 GN=AHCY PE=3 SV=1	AHCY
396	4.12	6	tr|A0A2U4AXS0|A0A2U4AXS0_TURTR	phospholipid phosphatase 1 isoform X1 OS=Tursiops truncatus OX=9739 GN=PLPP1 PE=4 SV=1	PLPP1
397	4.02	3	tr|A0A2U4B3C0|A0A2U4B3C0_TURTR	protein Flattop OS=Tursiops truncatus OX=9739 GN=CFAP126 PE=4 SV=1	CFAP126
398	3.92	2	tr|A0A484GQ66|A0A484GQ66_SOUCH	Uncharacterized protein (Fragment) OS=Sousa chinensis OX=103600 GN=DBR06_SOUSAS9210003 PE=4 SV=1	ADAM10
399	3.85	2	tr|A0A2U4A0M2|A0A2U4A0M2_TURTR	testis-expressed sequence 35 protein isoform X4 OS=Tursiops truncatus OX=9739 GN=TEX35 PE=4 SV=1	TEX35
400	3.78	3	tr|A0A2U4AN19|A0A2U4AN19_TURTR	mitochondrial 2-oxoglutarate/malate carrier protein isoform X2 OS=Tursiops truncatus OX=9739 GN=SLC25A11 PE=3 SV=1	SLC25A11
401	3.76	3	tr|A0A484GY46|A0A484GY46_SOUCH	Proteasome subunit beta OS=Sousa chinensis OX=103600 GN=DBR06_SOUSAS8210275 PE=3 SV=1	PSMB6
402	3.72	3	tr|A0A2U4C4P9|A0A2U4C4P9_TURTR	postacrosomal sheath WW domain-binding protein OS=Tursiops truncatus OX=9739 GN=WBP2NL PE=4 SV=1	WBP2NL
403	11.61	9	tr|A0A2U3VAE6|A0A2U3VAE6_TURTR	Histone H2A OS=Tursiops truncatus OX=9739 GN=LOC101322744 PE=3 SV=1	H2AX
404	3.57	2	tr|A0A2U3V159|A0A2U3V159_TURTR	Proteasome subunit beta OS=Tursiops truncatus OX=9739 GN=PSMB2 PE=3 SV=1	PSMB2
405	3.52	3	tr|A0A2U4AD70|A0A2U4AD70_TURTR	metaxin-2 isoform X1 OS=Tursiops truncatus OX=9739 GN=MTX2 PE=4 SV=1	MTX2
406	3.54	4	tr|A0A2U4CSA3|A0A2U4CSA3_TURTR	thymopoietin isoform X1 OS=Tursiops truncatus OX=9739 GN=TMPO PE=4 SV=1	TMPO
407	3.49	2	tr|A0A2U3V1R6|A0A2U3V1R6_TURTR	plasma protease C1 inhibitor OS=Tursiops truncatus OX=9739 GN=SERPING1 PE=3 SV=1	SERPING1
408	3.41	2	tr|A0A484H2K1|A0A484H2K1_SOUCH	Uncharacterized protein OS=Sousa chinensis OX=103600 GN=DBR06_SOUSAS28010006 PE=4 SV=1	PDCD6
409	3.4	2	tr|A0A2U4A3L8|A0A2U4A3L8_TURTR	uncharacterized protein C1orf189 homolog OS=Tursiops truncatus OX=9739 GN=CUNH1orf189 PE=4 SV=1	PTGES2
410	3.26	2	tr|A0A2U3ZZX4|A0A2U3ZZX4_TURTR	ras-related protein Rap-1b OS=Tursiops truncatus OX=9739 GN=RAP1B PE=4 SV=1	RAP1B
411	3.22	2	tr|A0A2U4AMC9|A0A2U4AMC9_TURTR	N-acetylglucosamine-6-phosphate deacetylase isoform X2 OS=Tursiops truncatus OX=9739 GN=AMDHD2 PE=4 SV=1	AMDHD2
412	3.23	2	tr|A0A2U4C7J9|A0A2U4C7J9_TURTR	presequence protease, mitochondrial isoform X2 OS=Tursiops truncatus OX=9739 GN=PITRM1 PE=4 SV=1	PITRM1
413	3.19	2	tr|A0A2U3V5W6|A0A2U3V5W6_TURTR	outer dense fiber protein 3 OS=Tursiops truncatus OX=9739 GN=ODF3 PE=4 SV=1	ODF3
414	3.21	5	tr|A0A2U4BD20|A0A2U4BD20_TURTR	hydrocephalus-inducing protein homolog OS=Tursiops truncatus OX=9739 GN=HYDIN PE=4 SV=1	HYDIN
415	3.19	4	tr|A0A2U4BFM0|A0A2U4BFM0_TURTR	exportin-7 isoform X1 OS=Tursiops truncatus OX=9739 GN=XPO7 PE=4 SV=1	XPO7
416	3.11	2	tr|A0A484GUC2|A0A484GUC2_SOUCH	Glyco_hydro_35 domain-containing protein OS=Sousa chinensis OX=103600 GN=DBR06_SOUSAS1710054 PE=3 SV=1	GLB1L
417	3.1	2	tr|A0A2U3V033|A0A2U3V033_TURTR	testis-specific serine/threonine-protein kinase 6 OS=Tursiops truncatus OX=9739 GN=TSSK6 PE=3 SV=1	TSSK6
418	3.08	2	tr|A0A484GPD7|A0A484GPD7_SOUCH	Uncharacterized protein (Fragment) OS=Sousa chinensis OX=103600 GN=DBR06_SOUSAS22910004 PE=3 SV=1	DNAJA2
419	3.04	3	tr|A0A2U4C0I3|A0A2U4C0I3_TURTR	radial spoke head 14 homolog OS=Tursiops truncatus OX=9739 GN=LOC109551252 PE=4 SV=1	RSPH14
420	3.03	4	tr|A0A484GK34|A0A484GK34_SOUCH	TOG domain-containing protein (Fragment) OS=Sousa chinensis OX=103600 GN=DBR06_SOUSAS810020 PE=4 SV=1	GCN1
421	3	2	tr|A0A484GG78|A0A484GG78_SOUCH	Thioredoxin domain-containing protein OS=Sousa chinensis OX=103600 GN=DBR06_SOUSAS20210029 PE=4 SV=1	PRDX4
422	2.87	2	tr|A0A2U4A652|A0A2U4A652_TURTR	coiled-coil domain-containing protein 188 OS=Tursiops truncatus OX=9739 GN=CCDC188 PE=4 SV=1	CCDC188
423	2.84	2	tr|A0A2U3V0A5|A0A2U3V0A5_TURTR	Proteasome subunit beta OS=Tursiops truncatus OX=9739 GN=PSMB5 PE=3 SV=1	PSMB5
424	2.83	3	tr|A0A2U4CMT1|A0A2U4CMT1_TURTR	nuclear pore complex protein Nup205 isoform X1 OS=Tursiops truncatus OX=9739 GN=NUP205 PE=4 SV=1	NUP205
425	2.97	2	tr|A0A484GMF5|A0A484GMF5_SOUCH	Uncharacterized protein OS=Sousa chinensis OX=103600 GN=DBR06_SOUSAS210167 PE=4 SV=1	TMCO2
426	2.81	3	tr|A0A484GS53|A0A484GS53_SOUCH	Uncharacterized protein (Fragment) OS=Sousa chinensis OX=103600 GN=DBR06_SOUSAS110447 PE=4 SV=1	PMFBP1
427	2.74	2	tr|A0A484GX59|A0A484GX59_SOUCH	Proteasome subunit beta OS=Sousa chinensis OX=103600 GN=DBR06_SOUSAS8210125 PE=3 SV=1	PSMB3
428	2.85	2	tr|A0A2U3V204|A0A2U3V204_TURTR	transmembrane protein 205 OS=Tursiops truncatus OX=9739 GN=TMEM205 PE=4 SV=1	TMEM205
429	2.81	2	tr|A0A484GJZ6|A0A484GJZ6_SOUCH	IF rod domain-containing protein OS=Sousa chinensis OX=103600 GN=DBR06_SOUSAS1110183 PE=3 SV=1	KRT18
430	21.54	11	tr|A0A2U3V6V6|A0A2U3V6V6_TURTR	Serine/threonine-protein phosphatase OS=Tursiops truncatus OX=9739 GN=PPP1CB PE=3 SV=1	PPP1CB
431	2.58	2	tr|A0A484GGQ2|A0A484GGQ2_SOUCH	Proteasome subunit alpha type OS=Sousa chinensis OX=103600 GN=DBR06_SOUSAS9710025 PE=3 SV=1	PSMA4
432	2.56	2	tr|A0A484GI88|A0A484GI88_SOUCH	Uncharacterized protein OS=Sousa chinensis OX=103600 GN=DBR06_SOUSAS20510068 PE=4 SV=1	TMEM190
433	2.53	2	tr|A0A2U4ALT0|A0A2U4ALT0_TURTR	Electron transfer flavoprotein-ubiquinone oxidoreductase OS=Tursiops truncatus OX=9739 GN=ETFDH PE=4 SV=1	ETFDH
434	2.76	2	tr|A0A484GSP6|A0A484GSP6_SOUCH	Uncharacterized protein (Fragment) OS=Sousa chinensis OX=103600 GN=DBR06_SOUSAS110228 PE=4 SV=1	CFAP58
435	2.47	4	tr|A0A484GXW8|A0A484GXW8_SOUCH	Uncharacterized protein (Fragment) OS=Sousa chinensis OX=103600 GN=DBR06_SOUSAS8210093 PE=4 SV=1	ZPBP2
436	2.47	2	tr|A0A2U3V046|A0A2U3V046_TURTR	cytochrome b-c1 complex subunit 9 OS=Tursiops truncatus OX=9739 GN=LOC101318867 PE=4 SV=1	UQCR10
437	2.45	1	tr|A0A2U4B8Z1|A0A2U4B8Z1_TURTR	EF-hand domain-containing family member B OS=Tursiops truncatus OX=9739 GN=EFHB PE=4 SV=1	EFHB
438	2.4	2	tr|A0A2U4AGN6|A0A2U4AGN6_TURTR	spermatogenesis-associated protein 24 isoform X1 OS=Tursiops truncatus OX=9739 GN=SPATA24 PE=4 SV=1	SPATA24
439	2.37	2	tr|A0A484GUS7|A0A484GUS7_SOUCH	GP-PDE domain-containing protein (Fragment) OS=Sousa chinensis OX=103600 GN=DBR06_SOUSAS610317 PE=4 SV=1	GDE1
440	2.57	2	tr|A0A2U4CB29|A0A2U4CB29_TURTR	LOW QUALITY PROTEIN: arrestin domain-containing protein 5 OS=Tursiops truncatus OX=9739 GN=ARRDC5 PE=4 SV=1	ARRDC5
441	2.31	2	tr|A0A484H448|A0A484H448_SOUCH	J domain-containing protein (Fragment) OS=Sousa chinensis OX=103600 GN=DBR06_SOUSAS1610116 PE=4 SV=1	DNAJB8
442	2.39	2	tr|A0A2U4CMU2|A0A2U4CMU2_TURTR	ras-related protein Rab-8A OS=Tursiops truncatus OX=9739 GN=RAB8A PE=4 SV=1	RAB8A
443	2.27	1	tr|A0A484GQ85|A0A484GQ85_SOUCH	WD_REPEATS_REGION domain-containing protein OS=Sousa chinensis OX=103600 GN=DBR06_SOUSAS9210027 PE=4 SV=1	RAE1
444	2.26	1	tr|A0A484GWT7|A0A484GWT7_SOUCH	Aminopeptidase (Fragment) OS=Sousa chinensis OX=103600 GN=DBR06_SOUSAS8210137 PE=3 SV=1	NPEPPS
445	2.24	2	tr|A0A484GZV6|A0A484GZV6_SOUCH	Uncharacterized protein (Fragment) OS=Sousa chinensis OX=103600 GN=DBR06_SOUSAS7910064 PE=4 SV=1	BRI3BP
446	2.23	2	tr|A0A484GLL7|A0A484GLL7_SOUCH	Uncharacterized protein (Fragment) OS=Sousa chinensis OX=103600 GN=DBR06_SOUSAS16310006 PE=4 SV=1	PCCB
447	2.31	2	tr|A0A2U4CLM2|A0A2U4CLM2_TURTR	sperm-associated antigen 4 protein OS=Tursiops truncatus OX=9739 GN=SPAG4 PE=4 SV=1	SPAG4
448	2.15	1	tr|A0A2U4BYK1|A0A2U4BYK1_TURTR	Alstrom syndrome protein 1 isoform X1 OS=Tursiops truncatus OX=9739 GN=ALMS1 PE=4 SV=1	ALMS1
449	2.15	2	tr|A0A2U4ANJ8|A0A2U4ANJ8_TURTR	glyoxalase domain-containing protein 4 OS=Tursiops truncatus OX=9739 GN=GLOD4 PE=4 SV=1	GLOD4
450	2.14	3	tr|A0A2U4C807|A0A2U4C807_TURTR	leucine-rich repeat-containing protein 34 OS=Tursiops truncatus OX=9739 GN=LRRC34 PE=4 SV=1	LRRC34
451	6.78	6	tr|A0A2U3V834|A0A2U3V834_TURTR	Histone H2B OS=Tursiops truncatus OX=9739 GN=LOC101321546 PE=3 SV=1	H2BC1
452	2.1	1	tr|A0A2U4CFU6|A0A2U4CFU6_TURTR	coiled-coil domain-containing protein 90B, mitochondrial isoform X2 OS=Tursiops truncatus OX=9739 GN=CCDC90B PE=4 SV=1	CCDC90B
453	2.1	1	tr|A0A484GPJ6|A0A484GPJ6_SOUCH	Uncharacterized protein OS=Sousa chinensis OX=103600 GN=DBR06_SOUSAS1910085 PE=4 SV=1	NDUFB4
454	2.09	2	tr|A0A2U4AQ86|A0A2U4AQ86_TURTR	acetyl-coenzyme A synthetase 2-like, mitochondrial OS=Tursiops truncatus OX=9739 GN=ACSS1 PE=4 SV=1	ACSS1
455	2.28	2	tr|A0A2U4ANL6|A0A2U4ANL6_TURTR	EF-hand calcium-binding domain-containing protein 5 OS=Tursiops truncatus OX=9739 GN=EFCAB5 PE=4 SV=1	EFCAB5
456	2.09	1	tr|A0A2U4CNQ6|A0A2U4CNQ6_TURTR	LOW QUALITY PROTEIN: inositol-3-phosphate synthase 1 OS=Tursiops truncatus OX=9739 GN=ISYNA1 PE=4 SV=1	ISYNA1
457	2.3	3	tr|A0A2U4BUX7|A0A2U4BUX7_TURTR	inactive hydroxysteroid dehydrogenase-like protein 1 OS=Tursiops truncatus OX=9739 GN=HSDL1 PE=4 SV=1	HSDL1
458	2.08	2	tr|A0A2U3UYP0|A0A2U3UYP0_TURTR	Dolichyl-diphosphooligosaccharide--protein glycosyltransferase 48 kDa subunit OS=Tursiops truncatus OX=9739 GN=DDOST PE=3 SV=1	DDOST
459	2.07	20	tr|A0A484H348|A0A484H348_SOUCH	Uncharacterized protein (Fragment) OS=Sousa chinensis OX=103600 GN=DBR06_SOUSAS9910031 PE=3 SV=1	CALM1
460	2.06	1	tr|A0A484GKF8|A0A484GKF8_SOUCH	Uncharacterized protein OS=Sousa chinensis OX=103600 GN=DBR06_SOUSAS7510024 PE=4 SV=1	LEG1
461	2.06	1	tr|A0A2U4A5T5|A0A2U4A5T5_TURTR	vesicle-associated membrane protein-associated protein A isoform X1 OS=Tursiops truncatus OX=9739 GN=VAPA PE=4 SV=1	VAPA
462	2.06	1	tr|A0A2U3UZ54|A0A2U3UZ54_TURTR	cytochrome c oxidase subunit 7A-related protein, mitochondrial OS=Tursiops truncatus OX=9739 GN=LOC101339993 PE=4 SV=1	COX7A2L
463	2.05	2	tr|A0A2U4A234|A0A2U4A234_TURTR	choline transporter-like protein 5 OS=Tursiops truncatus OX=9739 GN=SLC44A5 PE=3 SV=1	SLC44A5
464	22.07	11	tr|A0A387LAD2|A0A387LAD2_PSECS	Heat shock 70kDa protein 1A OS=Pseudorca crassidens OX=82174 GN=HSPA1A PE=3 SV=1	HSPA1A
465	2.05	2	tr|A0A484H0P8|A0A484H0P8_SOUCH	L-type lectin-like domain-containing protein OS=Sousa chinensis OX=103600 GN=DBR06_SOUSAS27010031 PE=4 SV=1	LMAN2
466	2.05	3	tr|A0A2U3V614|A0A2U3V614_TURTR	LOW QUALITY PROTEIN: inactive serine protease 54 OS=Tursiops truncatus OX=9739 GN=PRSS54 PE=4 SV=1	PRSS54
467	2.05	1	tr|A0A2U3UZX2|A0A2U3UZX2_TURTR	2-amino-3-ketobutyrate coenzyme A ligase, mitochondrial OS=Tursiops truncatus OX=9739 GN=GCAT PE=3 SV=1	GCAT
468	2.04	2	tr|A0A484GVC1|A0A484GVC1_SOUCH	Uncharacterized protein OS=Sousa chinensis OX=103600 GN=DBR06_SOUSAS13510020 PE=4 SV=1	TFAM
469	2.04	2	tr|A0A2U4BHR0|A0A2U4BHR0_TURTR	cilia- and flagella-associated protein 53 OS=Tursiops truncatus OX=9739 GN=CFAP53 PE=4 SV=1	CFAP53
470	2.03	1	tr|A0A2U4BJX4|A0A2U4BJX4_TURTR	nardilysin isoform X2 OS=Tursiops truncatus OX=9739 GN=NRDC PE=3 SV=1	NRDC
471	2.03	1	tr|A0A484GVY3|A0A484GVY3_SOUCH	PKD_channel domain-containing protein (Fragment) OS=Sousa chinensis OX=103600 GN=DBR06_SOUSAS22110028 PE=4 SV=1	PKD2L2
472	2.03	1	tr|A0A2U3UYI5|A0A2U3UYI5_TURTR	T-complex-associated testis-expressed protein 1 OS=Tursiops truncatus OX=9739 GN=TCTE1 PE=4 SV=1	TCTE1
473	2.03	1	tr|A0A484GU79|A0A484GU79_SOUCH	M20_dimer domain-containing protein OS=Sousa chinensis OX=103600 GN=DBR06_SOUSAS2110212 PE=4 SV=1	ACY1
474	2.02	2	tr|A0A484GL80|A0A484GL80_SOUCH	MARVEL domain-containing protein OS=Sousa chinensis OX=103600 GN=DBR06_SOUSAS5910058 PE=4 SV=1	SYPL1
475	2.02	1	tr|A0A2U3V5X4|A0A2U3V5X4_TURTR	GrpE protein homolog OS=Tursiops truncatus OX=9739 GN=GRPEL1 PE=3 SV=1	GRPEL1
476	6.52	4	tr|A0A2U3V831|A0A2U3V831_TURTR	Histone H2B OS=Tursiops truncatus OX=9739 GN=LOC101320960 PE=3 SV=1	H2BC1
477	2.33	1	tr|A0A484GUF1|A0A484GUF1_SOUCH	Uncharacterized protein OS=Sousa chinensis OX=103600 GN=DBR06_SOUSAS2110148 PE=4 SV=1	DNAH12
478	2.02	2	tr|A0A484H4Y1|A0A484H4Y1_SOUCH	RuvB-like helicase OS=Sousa chinensis OX=103600 GN=DBR06_SOUSAS1610118 PE=3 SV=1	RUVBL1
479	2.02	1	tr|A0A484GVH7|A0A484GVH7_SOUCH	V-SNARE coiled-coil homology domain-containing protein (Fragment) OS=Sousa chinensis OX=103600 GN=DBR06_SOUSAS2110111 PE=4 SV=1	VAMP1
480	2.01	5	tr|A0A2U4CQI0|A0A2U4CQI0_TURTR	GLIPR1-like protein 2 OS=Tursiops truncatus OX=9739 GN=GLIPR1L2 PE=4 SV=1	GLIPR1L2
481	2.01	3	tr|A0A2U4AL79|A0A2U4AL79_TURTR	guanine nucleotide-binding protein subunit alpha-11 OS=Tursiops truncatus OX=9739 GN=GNA11 PE=4 SV=1	GNA11
482	2.01	3	tr|A0A484GT48|A0A484GT48_SOUCH	Uncharacterized protein OS=Sousa chinensis OX=103600 GN=DBR06_SOUSAS110224 PE=3 SV=1	GSTO1
483	2.01	1	tr|A0A484GPF5|A0A484GPF5_SOUCH	CASH domain-containing protein OS=Sousa chinensis OX=103600 GN=DBR06_SOUSAS5310099 PE=4 SV=1	SHCBP1L
484	2.01	1	tr|A0A2U4ARL0|A0A2U4ARL0_TURTR	cytochrome c oxidase subunit 7B2, mitochondrial OS=Tursiops truncatus OX=9739 GN=LOC101320707 PE=4 SV=1	COX7B2
485	43.95	41	tr|A0A484GJA1|A0A484GJA1_SOUCH	Tubulin alpha chain OS=Sousa chinensis OX=103600 GN=DBR06_SOUSAS1110112 PE=3 SV=1	TUBA1B
486	42.71	31	tr|A0A2U4AQG6|A0A2U4AQG6_TURTR	pyruvate dehydrogenase E1 component subunit alpha, somatic form, mitochondrial isoform X1 OS=Tursiops truncatus OX=9739 GN=PDHA1 PE=4 SV=1	PDHA1
487	42.32	34	tr|A0A484GU59|A0A484GU59_SOUCH	Uncharacterized protein OS=Sousa chinensis OX=103600 GN=DBR06_SOUSAS610285 PE=3 SV=1	UQCRC2
488	33	22	tr|A0A2U4A9K9|A0A2U4A9K9_TURTR	Malate dehydrogenase OS=Tursiops truncatus OX=9739 GN=MDH2 PE=3 SV=1	MDH2
489	15.95	11	tr|A0A484GYX3|A0A484GYX3_SOUCH	Ferritin OS=Sousa chinensis OX=103600 GN=DBR06_SOUSAS1310060 PE=3 SV=1	FTMT
490	14.44	8	tr|A0A484GXW3|A0A484GXW3_SOUCH	Uncharacterized protein OS=Sousa chinensis OX=103600 GN=DBR06_SOUSAS9410015 PE=4 SV=1	RAB2B
491	12.76	9	tr|A0A2U3V1H4|A0A2U3V1H4_TURTR	Histone H2A OS=Tursiops truncatus OX=9739 GN=LOC101320618 PE=3 SV=1	HIST2H2AC
492	4.94	3	tr|A0A2U4CM36|A0A2U4CM36_TURTR	TBC1 domain family member 21 OS=Tursiops truncatus OX=9739 GN=TBC1D21 PE=4 SV=1	TBC1D21
493	3.23	2	tr|A0A2U4C9K0|A0A2U4C9K0_TURTR	ras-related protein Rab-14 isoform X1 OS=Tursiops truncatus OX=9739 GN=RAB14 PE=4 SV=1	RAB14
494	2.04	4	tr|A0A2U4C6K7|A0A2U4C6K7_TURTR	zonadhesin-like OS=Tursiops truncatus OX=9739 GN=LOC109551749 PE=4 SV=1	LOC109551749
495	2.04	1	tr|A0A484GW82|A0A484GW82_SOUCH	Proteasome subunit alpha type OS=Sousa chinensis OX=103600 GN=DBR06_SOUSAS3410053 PE=3 SV=1	PSMA3
496	2.01	1	tr|A0A2U4BBE4|A0A2U4BBE4_TURTR	microtubule-associated proteins 1A/1B light chain 3B OS=Tursiops truncatus OX=9739 GN=MAP1LC3B PE=3 SV=1	MAP1LC3B
497	2.01	2	tr|A0A2U3V8A0|A0A2U3V8A0_TURTR	T-complex protein 1 subunit epsilon OS=Tursiops truncatus OX=9739 GN=CCT5 PE=3 SV=1	CCT5
498	2.01	2	tr|A0A2U4C5J3|A0A2U4C5J3_TURTR	transmembrane protein 14C isoform X1 OS=Tursiops truncatus OX=9739 GN=LOC101323402 PE=4 SV=1	TMEM14C
499	2.01	3	tr|A0A2U4BPL7|A0A2U4BPL7_TURTR	glutathione S-transferase omega-1 OS=Tursiops truncatus OX=9739 GN=GSTO1 PE=3 SV=1	GSTO1
500	2.01	1	tr|A0A2U4BJR7|A0A2U4BJR7_TURTR	nucleoporin NDC1 isoform X2 OS=Tursiops truncatus OX=9739 GN=NDC1 PE=4 SV=1	NDC1
501	2.01	1	tr|A0A2U4ASP8|A0A2U4ASP8_TURTR	cytosol aminopeptidase OS=Tursiops truncatus OX=9739 GN=LAP3 PE=3 SV=1	LAP3
502	2.01	2	tr|A0A2U4A8L3|A0A2U4A8L3_TURTR	disintegrin and metalloproteinase domain-containing protein 2 isoform X1 OS=Tursiops truncatus OX=9739 GN=ADAM2 PE=4 SV=1	ADAM2
503	2.01	3	tr|A0A2U4A062|A0A2U4A062_TURTR	monocarboxylate transporter 2 OS=Tursiops truncatus OX=9739 GN=SLC16A7 PE=4 SV=1	SLC16A7
504	2.01	1	tr|A0A2U3V304|A0A2U3V304_TURTR	leucine-rich repeat and death domain-containing protein 1 OS=Tursiops truncatus OX=9739 GN=LRRD1 PE=4 SV=1	LRRD1
505	2	1	tr|A0A484H2C3|A0A484H2C3_SOUCH	Peptidyl-prolyl cis-trans isomerase OS=Sousa chinensis OX=103600 GN=DBR06_SOUSAS13010037 PE=3 SV=1	PPIL6
506	2	1	tr|A0A484GNU0|A0A484GNU0_SOUCH	Uncharacterized protein OS=Sousa chinensis OX=103600 GN=DBR06_SOUSAS1910073 PE=4 SV=1	CFAP70
507	2	1	tr|A0A2U4BRF9|A0A2U4BRF9_TURTR	short/branched chain specific acyl-CoA dehydrogenase, mitochondrial isoform X4 OS=Tursiops truncatus OX=9739 GN=ACADSB PE=3 SV=1	ACADSB
508	2	2	tr|A0A2U4AV04|A0A2U4AV04_TURTR	follistatin isoform X2 OS=Tursiops truncatus OX=9739 GN=FST PE=4 SV=1	FST
509	2	1	tr|A0A484GVL3|A0A484GVL3_SOUCH	Uncharacterized protein OS=Sousa chinensis OX=103600 GN=DBR06_SOUSAS2110146 PE=3 SV=1	ARF4
510	2	1	tr|A0A484GV48|A0A484GV48_SOUCH	PDZ domain-containing protein OS=Sousa chinensis OX=103600 GN=DBR06_SOUSAS7610037 PE=4 SV=1	HTRA2
511	2	1	tr|A0A484GU39|A0A484GU39_SOUCH	Uncharacterized protein OS=Sousa chinensis OX=103600 GN=DBR06_SOUSAS33510008 PE=3 SV=1	F5
512	2	1	tr|A0A484GSQ6|A0A484GSQ6_SOUCH	Uncharacterized protein (Fragment) OS=Sousa chinensis OX=103600 GN=DBR06_SOUSAS110241 PE=3 SV=1	XPNPEP1
513	2	1	tr|A0A484GNP2|A0A484GNP2_SOUCH	PHB domain-containing protein (Fragment) OS=Sousa chinensis OX=103600 GN=DBR06_SOUSAS310185 PE=4 SV=1	STOM
514	2	1	tr|A0A484GLT6|A0A484GLT6_SOUCH	Uncharacterized protein (Fragment) OS=Sousa chinensis OX=103600 GN=DBR06_SOUSAS310089 PE=4 SV=1	ACTL7B
515	2	1	tr|A0A484GKM7|A0A484GKM7_SOUCH	Uncharacterized protein (Fragment) OS=Sousa chinensis OX=103600 GN=DBR06_SOUSAS18910021 PE=4 SV=1	MCCC2
516	2	1	tr|A0A2U4CNT2|A0A2U4CNT2_TURTR	dynein light chain Tctex-type 1 isoform X1 OS=Tursiops truncatus OX=9739 GN=DYNLT1 PE=4 SV=1	DYNLT1
517	2	1	tr|A0A2U4BZK3|A0A2U4BZK3_TURTR	LOW QUALITY PROTEIN: prolactin regulatory element-binding protein OS=Tursiops truncatus OX=9739 GN=PREB PE=4 SV=1	PREB
518	2	1	tr|A0A2U4BHN9|A0A2U4BHN9_TURTR	3-ketoacyl-CoA thiolase, mitochondrial isoform X3 OS=Tursiops truncatus OX=9739 GN=ACAA2 PE=3 SV=1	ACAA2
519	2	1	tr|A0A2U4B9T0|A0A2U4B9T0_TURTR	oxidoreductase NAD-binding domain-containing protein 1 OS=Tursiops truncatus OX=9739 GN=OXNAD1 PE=4 SV=1	OXNAD1
520	2	3	tr|A0A2U4B5G2|A0A2U4B5G2_TURTR	COP9 signalosome complex subunit 4 isoform X1 OS=Tursiops truncatus OX=9739 GN=COPS4 PE=4 SV=1	COPS4
521	2	1	tr|A0A2U4AM62|A0A2U4AM62_TURTR	ubiquitin-conjugating enzyme E2 D3 isoform X2 OS=Tursiops truncatus OX=9739 GN=UBE2D3 PE=3 SV=1	UBE2D3
522	2	1	tr|A0A2U4AKW9|A0A2U4AKW9_TURTR	leucine-rich repeat-containing protein 23 OS=Tursiops truncatus OX=9739 GN=LRRC23 PE=4 SV=1	LRRC23
523	2	2	tr|A0A2U3V9A5|A0A2U3V9A5_TURTR	Proteasome subunit beta OS=Tursiops truncatus OX=9739 GN=PSMB4 PE=3 SV=1	PSMB4
524	2	1	tr|A0A2U3V5F5|A0A2U3V5F5_TURTR	cytochrome c oxidase subunit 7A2, mitochondrial OS=Tursiops truncatus OX=9739 GN=LOC101326830 PE=4 SV=1	COX7A2
525	2	3	tr|U5ZG64|U5ZG64_TURTR	Cytochrome c oxidase subunit 1 OS=Tursiops truncatus OX=9739 GN=COX1 PE=3 SV=1	COX1
526	2	1	tr|A0A484H535|A0A484H535_SOUCH	Uncharacterized protein OS=Sousa chinensis OX=103600 GN=DBR06_SOUSAS1810092 PE=4 SV=1	TCP11
527	2	1	tr|A0A484H3E4|A0A484H3E4_SOUCH	Glucose-6-phosphate isomerase OS=Sousa chinensis OX=103600 GN=DBR06_SOUSAS1610156 PE=3 SV=1	GPI
528	2	1	tr|A0A484H2U0|A0A484H2U0_SOUCH	Thioredoxin domain-containing protein OS=Sousa chinensis OX=103600 GN=DBR06_SOUSAS1810247 PE=4 SV=1	TMX1
529	2	1	tr|A0A484GZQ6|A0A484GZQ6_SOUCH	Uncharacterized protein (Fragment) OS=Sousa chinensis OX=103600 GN=DBR06_SOUSAS9810073 PE=4 SV=1	BRI3
530	2	1	tr|A0A484GYZ1|A0A484GYZ1_SOUCH	Uncharacterized protein OS=Sousa chinensis OX=103600 GN=DBR06_SOUSAS23610015 PE=3 SV=1	HSPE1
531	2	1	tr|A0A484GYV1|A0A484GYV1_SOUCH	Rab GDP dissociation inhibitor (Fragment) OS=Sousa chinensis OX=103600 GN=DBR06_SOUSAS40310031 PE=3 SV=1	GDI1
532	2	1	tr|A0A484GY54|A0A484GY54_SOUCH	PlsC domain-containing protein OS=Sousa chinensis OX=103600 GN=DBR06_SOUSAS9410047 PE=4 SV=1	LPCAT4
533	2	1	tr|A0A484GY25|A0A484GY25_SOUCH	Uncharacterized protein OS=Sousa chinensis OX=103600 GN=DBR06_SOUSAS8210250 PE=4 SV=1	ACADVL
534	2	1	tr|A0A484GY06|A0A484GY06_SOUCH	Pribosyltran domain-containing protein OS=Sousa chinensis OX=103600 GN=DBR06_SOUSAS30610032 PE=3 SV=1	APRT
535	2	1	tr|A0A484GXW6|A0A484GXW6_SOUCH	Uncharacterized protein OS=Sousa chinensis OX=103600 GN=DBR06_SOUSAS8210180 PE=4 SV=1	PHOSPHO1
536	2	1	tr|A0A484GWS6|A0A484GWS6_SOUCH	Uncharacterized protein OS=Sousa chinensis OX=103600 GN=DBR06_SOUSAS8210122 PE=4 SV=1	C17orf98
537	2	1	tr|A0A484GWR5|A0A484GWR5_SOUCH	Phos_pyr_kin domain-containing protein OS=Sousa chinensis OX=103600 GN=DBR06_SOUSAS2910110 PE=4 SV=1	PDXK
538	2	1	tr|A0A484GW05|A0A484GW05_SOUCH	Uncharacterized protein OS=Sousa chinensis OX=103600 GN=DBR06_SOUSAS4610017 PE=4 SV=1	NDUFB3
539	2	1	tr|A0A484GVJ0|A0A484GVJ0_SOUCH	Oligosaccharyltransferase complex subunit OS=Sousa chinensis OX=103600 GN=DBR06_SOUSAS10310014 PE=3 SV=1	OSTC
540	2	1	tr|A0A484GVG2|A0A484GVG2_SOUCH	ELFV_dehydrog domain-containing protein OS=Sousa chinensis OX=103600 GN=DBR06_SOUSAS13510083 PE=3 SV=1	GLUD1
541	2	1	tr|A0A484GTA9|A0A484GTA9_SOUCH	ZnF_CDGSH domain-containing protein OS=Sousa chinensis OX=103600 GN=DBR06_SOUSAS13510017 PE=4 SV=1	CISD1
542	2	1	tr|A0A484GTA1|A0A484GTA1_SOUCH	Uncharacterized protein OS=Sousa chinensis OX=103600 GN=DBR06_SOUSAS1710035 PE=3 SV=1	BCS1L
543	2	1	tr|A0A484GQT3|A0A484GQT3_SOUCH	CN hydrolase domain-containing protein (Fragment) OS=Sousa chinensis OX=103600 GN=DBR06_SOUSAS27910060 PE=4 SV=1	NIT1
544	2	1	tr|A0A484GLH7|A0A484GLH7_SOUCH	Uncharacterized protein (Fragment) OS=Sousa chinensis OX=103600 GN=DBR06_SOUSAS34910003 PE=3 SV=1	ATP6V1B2
545	2	1	tr|A0A484GLB6|A0A484GLB6_SOUCH	Transaldolase OS=Sousa chinensis OX=103600 GN=DBR06_SOUSAS35410021 PE=3 SV=1	TALDO1
546	2	1	tr|A0A484GII8|A0A484GII8_SOUCH	Isochorismatase domain-containing protein (Fragment) OS=Sousa chinensis OX=103600 GN=DBR06_SOUSAS20510063 PE=4 SV=1	ISOC2
547	2	1	tr|A0A484GI94|A0A484GI94_SOUCH	Uncharacterized protein (Fragment) OS=Sousa chinensis OX=103600 GN=DBR06_SOUSAS2810052 PE=4 SV=1	TRIM37
548	2	1	tr|A0A484GG23|A0A484GG23_SOUCH	MICOS complex subunit (Fragment) OS=Sousa chinensis OX=103600 GN=DBR06_SOUSAS20210026 PE=4 SV=1	APOO
549	2	1	tr|A0A2U4CPS2|A0A2U4CPS2_TURTR	ribonuclease T2 isoform X1 OS=Tursiops truncatus OX=9739 GN=RNASET2 PE=3 SV=1	RNASET2
550	2	1	tr|A0A2U4CL32|A0A2U4CL32_TURTR	BPI fold-containing family A member 3 OS=Tursiops truncatus OX=9739 GN=BPIFA3 PE=4 SV=1	BPIFA3
551	2	1	tr|A0A2U4CKD6|A0A2U4CKD6_TURTR	acyl-CoA dehydrogenase family member 10 isoform X2 OS=Tursiops truncatus OX=9739 GN=ACAD10 PE=4 SV=1	ACAD10
552	2	1	tr|A0A2U4CJJ5|A0A2U4CJJ5_TURTR	transcobalamin-2 OS=Tursiops truncatus OX=9739 GN=TCN2 PE=4 SV=1	TCN2
553	2	1	tr|A0A2U4CGL6|A0A2U4CGL6_TURTR	immunoglobulin-binding protein 1 isoform X2 OS=Tursiops truncatus OX=9739 GN=IGBP1 PE=4 SV=1	IGBP1
554	2	1	tr|A0A2U4C4H7|A0A2U4C4H7_TURTR	probable Xaa-Pro aminopeptidase 3 OS=Tursiops truncatus OX=9739 GN=XPNPEP3 PE=3 SV=1	XPNPEP3
555	2	1	tr|A0A2U4C1Q4|A0A2U4C1Q4_TURTR	exportin-2 isoform X1 OS=Tursiops truncatus OX=9739 GN=CSE1L PE=4 SV=1	CSE1L
556	2	1	tr|A0A2U4BZ71|A0A2U4BZ71_TURTR	glutaminyl-peptide cyclotransferase isoform X2 OS=Tursiops truncatus OX=9739 GN=QPCT PE=4 SV=1	QPCT
557	2	1	tr|A0A2U4BST8|A0A2U4BST8_TURTR	rho GDP-dissociation inhibitor 1 OS=Tursiops truncatus OX=9739 GN=ARHGDIA PE=4 SV=1	ARHGDIA
558	2	1	tr|A0A2U4BQ02|A0A2U4BQ02_TURTR	protein FAM24B OS=Tursiops truncatus OX=9739 GN=FAM24B PE=4 SV=1	FAM24B
559	2	1	tr|A0A2U4BLU0|A0A2U4BLU0_TURTR	coiled-coil domain-containing protein 40 OS=Tursiops truncatus OX=9739 GN=CCDC40 PE=4 SV=1	CCDC40
560	2	1	tr|A0A2U4BGT5|A0A2U4BGT5_TURTR	Phosphoinositide phospholipase C OS=Tursiops truncatus OX=9739 GN=PLCZ1 PE=4 SV=1	PLCZ1
561	2	1	tr|A0A2U4BES3|A0A2U4BES3_TURTR	GTP-binding protein SAR1a OS=Tursiops truncatus OX=9739 GN=SAR1A PE=3 SV=1	SAR1A
562	2	1	tr|A0A2U4BBJ9|A0A2U4BBJ9_TURTR	transmembrane protein 143 OS=Tursiops truncatus OX=9739 GN=TMEM143 PE=4 SV=1	TMEM143
563	2	1	tr|A0A2U4B932|A0A2U4B932_TURTR	coiled-coil domain-containing protein 151-like OS=Tursiops truncatus OX=9739 GN=LOC109549776 PE=4 SV=1	CCDC151
564	2	1	tr|A0A2U4B8M6|A0A2U4B8M6_TURTR	Glutathione S-transferase kappa OS=Tursiops truncatus OX=9739 GN=GSTK1 PE=3 SV=1	GSTK1
565	2	2	tr|A0A2U4B876|A0A2U4B876_TURTR	Adenylosuccinate synthetase OS=Tursiops truncatus OX=9739 GN=ADSSL1 PE=3 SV=1	ADSSL1
566	2	1	tr|A0A2U4B5P8|A0A2U4B5P8_TURTR	testis-expressed sequence 101 protein isoform X1 OS=Tursiops truncatus OX=9739 GN=TEX101 PE=4 SV=1	TEX101
567	2	1	tr|A0A2U4B3M9|A0A2U4B3M9_TURTR	MICOS complex subunit OS=Tursiops truncatus OX=9739 GN=APOOL PE=4 SV=1	APOOL
568	2	1	tr|A0A2U4B3E3|A0A2U4B3E3_TURTR	UDP-N-acetylhexosamine pyrophosphorylase isoform X6 OS=Tursiops truncatus OX=9739 GN=UAP1 PE=4 SV=1	UAP1
569	2	1	tr|A0A2U4B2E6|A0A2U4B2E6_TURTR	Calcium load-activated calcium channel OS=Tursiops truncatus OX=9739 GN=TMCO1 PE=3 SV=1	TMCO1
570	2	1	tr|A0A2U4AWP4|A0A2U4AWP4_TURTR	ras GTPase-activating-like protein IQGAP2 OS=Tursiops truncatus OX=9739 GN=IQGAP2 PE=4 SV=1	IQGAP2
571	2	1	tr|A0A2U4AUE3|A0A2U4AUE3_TURTR	Heme oxygenase OS=Tursiops truncatus OX=9739 GN=HMOX2 PE=3 SV=1	HMOX2
572	2	1	tr|A0A2U4AQ84|A0A2U4AQ84_TURTR	cystatin-C-like OS=Tursiops truncatus OX=9739 GN=LOC101322505 PE=3 SV=1	CST3
573	2	1	tr|A0A2U4ANF3|A0A2U4ANF3_TURTR	14-3-3 protein epsilon OS=Tursiops truncatus OX=9739 GN=YWHAE PE=3 SV=1	YWHAE
574	2	1	tr|A0A2U4AIM7|A0A2U4AIM7_TURTR	gamma-glutamyl hydrolase isoform X2 OS=Tursiops truncatus OX=9739 GN=GGH PE=4 SV=1	GGH
575	2	1	tr|A0A2U4AGA3|A0A2U4AGA3_TURTR	uncharacterized protein LOC109548130 OS=Tursiops truncatus OX=9739 GN=LOC109548130 PE=4 SV=1	ATP6V1FNB
576	2	1	tr|A0A2U4A9J6|A0A2U4A9J6_TURTR	periodic tryptophan protein 2 homolog OS=Tursiops truncatus OX=9739 GN=PWP2 PE=4 SV=1	PWP2
577	2	1	tr|A0A2U4A7I3|A0A2U4A7I3_TURTR	LRP2-binding protein OS=Tursiops truncatus OX=9739 GN=LRP2BP PE=4 SV=1	LRP2BP
578	2	1	tr|A0A2U4A6B1|A0A2U4A6B1_TURTR	lysosome-associated membrane glycoprotein 1 isoform X1 OS=Tursiops truncatus OX=9739 GN=LAMP1 PE=3 SV=1	LAMP1
579	2	3	tr|A0A2U4A403|A0A2U4A403_TURTR	medium-chain specific acyl-CoA dehydrogenase, mitochondrial isoform X1 OS=Tursiops truncatus OX=9739 GN=ACADM PE=3 SV=1	ACADM
580	2	1	tr|A0A2U3VB21|A0A2U3VB21_TURTR	LOW QUALITY PROTEIN: proline-rich protein 30 OS=Tursiops truncatus OX=9739 GN=PRR30 PE=4 SV=1	PRR30
581	2	1	tr|A0A2U3V937|A0A2U3V937_TURTR	Proteasome subunit alpha type OS=Tursiops truncatus OX=9739 GN=PSMA5 PE=3 SV=1	PSMA5
582	2	1	tr|A0A2U3V780|A0A2U3V780_TURTR	carbonic anhydrase 2 OS=Tursiops truncatus OX=9739 GN=CA2 PE=3 SV=1	CA2
583	2	2	tr|A0A2U3V6H4|A0A2U3V6H4_TURTR	NADH dehydrogenase [ubiquinone] 1 beta subcomplex subunit 11, mitochondrial OS=Tursiops truncatus OX=9739 GN=NDUFB11 PE=4 SV=1	NDUFB11
584	2	1	tr|A0A2U3V6C2|A0A2U3V6C2_TURTR	ADP-ribosylation factor-like protein 1 OS=Tursiops truncatus OX=9739 GN=ARL1 PE=3 SV=1	ARL1
585	2	1	tr|A0A2U3V686|A0A2U3V686_TURTR	sorcin OS=Tursiops truncatus OX=9739 GN=SRI PE=4 SV=1	SRI
586	2	1	tr|A0A2U3UZY2|A0A2U3UZY2_TURTR	LOW QUALITY PROTEIN: sperm-associated antigen 8 OS=Tursiops truncatus OX=9739 GN=SPAG8 PE=4 SV=1	SPAG8
587	2	1	tr|U5ZG59|U5ZG59_TURTR	ATP synthase subunit a OS=Tursiops truncatus OX=9739 GN=ATP6 PE=4 SV=1	ATP6
588	2	1	tr|A0A2U3V8X6|A0A2U3V8X6_TURTR	ras-related protein Rab-18 OS=Tursiops truncatus OX=9739 GN=RAB18 PE=4 SV=1	RAB18
589	2.01	2	tr|A0A484GVT6|A0A484GVT6_SOUCH	Uncharacterized protein OS=Sousa chinensis OX=103600 GN=DBR06_SOUSAS3410119 PE=3 SV=1	NT5E
590	2.02	1	tr|A0A484GHJ5|A0A484GHJ5_SOUCH	Uncharacterized protein (Fragment) OS=Sousa chinensis OX=103600 GN=DBR06_SOUSAS2810133 PE=3 SV=1	EIF4A1
591	2	1	tr|A0A484H259|A0A484H259_SOUCH	NADH dehydrogenase [ubiquinone] iron-sulfur protein 6, mitochondrial OS=Sousa chinensis OX=103600 GN=DBR06_SOUSAS28010029 PE=3 SV=1	NDUFS6
592	2	1	tr|A0A2U4B6H2|A0A2U4B6H2_TURTR	protein transport protein Sec61 subunit alpha isoform X4 OS=Tursiops truncatus OX=9739 GN=SEC61A2 PE=3 SV=1	SEC61A2
593	2	1	tr|A0A484GJ86|A0A484GJ86_SOUCH	Uncharacterized protein (Fragment) OS=Sousa chinensis OX=103600 GN=DBR06_SOUSAS1110076 PE=3 SV=1	PFKM
594	2	1	tr|A0A2U4ADE6|A0A2U4ADE6_TURTR	F-box only protein 36 OS=Tursiops truncatus OX=9739 GN=FBXO36 PE=4 SV=1	FBXO36
595	2.12	2	tr|A0A2U4B0Y1|A0A2U4B0Y1_TURTR	testis-specific gene 10 protein isoform X10 OS=Tursiops truncatus OX=9739 GN=TSGA10 PE=4 SV=1	TSGA10
596	1.96	2	tr|A0A344X2S6|A0A344X2S6_GLOME	Hemoglobin subunit beta OS=Globicephala melas OX=9731 GN=HBB PE=2 SV=1	HBB
597	1.96	1	tr|A0A2U4C8J2|A0A2U4C8J2_TURTR	dnaJ homolog subfamily B member 11 OS=Tursiops truncatus OX=9739 GN=DNAJB11 PE=4 SV=1	DNAJB11
598	1.92	1	tr|A0A2U4B518|A0A2U4B518_TURTR	4F2 cell-surface antigen heavy chain isoform X2 OS=Tursiops truncatus OX=9739 GN=SLC3A2 PE=4 SV=1	SLC3A2
599	1.9	2	tr|A0A484GZQ2|A0A484GZQ2_SOUCH	Uncharacterized protein (Fragment) OS=Sousa chinensis OX=103600 GN=DBR06_SOUSAS9810057 PE=4 SV=1	ATP5J2
600	2.4	3	tr|A0A2U3UZR9|A0A2U3UZR9_TURTR	cilia- and flagella-associated protein 77 OS=Tursiops truncatus OX=9739 GN=CFAP77 PE=4 SV=1	CFAP77
601	1.98	2	tr|A0A484GX69|A0A484GX69_SOUCH	ATP-synt_C domain-containing protein OS=Sousa chinensis OX=103600 GN=DBR06_SOUSAS8210171 PE=3 SV=1	ATP5G1
602	1.97	2	tr|A0A484GRC8|A0A484GRC8_SOUCH	Uncharacterized protein OS=Sousa chinensis OX=103600 GN=DBR06_SOUSAS110107 PE=4 SV=1	C10orf62
603	1.81	2	tr|A0A2U4BQH3|A0A2U4BQH3_TURTR	uncharacterized protein C7orf72 homolog OS=Tursiops truncatus OX=9739 GN=CUNH7orf72 PE=4 SV=1	SPATA48
604	1.68	1	tr|A0A484GWB4|A0A484GWB4_SOUCH	Ldh_1_C domain-containing protein (Fragment) OS=Sousa chinensis OX=103600 GN=DBR06_SOUSAS4610077 PE=4 SV=1	MDH1B
605	1.9	2	tr|A0A2U4BP11|A0A2U4BP11_TURTR	spermatogenesis-associated protein 32 OS=Tursiops truncatus OX=9739 GN=SPATA32 PE=4 SV=1	SPATA32
606	1.67	2	tr|A0A2U4AL88|A0A2U4AL88_TURTR	D-dopachrome decarboxylase OS=Tursiops truncatus OX=9739 GN=LOC101321389 PE=4 SV=1	DDT
607	1.76	1	tr|A0A484GXQ8|A0A484GXQ8_SOUCH	Uncharacterized protein OS=Sousa chinensis OX=103600 GN=DBR06_SOUSAS23610025 PE=4 SV=1	CECR5
608	1.62	2	tr|A0A484GT60|A0A484GT60_SOUCH	J domain-containing protein OS=Sousa chinensis OX=103600 GN=DBR06_SOUSAS1710175 PE=4 SV=1	DNAJB3
