# Supplementary material for: Protein Identification of Spermatozoa and Seminal Plasma in Bottlenose Dolphin (Tursiops truncatus)
Source: Front Cell Dev Biol. 2021 Jul 16;9:673961. doi: 10.3389/fcell.2021.673961 (PMC8323341; doi:10.3389/fcell.2021.673961)
Supplement: Supplementary File 3 — Individual lists of proteins identified in each of the seminal plasma samples analyzed in bottlenose dolphin (Tursiops truncatus). [file Table_3.xlsx]

## Sheet: Male 1 SP Sample 1
N	Score Max	Peptides(95%)	Accession	Name	Gene Name
1	204.33	178	tr|A0A2U4CAA2|A0A2U4CAA2_TURTR	lactotransferrin isoform X1 OS=Tursiops truncatus OX=9739 GN=LTF PE=3 SV=1	LTF
2	186.13	158	tr|A0A2U4B5B1|A0A2U4B5B1_TURTR	serum albumin isoform X2 OS=Tursiops truncatus OX=9739 GN=ALB PE=4 SV=1	ALB
3	124.31	106	tr|A0A2U4CQ07|A0A2U4CQ07_TURTR	polymeric immunoglobulin receptor OS=Tursiops truncatus OX=9739 GN=PIGR PE=4 SV=1	PIGR
4	121.06	75	tr|A0A2U4B8T5|A0A2U4B8T5_TURTR	mucin-19 OS=Tursiops truncatus OX=9739 GN=MUC19 PE=4 SV=1	MUC19
5	104.05	85	tr|A0A2U3V878|A0A2U3V878_TURTR	endoplasmin OS=Tursiops truncatus OX=9739 GN=HSP90B1 PE=3 SV=1	HSP90B1
6	92.27	155	tr|A0A2U3V9H9|A0A2U3V9H9_TURTR	cystatin-11 OS=Tursiops truncatus OX=9739 GN=CST11 PE=4 SV=1	CST11
7	78.6	50	tr|A0A2U3V6D2|A0A2U3V6D2_TURTR	Protein disulfide-isomerase OS=Tursiops truncatus OX=9739 GN=PDIA3 PE=3 SV=1	PDIA3
8	74.48	58	tr|A0A2U4CQ05|A0A2U4CQ05_TURTR	C4b-binding protein alpha chain OS=Tursiops truncatus OX=9739 GN=C4BPA PE=4 SV=1	C4BPA
9	72.72	136	tr|A0A077SA04|A0A077SA04_TURTR	Lysozyme OS=Tursiops truncatus OX=9739 GN=LYZF1 PE=3 SV=1	LYZF1
10	73.75	50	tr|A0A2U4CQQ1|A0A2U4CQQ1_TURTR	heat shock protein HSP 90-alpha OS=Tursiops truncatus OX=9739 GN=HSP90AA1 PE=3 SV=1	HSP90AA1
11	68.81	42	tr|A0A2U4AP99|A0A2U4AP99_TURTR	LOW QUALITY PROTEIN: complement factor B OS=Tursiops truncatus OX=9739 GN=CFB PE=3 SV=1	CFB
12	68.06	37	tr|A0A484GLW3|A0A484GLW3_SOUCH	Uncharacterized protein OS=Sousa chinensis OX=103600 GN=DBR06_SOUSAS310234 PE=3 SV=1	HSPA5
13	58.8	133	tr|A0A2U3V859|A0A2U3V859_TURTR	protein LEG1 homolog OS=Tursiops truncatus OX=9739 GN=CUNH6orf58 PE=4 SV=1	LEG1
14	58.4	40	tr|A0A484H3Q9|A0A484H3Q9_SOUCH	Uncharacterized protein (Fragment) OS=Sousa chinensis OX=103600 GN=DBR06_SOUSAS1610306 PE=4 SV=1	FCGBP
15	55.2	39	tr|A0A2U4CQ26|A0A2U4CQ26_TURTR	sulfhydryl oxidase 1 OS=Tursiops truncatus OX=9739 GN=QSOX1 PE=4 SV=1	QSOX1
16	54.08	61	tr|A0A2U4BPM5|A0A2U4BPM5_TURTR	deleted in malignant brain tumors 1 protein OS=Tursiops truncatus OX=9739 GN=LOC101316532 PE=4 SV=1	DMBT1
17	49.16	45	tr|A0A2U4C3Q8|A0A2U4C3Q8_TURTR	Angiotensin-converting enzyme OS=Tursiops truncatus OX=9739 GN=ACE PE=3 SV=1	ACE
18	50.56	32	tr|A0A2U4ABJ8|A0A2U4ABJ8_TURTR	heat shock-related 70 kDa protein 2 OS=Tursiops truncatus OX=9739 GN=HSPA2 PE=3 SV=1	HSPA2
19	48.19	33	tr|A0A2U4AL28|A0A2U4AL28_TURTR	A-kinase anchor protein 3 OS=Tursiops truncatus OX=9739 GN=AKAP3 PE=4 SV=1	AKAP3
20	45.55	30	tr|A0A2U4A3V4|A0A2U4A3V4_TURTR	glutathione S-transferase Mu 3 OS=Tursiops truncatus OX=9739 GN=LOC101320455 PE=4 SV=1	GSTM3
21	41.72	37	tr|A0A484GSX4|A0A484GSX4_SOUCH	Uncharacterized protein OS=Sousa chinensis OX=103600 GN=DBR06_SOUSAS36010005 PE=4 SV=1	FOLR3
22	41.49	54	tr|A0A484GSI4|A0A484GSI4_SOUCH	ML domain-containing protein OS=Sousa chinensis OX=103600 GN=DBR06_SOUSAS5810083 PE=4 SV=1	NPC2
23	40.38	39	tr|A0A2U4CAL6|A0A2U4CAL6_TURTR	Beta-galactosidase OS=Tursiops truncatus OX=9739 GN=GLB1 PE=3 SV=1	GLB1
24	40.3	21	tr|A0A1S6Q392|A0A1S6Q392_STEAT	MHC class I antigen (Fragment) OS=Stenella attenuata OX=9735 GN=Stat-I PE=2 SV=1	HLA-B
25	39.25	24	tr|A0A2U3UYG5|A0A2U3UYG5_TURTR	Protein disulfide-isomerase OS=Tursiops truncatus OX=9739 GN=P4HB PE=3 SV=1	P4HB
26	39.15	35	tr|A0A2U3UZ09|A0A2U3UZ09_TURTR	Calreticulin OS=Tursiops truncatus OX=9739 GN=CALR PE=3 SV=1	CALR
27	37.5	22	tr|A0A2U4BWH7|A0A2U4BWH7_TURTR	hypoxia up-regulated protein 1 OS=Tursiops truncatus OX=9739 GN=HYOU1 PE=4 SV=1	HYOU1
28	37.11	22	tr|A0A387L946|A0A387L946_PSECS	Complement component 4A OS=Pseudorca crassidens OX=82174 GN=C4A PE=4 SV=1	C4A
29	43.31	30	tr|A0A2U4B948|A0A2U4B948_TURTR	serotransferrin OS=Tursiops truncatus OX=9739 GN=TF PE=3 SV=1	TF
30	35.54	25	tr|A0A2U4APH0|A0A2U4APH0_TURTR	kallikrein-6 isoform X1 OS=Tursiops truncatus OX=9739 GN=LOC101334266 PE=3 SV=1	KLK6
31	34.8	27	tr|A0A2U4B9J9|A0A2U4B9J9_TURTR	ceruloplasmin isoform X1 OS=Tursiops truncatus OX=9739 GN=CP PE=3 SV=1	CP
32	31.31	22	tr|A0A2U3ZZ88|A0A2U3ZZ88_TURTR	alpha-1-antitrypsin-like OS=Tursiops truncatus OX=9739 GN=LOC101329058 PE=3 SV=1	SERPINA1
33	31.27	17	tr|A0A2U4BUR0|A0A2U4BUR0_TURTR	Clusterin OS=Tursiops truncatus OX=9739 GN=CLU PE=3 SV=1	CLU
34	31.14	29	tr|A0A2U4C839|A0A2U4C839_TURTR	lactadherin OS=Tursiops truncatus OX=9739 GN=MFGE8 PE=4 SV=1	MFGE8
35	30.99	18	tr|A0A2U4A6P7|A0A2U4A6P7_TURTR	importin-5 isoform X3 OS=Tursiops truncatus OX=9739 GN=IPO5 PE=4 SV=1	IPO5
36	30.9	40	tr|A0A484H2Q0|A0A484H2Q0_SOUCH	Uncharacterized protein OS=Sousa chinensis OX=103600 GN=DBR06_SOUSAS6110040 PE=3 SV=1	CTSH
37	30.31	16	tr|A0A2U4BR92|A0A2U4BR92_TURTR	serine protease HTRA1 OS=Tursiops truncatus OX=9739 GN=HTRA1 PE=4 SV=1	HTRA1
38	30.36	29	tr|W0UVE9|W0UVE9_TURTR	Ribonuclease A H1 OS=Tursiops truncatus OX=9739 GN=RAH1 PE=3 SV=1	RAH1
39	42.4	27	tr|A0A387LB67|A0A387LB67_PSECS	Complement component 2 OS=Pseudorca crassidens OX=82174 GN=C2 PE=3 SV=1	C2
40	27.85	34	tr|A0A2U4BSU8|A0A2U4BSU8_TURTR	actin, cytoplasmic 2 OS=Tursiops truncatus OX=9739 GN=ACTG1 PE=3 SV=1	ACTG1
41	27.35	14	tr|A0A2U4C049|A0A2U4C049_TURTR	protein disulfide-isomerase A6 isoform X1 OS=Tursiops truncatus OX=9739 GN=PDIA6 PE=3 SV=1	PDIA6
42	25.84	15	tr|A0A2U3V2W5|A0A2U3V2W5_TURTR	Dolichyl-diphosphooligosaccharide--protein glycosyltransferase subunit 1 OS=Tursiops truncatus OX=9739 GN=RPN1 PE=3 SV=1	RPN1
43	25.38	17	tr|A0A2U4C806|A0A2U4C806_TURTR	kininogen-1 isoform X2 OS=Tursiops truncatus OX=9739 GN=KNG1 PE=4 SV=1	KNG1
44	25.32	20	tr|A0A2U3V1L4|A0A2U3V1L4_TURTR	alpha-enolase OS=Tursiops truncatus OX=9739 GN=ENO1 PE=3 SV=1	ENO1
45	24.8	13	tr|A0A484GYX7|A0A484GYX7_SOUCH	SERPIN domain-containing protein (Fragment) OS=Sousa chinensis OX=103600 GN=DBR06_SOUSAS20710019 PE=3 SV=1	AGT
46	24.17	15	tr|A0A484GUR9|A0A484GUR9_SOUCH	Thioredoxin domain-containing protein OS=Sousa chinensis OX=103600 GN=DBR06_SOUSAS610305 PE=4 SV=1	PDILT
47	24.05	13	tr|A0A387L8L1|A0A387L8L1_PSECS	Tubulin beta chain OS=Pseudorca crassidens OX=82174 GN=TUBB PE=3 SV=1	TUBB
48	23.07	18	tr|A0A2U4AKU6|A0A2U4AKU6_TURTR	Glyceraldehyde-3-phosphate dehydrogenase OS=Tursiops truncatus OX=9739 GN=GAPDH PE=3 SV=1	GAPDH
49	22.5	12	tr|A0A2U3V375|A0A2U3V375_TURTR	leucine-rich alpha-2-glycoprotein OS=Tursiops truncatus OX=9739 GN=LRG1 PE=4 SV=1	LRG1
50	22.19	16	tr|A0A484GP33|A0A484GP33_SOUCH	Uncharacterized protein OS=Sousa chinensis OX=103600 GN=DBR06_SOUSAS8810049 PE=4 SV=1	HSPA4L
51	21.73	15	tr|A0A2U4B416|A0A2U4B416_TURTR	complement C3 OS=Tursiops truncatus OX=9739 GN=C3 PE=4 SV=1	C3
52	21.6	11	tr|A0A2U4AI77|A0A2U4AI77_TURTR	14-3-3 protein zeta/delta isoform X1 OS=Tursiops truncatus OX=9739 GN=YWHAZ PE=3 SV=1	YWHAZ
53	21.39	18	tr|A0A2U4B5J2|A0A2U4B5J2_TURTR	ly6/PLAUR domain-containing protein 4 OS=Tursiops truncatus OX=9739 GN=LYPD4 PE=4 SV=1	LYPD4
54	21.03	14	tr|A0A484GM87|A0A484GM87_SOUCH	Uncharacterized protein OS=Sousa chinensis OX=103600 GN=DBR06_SOUSAS310184 PE=4 SV=1	GSN
55	20.14	10	tr|A0A484GVT6|A0A484GVT6_SOUCH	Uncharacterized protein OS=Sousa chinensis OX=103600 GN=DBR06_SOUSAS3410119 PE=3 SV=1	NT5E
56	20	14	tr|A0A2U4BPS1|A0A2U4BPS1_TURTR	Retinol-binding protein OS=Tursiops truncatus OX=9739 GN=RBP4 PE=3 SV=1	RBP4
57	22.22	115	tr|A0A484GFV2|A0A484GFV2_SOUCH	Uncharacterized protein (Fragment) OS=Sousa chinensis OX=103600 GN=DBR06_SOUSAS9510022 PE=4 SV=1	DMBT1
58	19.46	14	tr|A0A2U4AKU7|A0A2U4AKU7_TURTR	alpha-2-macroglobulin-like OS=Tursiops truncatus OX=9739 GN=LOC101335987 PE=4 SV=1	A2M
59	19.03	13	tr|A0A484GG78|A0A484GG78_SOUCH	Thioredoxin domain-containing protein OS=Sousa chinensis OX=103600 GN=DBR06_SOUSAS20210029 PE=4 SV=1	PRDX4
60	18.91	20	tr|A0A2U4C8E8|A0A2U4C8E8_TURTR	retinoic acid receptor responder protein 1 OS=Tursiops truncatus OX=9739 GN=RARRES1 PE=4 SV=1	RARRES1
61	18.04	11	tr|A0A2U3ZZ15|A0A2U3ZZ15_TURTR	Glutamine synthetase OS=Tursiops truncatus OX=9739 GN=GLUL PE=3 SV=1	GLUL
62	18.04	10	tr|A0A484GXQ7|A0A484GXQ7_SOUCH	Hemopexin OS=Sousa chinensis OX=103600 GN=DBR06_SOUSAS15710062 PE=3 SV=1	HPX
63	17.42	10	tr|A0A2U4ALS8|A0A2U4ALS8_TURTR	tax1-binding protein 1 isoform X2 OS=Tursiops truncatus OX=9739 GN=TAX1BP1 PE=4 SV=1	TAX1BP1
64	17.98	12	tr|A0A484GMA1|A0A484GMA1_SOUCH	Lipocln_cytosolic_FA-bd_dom domain-containing protein (Fragment) OS=Sousa chinensis OX=103600 GN=DBR06_SOUSAS310272 PE=3 SV=1	LCN2
65	17.11	11	tr|A0A484GJI5|A0A484GJI5_SOUCH	Tubulin alpha chain OS=Sousa chinensis OX=103600 GN=DBR06_SOUSAS1110113 PE=3 SV=1	TUBA1A
66	16.82	9	tr|A0A2U4C2P8|A0A2U4C2P8_TURTR	polyubiquitin-B OS=Tursiops truncatus OX=9739 GN=UBB PE=4 SV=1	UBB
67	16.77	13	tr|A0A2U4B4Y7|A0A2U4B4Y7_TURTR	immunoglobulin J chain isoform X1 OS=Tursiops truncatus OX=9739 GN=JCHAIN PE=4 SV=1	JCHAIN
68	16.09	12	tr|A0A2U3ZZ70|A0A2U3ZZ70_TURTR	protein CREG1 isoform X2 OS=Tursiops truncatus OX=9739 GN=CREG1 PE=3 SV=1	CREG1
69	15.83	15	tr|A0A484GKT6|A0A484GKT6_SOUCH	Uncharacterized protein OS=Sousa chinensis OX=103600 GN=DBR06_SOUSAS11510019 PE=4 SV=1	PSAP
70	15.75	11	tr|A0A2U4B3Y5|A0A2U4B3Y5_TURTR	cathepsin B isoform X1 OS=Tursiops truncatus OX=9739 GN=CTSB PE=3 SV=1	CTSB
71	15	10	tr|A0A484GTD0|A0A484GTD0_SOUCH	Uncharacterized protein (Fragment) OS=Sousa chinensis OX=103600 GN=DBR06_SOUSAS110321 PE=4 SV=1	DBR06_SOUSAS110321
72	14.89	13	tr|A0A2U3V867|A0A2U3V867_TURTR	Beta-defensin OS=Tursiops truncatus OX=9739 GN=DEFB128 PE=3 SV=1	DEFB128
73	14.71	8	tr|A0A2U4A7U7|A0A2U4A7U7_TURTR	disintegrin and metalloproteinase domain-containing protein 5-like isoform X2 OS=Tursiops truncatus OX=9739 GN=LOC101339706 PE=4 SV=1	ADAM5
74	14.53	11	tr|A0A2U4AUM0|A0A2U4AUM0_TURTR	elongation factor 1-alpha 1 OS=Tursiops truncatus OX=9739 GN=EEF1A1 PE=4 SV=1	EEF1A1
75	14.59	8	tr|A0A484GU39|A0A484GU39_SOUCH	Uncharacterized protein OS=Sousa chinensis OX=103600 GN=DBR06_SOUSAS33510008 PE=3 SV=1	F5
76	14.37	10	tr|A0A2U3V1R6|A0A2U3V1R6_TURTR	plasma protease C1 inhibitor OS=Tursiops truncatus OX=9739 GN=SERPING1 PE=3 SV=1	SERPING1
77	14.2	8	tr|A0A2U4A373|A0A2U4A373_TURTR	aldose reductase OS=Tursiops truncatus OX=9739 GN=LOC101333965 PE=4 SV=1	AKR1B1
78	14.03	7	tr|A0A2U4A863|A0A2U4A863_TURTR	acid ceramidase isoform X8 OS=Tursiops truncatus OX=9739 GN=ASAH1 PE=3 SV=1	ASAH1
79	14.01	8	tr|A0A2U4ALM2|A0A2U4ALM2_TURTR	elongation factor 2 OS=Tursiops truncatus OX=9739 GN=EEF2 PE=4 SV=1	EEF2
80	14	7	tr|A0A2U4CLK1|A0A2U4CLK1_TURTR	Dolichyl-diphosphooligosaccharide--protein glycosyltransferase subunit 2 OS=Tursiops truncatus OX=9739 GN=RPN2 PE=3 SV=1	RPN2
81	14	10	tr|A0A484GKW0|A0A484GKW0_SOUCH	Uncharacterized protein (Fragment) OS=Sousa chinensis OX=103600 GN=DBR06_SOUSAS10810026 PE=4 SV=1	SIL1
82	13.85	11	tr|A0A2U4ATT6|A0A2U4ATT6_TURTR	pyridoxal-dependent decarboxylase domain-containing protein 1 isoform X3 OS=Tursiops truncatus OX=9739 GN=PDXDC1 PE=4 SV=1	PDXDC1
83	13.84	8	tr|A0A2U3V643|A0A2U3V643_TURTR	probable inactive serine protease 37 isoform X1 OS=Tursiops truncatus OX=9739 GN=PRSS37 PE=4 SV=1	PRSS37
84	13.28	8	tr|A0A2U4BBQ4|A0A2U4BBQ4_TURTR	thrombospondin-1 OS=Tursiops truncatus OX=9739 GN=THBS1 PE=4 SV=1	THBS1
85	13.18	9	tr|A0A2U4BEP2|A0A2U4BEP2_TURTR	voltage-dependent anion-selective channel protein 2 OS=Tursiops truncatus OX=9739 GN=VDAC2 PE=4 SV=1	VDAC2
86	13.01	8	tr|A0A2U4C6V2|A0A2U4C6V2_TURTR	aminopeptidase N OS=Tursiops truncatus OX=9739 GN=ANPEP PE=4 SV=1	ANPEP
87	12.61	7	tr|A0A2U3V5M0|A0A2U3V5M0_TURTR	pancreatic secretory granule membrane major glycoprotein GP2 isoform X1 OS=Tursiops truncatus OX=9739 GN=GP2 PE=4 SV=1	GP2
88	12.5	6	tr|A0A2U4C5A1|A0A2U4C5A1_TURTR	thioredoxin domain-containing protein 5 isoform X2 OS=Tursiops truncatus OX=9739 GN=TXNDC5 PE=4 SV=1	TXNDC5
89	12.34	6	tr|A0A2U4AKU2|A0A2U4AKU2_TURTR	solute carrier family 2, facilitated glucose transporter member 3 OS=Tursiops truncatus OX=9739 GN=LOC101333672 PE=3 SV=1	SLC2A3
90	12.27	8	tr|A0A484GSC8|A0A484GSC8_SOUCH	Phosphoglycerate mutase OS=Sousa chinensis OX=103600 GN=DBR06_SOUSAS110101 PE=3 SV=1	PGAM1
91	12.18	8	tr|A0A2U4BFI6|A0A2U4BFI6_TURTR	olfactomedin-4 OS=Tursiops truncatus OX=9739 GN=OLFM4 PE=4 SV=1	OLFM4
92	24.49	14	tr|A0A484GRE3|A0A484GRE3_SOUCH	Uncharacterized protein OS=Sousa chinensis OX=103600 GN=DBR06_SOUSAS110363 PE=3 SV=1	HSPA8
93	12.08	11	tr|A0A484GJC4|A0A484GJC4_SOUCH	Uncharacterized protein OS=Sousa chinensis OX=103600 GN=DBR06_SOUSAS8910036 PE=3 SV=1	CKMT1
94	12	7	tr|A0A2U4B5P8|A0A2U4B5P8_TURTR	testis-expressed sequence 101 protein isoform X1 OS=Tursiops truncatus OX=9739 GN=TEX101 PE=4 SV=1	TEX101
95	12	6	tr|A0A2U3UZ92|A0A2U3UZ92_TURTR	voltage-dependent anion-selective channel protein 3 OS=Tursiops truncatus OX=9739 GN=VDAC3 PE=4 SV=1	VDAC3
96	11.96	10	tr|A0A2U4CH65|A0A2U4CH65_TURTR	Pyruvate kinase OS=Tursiops truncatus OX=9739 GN=PKM PE=3 SV=1	PKM
97	11.8	7	tr|A0A2U4CGD5|A0A2U4CGD5_TURTR	transitional endoplasmic reticulum ATPase OS=Tursiops truncatus OX=9739 GN=VCP PE=3 SV=1	VCP
98	11.72	6	tr|A0A2U3V8W2|A0A2U3V8W2_TURTR	Folate gamma-glutamyl hydrolase OS=Tursiops truncatus OX=9739 GN=GGH PE=4 SV=1	GGH
99	11.43	7	tr|A0A484GU51|A0A484GU51_SOUCH	Uncharacterized protein OS=Sousa chinensis OX=103600 GN=DBR06_SOUSAS2110229 PE=4 SV=1	MANF
100	11.22	7	tr|A0A484GLX2|A0A484GLX2_SOUCH	Uncharacterized protein (Fragment) OS=Sousa chinensis OX=103600 GN=DBR06_SOUSAS10810055 PE=4 SV=1	CD14
101	10.92	6	tr|A0A484GWB6|A0A484GWB6_SOUCH	Importin N-terminal domain-containing protein OS=Sousa chinensis OX=103600 GN=DBR06_SOUSAS8210139 PE=4 SV=1	KPNB1
102	10.7	21	tr|A0A2U4AQ84|A0A2U4AQ84_TURTR	cystatin-C-like OS=Tursiops truncatus OX=9739 GN=LOC101322505 PE=3 SV=1	CST3
103	10.66	9	tr|A0A2U3UYP0|A0A2U3UYP0_TURTR	Dolichyl-diphosphooligosaccharide--protein glycosyltransferase 48 kDa subunit OS=Tursiops truncatus OX=9739 GN=DDOST PE=3 SV=1	DDOST
104	10.55	7	tr|A0A2U4BUX3|A0A2U4BUX3_TURTR	thioredoxin-related transmembrane protein 4 OS=Tursiops truncatus OX=9739 GN=TMX4 PE=4 SV=1	TMX4
105	10.17	5	tr|A0A484GXG2|A0A484GXG2_SOUCH	Uncharacterized protein OS=Sousa chinensis OX=103600 GN=DBR06_SOUSAS8210002 PE=4 SV=1	NBR1
106	10.15	7	tr|A0A2U4A8L3|A0A2U4A8L3_TURTR	disintegrin and metalloproteinase domain-containing protein 2 isoform X1 OS=Tursiops truncatus OX=9739 GN=ADAM2 PE=4 SV=1	ADAM2
107	10.12	7	tr|A0A2U3V3L4|A0A2U3V3L4_TURTR	signal peptide peptidase-like 2C OS=Tursiops truncatus OX=9739 GN=SPPL2C PE=4 SV=1	SPPL2C
108	10.01	5	tr|A0A2U4BUQ6|A0A2U4BUQ6_TURTR	disintegrin and metalloproteinase domain-containing protein 28 OS=Tursiops truncatus OX=9739 GN=ADAM28 PE=4 SV=1	ADAM28
109	10.01	7	tr|A0A2U3V8D9|A0A2U3V8D9_TURTR	Peptidyl-prolyl cis-trans isomerase OS=Tursiops truncatus OX=9739 GN=LOC101330165 PE=3 SV=1	PPIA
110	10.01	6	tr|A0A2U3V6X2|A0A2U3V6X2_TURTR	saccharopine dehydrogenase-like oxidoreductase isoform X2 OS=Tursiops truncatus OX=9739 GN=SCCPDH PE=4 SV=1	SCCPDH
111	10	5	tr|A0A2U4BUA3|A0A2U4BUA3_TURTR	IgGFc-binding protein-like OS=Tursiops truncatus OX=9739 GN=LOC109550847 PE=4 SV=1	FCGBP
112	10	5	tr|A0A2U3V8X6|A0A2U3V8X6_TURTR	ras-related protein Rab-18 OS=Tursiops truncatus OX=9739 GN=RAB18 PE=4 SV=1	RAB18
113	9.81	7	tr|A0A484GS67|A0A484GS67_SOUCH	Uncharacterized protein OS=Sousa chinensis OX=103600 GN=DBR06_SOUSAS40610005 PE=4 SV=1	CCPG1
114	9.5	6	tr|A0A2U3V2Y7|A0A2U3V2Y7_TURTR	Glycerol-3-phosphate dehydrogenase [NAD(+)] OS=Tursiops truncatus OX=9739 GN=LOC101328950 PE=3 SV=1	GPD1L
115	9.38	5	tr|A0A2U4A4K9|A0A2U4A4K9_TURTR	cathepsin S OS=Tursiops truncatus OX=9739 GN=CTSS PE=3 SV=1	CTSS
116	9.46	6	tr|A0A484GVL3|A0A484GVL3_SOUCH	Uncharacterized protein OS=Sousa chinensis OX=103600 GN=DBR06_SOUSAS2110146 PE=3 SV=1	ARF4
117	9.18	5	tr|A0A2U4BYT9|A0A2U4BYT9_TURTR	GTP-binding nuclear protein Ran OS=Tursiops truncatus OX=9739 GN=RAN PE=3 SV=1	RAN
118	8.93	5	tr|A0A484GZX1|A0A484GZX1_SOUCH	Uncharacterized protein OS=Sousa chinensis OX=103600 GN=DBR06_SOUSAS28710010 PE=4 SV=1	RAB1A
119	8.7	9	tr|A0A2U4B0E8|A0A2U4B0E8_TURTR	prominin-2 isoform X1 OS=Tursiops truncatus OX=9739 GN=PROM2 PE=4 SV=1	PROM2
120	8.97	5	tr|A0A484GRQ0|A0A484GRQ0_SOUCH	Aspartate aminotransferase OS=Sousa chinensis OX=103600 GN=DBR06_SOUSAS110126 PE=4 SV=1	GOT1
121	8.6	5	tr|A0A2U4C0R2|A0A2U4C0R2_TURTR	LOW QUALITY PROTEIN: ubiquitin-like modifier-activating enzyme 1 OS=Tursiops truncatus OX=9739 GN=UBA1 PE=3 SV=1	UBA1
122	8.56	5	tr|A0A484GHY1|A0A484GHY1_SOUCH	Uncharacterized protein OS=Sousa chinensis OX=103600 GN=DBR06_SOUSAS21310012 PE=4 SV=1	SQSTM1
123	8.54	5	tr|A0A2U4AJ83|A0A2U4AJ83_TURTR	syntenin-1 isoform X1 OS=Tursiops truncatus OX=9739 GN=SDCBP PE=4 SV=1	SDCBP
124	8.42	4	tr|A0A484GK11|A0A484GK11_SOUCH	Uncharacterized protein OS=Sousa chinensis OX=103600 GN=DBR06_SOUSAS810078 PE=4 SV=1	PEBP1
125	8.15	5	tr|A0A2U3V6N7|A0A2U3V6N7_TURTR	T-complex protein 1 subunit beta OS=Tursiops truncatus OX=9739 GN=CCT2 PE=3 SV=1	CCT2
126	8.02	4	tr|A0A2U4ATX3|A0A2U4ATX3_TURTR	serine/threonine-protein phosphatase CPPED1 OS=Tursiops truncatus OX=9739 GN=CPPED1 PE=4 SV=1	CPPED1
127	8.01	6	tr|A0A2U4A916|A0A2U4A916_TURTR	T-complex protein 1 subunit zeta OS=Tursiops truncatus OX=9739 GN=CCT6A PE=3 SV=1	CCT6A
128	8	5	tr|A0A2U4BUW2|A0A2U4BUW2_TURTR	serine protease 55 isoform X1 OS=Tursiops truncatus OX=9739 GN=PRSS55 PE=3 SV=1	PRSS55
129	8	4	tr|A0A2U4CLB5|A0A2U4CLB5_TURTR	Transmembrane 9 superfamily member OS=Tursiops truncatus OX=9739 GN=TM9SF4 PE=3 SV=1	TM9SF4
130	8	4	tr|A0A2U4BYC2|A0A2U4BYC2_TURTR	Malate dehydrogenase OS=Tursiops truncatus OX=9739 GN=MDH1 PE=3 SV=1	MDH1
131	8.1	7	tr|A0A2U4BBE4|A0A2U4BBE4_TURTR	microtubule-associated proteins 1A/1B light chain 3B OS=Tursiops truncatus OX=9739 GN=MAP1LC3B PE=3 SV=1	MAP1LC3B
132	7.79	4	tr|A0A2U4AZU2|A0A2U4AZU2_TURTR	protein deglycase DJ-1 OS=Tursiops truncatus OX=9739 GN=PARK7 PE=4 SV=1	PARK7
133	7.75	6	tr|A0A484GJF4|A0A484GJF4_SOUCH	Uncharacterized protein (Fragment) OS=Sousa chinensis OX=103600 GN=DBR06_SOUSAS810029 PE=4 SV=1	ADAM1
134	7.7	5	tr|A0A2U4B4I3|A0A2U4B4I3_TURTR	elongation factor 1-gamma OS=Tursiops truncatus OX=9739 GN=EEF1G PE=4 SV=1	EEF1G
135	7.59	5	tr|A0A2U4AMU5|A0A2U4AMU5_TURTR	beta-mannosidase OS=Tursiops truncatus OX=9739 GN=MANBA PE=4 SV=1	MANBA
136	7.49	5	tr|A0A2U4ASL8|A0A2U4ASL8_TURTR	Superoxide dismutase [Cu-Zn] OS=Tursiops truncatus OX=9739 GN=SOD3 PE=3 SV=1	SOD3
137	7.38	5	tr|A0A2U3V8A0|A0A2U3V8A0_TURTR	T-complex protein 1 subunit epsilon OS=Tursiops truncatus OX=9739 GN=CCT5 PE=3 SV=1	CCT5
138	7.44	5	tr|A0A484GQN8|A0A484GQN8_SOUCH	Uncharacterized protein OS=Sousa chinensis OX=103600 GN=DBR06_SOUSAS5810081 PE=4 SV=1	LTBP2
139	7.18	4	tr|A0A2U4BLI6|A0A2U4BLI6_TURTR	Alpha-L-fucosidase OS=Tursiops truncatus OX=9739 GN=FUCA1 PE=3 SV=1	FUCA1
140	7.06	4	tr|A0A2U3V8E2|A0A2U3V8E2_TURTR	ropporin-1A OS=Tursiops truncatus OX=9739 GN=ROPN1 PE=4 SV=1	ROPN1
141	6.98	4	tr|A0A2U3V567|A0A2U3V567_TURTR	T-complex protein 1 subunit theta OS=Tursiops truncatus OX=9739 GN=CCT8 PE=3 SV=1	CCT8
142	6.64	4	tr|I6VH13|I6VH13_TURTR	Diazepam-binding protein (Fragment) OS=Tursiops truncatus OX=9739 GN=DBI PE=4 SV=1	DBI
143	6.65	4	tr|U5L136|U5L136_SOUCH	Sodium/potassium-transporting ATPase subunit alpha (Fragment) OS=Sousa chinensis OX=103600 GN=ATP1A1 PE=3 SV=1	ATP1A1
144	6.47	5	tr|C6L2F0|C6L2F0_TURTR	L-lactate dehydrogenase OS=Tursiops truncatus OX=9739 GN=LDHA PE=2 SV=1	LDHA
145	6.37	4	tr|A0A2U3UZ56|A0A2U3UZ56_TURTR	T-complex protein 1 subunit eta OS=Tursiops truncatus OX=9739 GN=CCT7 PE=3 SV=1	CCT7
146	6.36	4	tr|A0A2U4BSV9|A0A2U4BSV9_TURTR	B-cell receptor-associated protein 29 isoform X2 OS=Tursiops truncatus OX=9739 GN=BCAP29 PE=4 SV=1	BCAP29
147	6.34	6	tr|A0A2U3V641|A0A2U3V641_TURTR	Superoxide dismutase [Cu-Zn] OS=Tursiops truncatus OX=9739 GN=SOD1 PE=3 SV=1	SOD1
148	6.15	4	tr|A0A484GML5|A0A484GML5_SOUCH	Adenylate kinase isoenzyme 1 OS=Sousa chinensis OX=103600 GN=AK1 PE=3 SV=1	AK1
149	23.42	13	tr|A0A387LAY5|A0A387LAY5_PSECS	Major histocompatibility complex class I antigen A OS=Pseudorca crassidens OX=82174 GN=Pscr-A PE=3 SV=1	HLA-A
150	6.21	5	tr|A0A2U4B6S2|A0A2U4B6S2_TURTR	T-complex protein 1 subunit gamma OS=Tursiops truncatus OX=9739 GN=CCT3 PE=3 SV=1	CCT3
151	6.17	4	tr|A0A484GSJ3|A0A484GSJ3_SOUCH	Uncharacterized protein OS=Sousa chinensis OX=103600 GN=DBR06_SOUSAS110403 PE=4 SV=1	GLG1
152	6.12	3	tr|A0A2U4A6B1|A0A2U4A6B1_TURTR	lysosome-associated membrane glycoprotein 1 isoform X1 OS=Tursiops truncatus OX=9739 GN=LAMP1 PE=3 SV=1	LAMP1
153	6.12	4	tr|A0A2U4B6R7|A0A2U4B6R7_TURTR	Rab GDP dissociation inhibitor OS=Tursiops truncatus OX=9739 GN=GDI2 PE=3 SV=1	GDI2
154	6.07	5	tr|A0A2U4BT87|A0A2U4BT87_TURTR	peptidyl-glycine alpha-amidating monooxygenase isoform X2 OS=Tursiops truncatus OX=9739 GN=PAM PE=4 SV=1	PAM
155	6.04	4	tr|A0A484GLP2|A0A484GLP2_SOUCH	Uncharacterized protein OS=Sousa chinensis OX=103600 GN=DBR06_SOUSAS12210025 PE=3 SV=1	PRKACB
156	8.03	5	tr|A0A2U4C9K0|A0A2U4C9K0_TURTR	ras-related protein Rab-14 isoform X1 OS=Tursiops truncatus OX=9739 GN=RAB14 PE=4 SV=1	RAB14
157	6.04	3	tr|A0A484H2A7|A0A484H2A7_SOUCH	Uncharacterized protein OS=Sousa chinensis OX=103600 GN=DBR06_SOUSAS37910006 PE=4 SV=1	MME
158	6.03	4	tr|A0A484GUH3|A0A484GUH3_SOUCH	TRANSKETOLASE_1 domain-containing protein OS=Sousa chinensis OX=103600 GN=DBR06_SOUSAS2110176 PE=4 SV=1	TKT
159	6.01	4	tr|B6VQP8|B6VQP8_TURTR	Ferritin OS=Tursiops truncatus OX=9739 GN=FT PE=2 SV=1	FT
160	8	4	tr|A0A2U4B7U1|A0A2U4B7U1_TURTR	tubulin beta-4B chain-like OS=Tursiops truncatus OX=9739 GN=LOC101334418 PE=4 SV=1	TUBB4B
161	6	3	tr|A0A2U4BC43|A0A2U4BC43_TURTR	ribonuclease 4 OS=Tursiops truncatus OX=9739 GN=RNASE4 PE=3 SV=1	RNASE4
162	6	3	tr|A0A484GXA7|A0A484GXA7_SOUCH	Nucleoside diphosphate kinase (Fragment) OS=Sousa chinensis OX=103600 GN=DBR06_SOUSAS8210220 PE=3 SV=1	NME2
163	6	3	tr|A0A484GUH6|A0A484GUH6_SOUCH	WD_REPEATS_REGION domain-containing protein (Fragment) OS=Sousa chinensis OX=103600 GN=DBR06_SOUSAS7610025 PE=4 SV=1	WDR54
164	6	3	tr|A0A2U4CJJ5|A0A2U4CJJ5_TURTR	transcobalamin-2 OS=Tursiops truncatus OX=9739 GN=TCN2 PE=4 SV=1	TCN2
165	6	3	tr|A0A2U4A4I0|A0A2U4A4I0_TURTR	ras-related protein Rap-1A isoform X2 OS=Tursiops truncatus OX=9739 GN=RAP1A PE=4 SV=1	RAP1A
166	6.08	4	tr|A0A2U4CNT6|A0A2U4CNT6_TURTR	T-complex protein 1 subunit alpha isoform X1 OS=Tursiops truncatus OX=9739 GN=TCP1 PE=3 SV=1	TCP1
167	6	4	tr|A0A2U4C8J2|A0A2U4C8J2_TURTR	dnaJ homolog subfamily B member 11 OS=Tursiops truncatus OX=9739 GN=DNAJB11 PE=4 SV=1	DNAJB11
168	6.04	4	tr|A0A2U4CLI2|A0A2U4CLI2_TURTR	Adenosylhomocysteinase OS=Tursiops truncatus OX=9739 GN=AHCY PE=3 SV=1	AHCY
169	5.52	4	tr|A0A2U4B4P3|A0A2U4B4P3_TURTR	atlastin-3 isoform X1 OS=Tursiops truncatus OX=9739 GN=ATL3 PE=4 SV=1	ATL3
170	5.11	3	tr|A0A2U4A9Y7|A0A2U4A9Y7_TURTR	lipase member I OS=Tursiops truncatus OX=9739 GN=LIPI PE=3 SV=1	LIPI
171	5.05	3	tr|A0A484GLY6|A0A484GLY6_SOUCH	Uncharacterized protein (Fragment) OS=Sousa chinensis OX=103600 GN=DBR06_SOUSAS11510048 PE=3 SV=1	HK1
172	4.97	3	tr|A0A484H2U0|A0A484H2U0_SOUCH	Thioredoxin domain-containing protein OS=Sousa chinensis OX=103600 GN=DBR06_SOUSAS1810247 PE=4 SV=1	TMX1
173	4.85	3	tr|I1E388|I1E388_TURTR	Acid phosphatase type 5 (Fragment) OS=Tursiops truncatus OX=9739 GN=ACP5 PE=2 SV=1	ACP5
174	4.76	4	tr|A0A2U4ANF3|A0A2U4ANF3_TURTR	14-3-3 protein epsilon OS=Tursiops truncatus OX=9739 GN=YWHAE PE=3 SV=1	YWHAE
175	4.74	3	tr|A0A2U4C8C8|A0A2U4C8C8_TURTR	fetuin-B isoform X1 OS=Tursiops truncatus OX=9739 GN=FETUB PE=4 SV=1	FETUB
176	4.72	3	tr|A0A2U3V193|A0A2U3V193_TURTR	basigin OS=Tursiops truncatus OX=9739 GN=BSG PE=4 SV=1	BSG
177	4.72	3	tr|A0A484GK27|A0A484GK27_SOUCH	ML domain-containing protein OS=Sousa chinensis OX=103600 GN=DBR06_SOUSAS810187 PE=4 SV=1	GM2A
178	4.67	4	tr|A0A2U3V1K7|A0A2U3V1K7_TURTR	Inositol-1-monophosphatase OS=Tursiops truncatus OX=9739 GN=IMPA1 PE=3 SV=1	IMPA1
179	4.52	4	tr|A0A2U3UZK5|A0A2U3UZK5_TURTR	cathepsin L1 OS=Tursiops truncatus OX=9739 GN=LOC101324954 PE=3 SV=1	CTSL
180	4.47	4	tr|A0A2U3V9F2|A0A2U3V9F2_TURTR	Phosphoglycerate kinase OS=Tursiops truncatus OX=9739 GN=PGK1 PE=3 SV=1	PGK1
181	4.42	4	tr|A0A484GNP2|A0A484GNP2_SOUCH	PHB domain-containing protein (Fragment) OS=Sousa chinensis OX=103600 GN=DBR06_SOUSAS310185 PE=4 SV=1	STOM
182	4.37	2	tr|A0A484GZ45|A0A484GZ45_SOUCH	Protein-L-isoaspartate O-methyltransferase (Fragment) OS=Sousa chinensis OX=103600 GN=DBR06_SOUSAS13310041 PE=3 SV=1	PCMT1
183	4.34	4	tr|A0A484GI24|A0A484GI24_SOUCH	Clathrin heavy chain OS=Sousa chinensis OX=103600 GN=DBR06_SOUSAS2810061 PE=3 SV=1	CLTC
184	4.25	3	tr|A0A2U4AE10|A0A2U4AE10_TURTR	glia-derived nexin OS=Tursiops truncatus OX=9739 GN=SERPINE2 PE=3 SV=1	SERPINE2
185	4.24	3	tr|A0A2U4B4R7|A0A2U4B4R7_TURTR	vitamin D-binding protein OS=Tursiops truncatus OX=9739 GN=GC PE=4 SV=1	GC
186	4.23	4	tr|A0A2U4A062|A0A2U4A062_TURTR	monocarboxylate transporter 2 OS=Tursiops truncatus OX=9739 GN=SLC16A7 PE=4 SV=1	SLC16A7
187	4.2	3	tr|A0A484GWT7|A0A484GWT7_SOUCH	Aminopeptidase (Fragment) OS=Sousa chinensis OX=103600 GN=DBR06_SOUSAS8210137 PE=3 SV=1	NPEPPS
188	5.41	4	tr|A0A484GJ49|A0A484GJ49_SOUCH	Uncharacterized protein OS=Sousa chinensis OX=103600 GN=DBR06_SOUSAS21310035 PE=3 SV=1	ARF1
189	4.16	3	tr|A0A2U3V8N7|A0A2U3V8N7_TURTR	beta-defensin 130-like OS=Tursiops truncatus OX=9739 GN=LOC101330066 PE=4 SV=1	DEFB130
190	4.14	3	sp|P0DMB0|APOA1_TURTR	Apolipoprotein A-I OS=Tursiops truncatus OX=9739 GN=APOA1 PE=2 SV=1	APOA1
191	4.68	3	tr|A0A484GK43|A0A484GK43_SOUCH	Uncharacterized protein (Fragment) OS=Sousa chinensis OX=103600 GN=DBR06_SOUSAS810031 PE=4 SV=1	ERP29
192	4.23	3	tr|A0A2U3V6C2|A0A2U3V6C2_TURTR	ADP-ribosylation factor-like protein 1 OS=Tursiops truncatus OX=9739 GN=ARL1 PE=3 SV=1	ARL1
193	4.07	3	tr|A0A484GI87|A0A484GI87_SOUCH	BRO1 domain-containing protein (Fragment) OS=Sousa chinensis OX=103600 GN=DBR06_SOUSAS28410012 PE=4 SV=1	PDCD6IP
194	4.07	3	tr|A0A2U4BXF9|A0A2U4BXF9_TURTR	guanine nucleotide-binding protein G(I)/G(S)/G(T) subunit beta-1 OS=Tursiops truncatus OX=9739 GN=GNB1 PE=4 SV=1	GNB1
195	4.05	2	tr|A0A484GZD1|A0A484GZD1_SOUCH	Peptidase S53 domain-containing protein OS=Sousa chinensis OX=103600 GN=DBR06_SOUSAS15710054 PE=4 SV=1	TPP1
196	4.04	2	tr|A0A2U4C5P4|A0A2U4C5P4_TURTR	serpin B6 OS=Tursiops truncatus OX=9739 GN=LOC101324432 PE=3 SV=1	SERPINB6
197	4.04	4	tr|A0A484GRU5|A0A484GRU5_SOUCH	Transmembrane 9 superfamily member (Fragment) OS=Sousa chinensis OX=103600 GN=DBR06_SOUSAS110089 PE=3 SV=1	TM9SF3
198	4.04	2	tr|A0A484GJN0|A0A484GJN0_SOUCH	Uncharacterized protein (Fragment) OS=Sousa chinensis OX=103600 GN=DBR06_SOUSAS1110024 PE=4 SV=1	CNTN1
199	4.03	3	tr|A0A484GTE7|A0A484GTE7_SOUCH	CULLIN_2 domain-containing protein OS=Sousa chinensis OX=103600 GN=DBR06_SOUSAS1710097 PE=3 SV=1	CUL3
200	4.03	3	tr|A0A2U4A2X1|A0A2U4A2X1_TURTR	Sortilin OS=Tursiops truncatus OX=9739 GN=SORT1 PE=4 SV=1	SORT1
201	4.02	3	tr|A0A2U4AMK8|A0A2U4AMK8_TURTR	calmegin OS=Tursiops truncatus OX=9739 GN=CLGN PE=3 SV=1	CLGN
202	4.02	2	tr|A0A484GQF5|A0A484GQF5_SOUCH	WD_REPEATS_REGION domain-containing protein (Fragment) OS=Sousa chinensis OX=103600 GN=DBR06_SOUSAS27910037 PE=4 SV=1	COPA
203	4.01	4	tr|A0A2U4CMK1|A0A2U4CMK1_TURTR	reticulophagy receptor FAM134B isoform X2 OS=Tursiops truncatus OX=9739 GN=FAM134B PE=4 SV=1	FAM134B
204	4.01	2	tr|A0A484GJ25|A0A484GJ25_SOUCH	Peptidase S1 domain-containing protein OS=Sousa chinensis OX=103600 GN=DBR06_SOUSAS8910045 PE=3 SV=1	DBR06_SOUSAS8910045
205	4.01	2	tr|A0A2U4ANJ8|A0A2U4ANJ8_TURTR	glyoxalase domain-containing protein 4 OS=Tursiops truncatus OX=9739 GN=GLOD4 PE=4 SV=1	GLOD4
206	50.58	30	tr|A0A387LA91|A0A387LA91_PSECS	Complement factor B OS=Pseudorca crassidens OX=82174 GN=CFB PE=3 SV=1	CFB
207	16	8	tr|A0A2U4AE60|A0A2U4AE60_TURTR	tubulin beta chain OS=Tursiops truncatus OX=9739 GN=LOC109547065 PE=4 SV=1	TUBB4B
208	4.01	2	tr|A0A2U4AL05|A0A2U4AL05_TURTR	Ubiquitin carboxyl-terminal hydrolase OS=Tursiops truncatus OX=9739 GN=USP5 PE=3 SV=1	USP5
209	4	2	tr|A0A2U4AZR9|A0A2U4AZR9_TURTR	6-phosphogluconate dehydrogenase, decarboxylating OS=Tursiops truncatus OX=9739 GN=PGD PE=3 SV=1	PGD
210	4	2	tr|A0A484GWM6|A0A484GWM6_SOUCH	Uncharacterized protein OS=Sousa chinensis OX=103600 GN=DBR06_SOUSAS8210063 PE=3 SV=1	KRT13
211	4	2	tr|A0A2U4AIN7|A0A2U4AIN7_TURTR	ras-related protein Rab-2A OS=Tursiops truncatus OX=9739 GN=RAB2A PE=4 SV=1	RAB2A
212	4	2	tr|C6L2F1|C6L2F1_TURTR	L-lactate dehydrogenase OS=Tursiops truncatus OX=9739 GN=LDHB PE=2 SV=1	LDHB
213	4	2	tr|A0A2U4AWS1|A0A2U4AWS1_TURTR	beta-hexosaminidase subunit beta OS=Tursiops truncatus OX=9739 GN=HEXB PE=4 SV=1	HEXB
214	4	2	tr|A0A2U4AUE3|A0A2U4AUE3_TURTR	Heme oxygenase OS=Tursiops truncatus OX=9739 GN=HMOX2 PE=3 SV=1	HMOX2
215	4	2	tr|A0A2U3ZYS8|A0A2U3ZYS8_TURTR	cullin-associated NEDD8-dissociated protein 1 isoform X2 OS=Tursiops truncatus OX=9739 GN=CAND1 PE=4 SV=1	CAND1
216	4	2	tr|A0A2U3ZYL2|A0A2U3ZYL2_TURTR	N-acetylglucosamine-6-sulfatase OS=Tursiops truncatus OX=9739 GN=GNS PE=3 SV=1	GNS
217	4	3	tr|A0A2U3V4W5|A0A2U3V4W5_TURTR	beta-defensin 136 OS=Tursiops truncatus OX=9739 GN=DEFB136 PE=4 SV=1	DEFB136
218	4	3	tr|B0LM20|B0LM20_TURTR	Acrosin (Fragment) OS=Tursiops truncatus OX=9739 GN=ACR PE=3 SV=1	ACR
219	4	2	tr|A0A484GZ95|A0A484GZ95_SOUCH	Endo/exonuclease/phosphatase domain-containing protein OS=Sousa chinensis OX=103600 GN=DBR06_SOUSAS40310034 PE=4 SV=1	DNASE1L1
220	4	2	tr|A0A484GX91|A0A484GX91_SOUCH	Saposin B-type domain-containing protein (Fragment) OS=Sousa chinensis OX=103600 GN=DBR06_SOUSAS15710064 PE=4 SV=1	SMPD1
221	4	2	tr|A0A484GRK9|A0A484GRK9_SOUCH	GOLD domain-containing protein OS=Sousa chinensis OX=103600 GN=DBR06_SOUSAS5810065 PE=3 SV=1	TMED10
222	4	2	tr|A0A484GPS2|A0A484GPS2_SOUCH	Uncharacterized protein (Fragment) OS=Sousa chinensis OX=103600 GN=DBR06_SOUSAS14210009 PE=3 SV=1	SEC22B
223	4	2	tr|A0A484GMY4|A0A484GMY4_SOUCH	Glyco_18 domain-containing protein (Fragment) OS=Sousa chinensis OX=103600 GN=DBR06_SOUSAS35410009 PE=4 SV=1	CHID1
224	4	2	tr|A0A484GIB8|A0A484GIB8_SOUCH	Histone H2A OS=Sousa chinensis OX=103600 GN=DBR06_SOUSAS21310049 PE=3 SV=1	HIST3H2A
225	4	2	tr|A0A2U4CLE7|A0A2U4CLE7_TURTR	Peptidyl-prolyl cis-trans isomerase OS=Tursiops truncatus OX=9739 GN=PPIB PE=3 SV=1	PPIB
226	4	2	tr|A0A2U4BME2|A0A2U4BME2_TURTR	galectin-3-binding protein OS=Tursiops truncatus OX=9739 GN=LGALS3BP PE=4 SV=1	LGALS3BP
227	4	2	tr|A0A2U4B8S9|A0A2U4B8S9_TURTR	biotinidase OS=Tursiops truncatus OX=9739 GN=BTD PE=4 SV=1	BTD
228	4	2	tr|A0A2U4B025|A0A2U4B025_TURTR	prominin-2 OS=Tursiops truncatus OX=9739 GN=LOC101328060 PE=4 SV=1	PROM2
229	4	2	tr|A0A2U4ADK8|A0A2U4ADK8_TURTR	Coatomer subunit gamma OS=Tursiops truncatus OX=9739 GN=COPG2 PE=3 SV=1	COPG2
230	4	3	tr|A0A2U3V1I0|A0A2U3V1I0_TURTR	ropporin-1-like protein OS=Tursiops truncatus OX=9739 GN=ROPN1L PE=4 SV=1	ROPN1L
231	4.08	4	tr|A0A484GKW4|A0A484GKW4_SOUCH	FERM domain-containing protein (Fragment) OS=Sousa chinensis OX=103600 GN=DBR06_SOUSAS45410003 PE=4 SV=1	MSN
232	4.01	3	tr|A0A2U4C1R5|A0A2U4C1R5_TURTR	14-3-3 protein beta/alpha OS=Tursiops truncatus OX=9739 GN=YWHAB PE=3 SV=1	YWHAB
233	3.96	3	tr|A0A484GJX2|A0A484GJX2_SOUCH	Calcium-transporting ATPase OS=Sousa chinensis OX=103600 GN=DBR06_SOUSAS810117 PE=3 SV=1	ATP2A2
234	3.92	3	tr|A0A484GR18|A0A484GR18_SOUCH	Uncharacterized protein OS=Sousa chinensis OX=103600 GN=DBR06_SOUSAS5810094 PE=3 SV=1	ENTPD5
235	3.62	2	tr|A0A484GGX0|A0A484GGX0_SOUCH	Alpha-mann_mid domain-containing protein (Fragment) OS=Sousa chinensis OX=103600 GN=DBR06_SOUSAS9710051 PE=4 SV=1	MAN2C1
236	3.6	2	tr|A0A2U4BHX0|A0A2U4BHX0_TURTR	cytosolic non-specific dipeptidase OS=Tursiops truncatus OX=9739 GN=CNDP2 PE=4 SV=1	CNDP2
237	3.51	2	tr|A0A2U4C3B9|A0A2U4C3B9_TURTR	NADH-cytochrome b5 reductase 3 OS=Tursiops truncatus OX=9739 GN=LOC101339378 PE=4 SV=1	CYB5R3
238	3.59	5	tr|A0A2U3V7V8|A0A2U3V7V8_TURTR	T-complex protein 1 subunit delta OS=Tursiops truncatus OX=9739 GN=CCT4 PE=3 SV=1	CCT4
239	3.34	2	tr|A0A2U4B8I1|A0A2U4B8I1_TURTR	protein disulfide-isomerase A4-like OS=Tursiops truncatus OX=9739 GN=LOC101316972 PE=3 SV=1	PDIA4
240	3.35	5	tr|A0A484GFK9|A0A484GFK9_SOUCH	ILEI domain-containing protein OS=Sousa chinensis OX=103600 GN=DBR06_SOUSAS16210031 PE=4 SV=1	FAM3C
241	3.38	3	tr|W0UV02|W0UV02_TURTR	Ribonuclease A A1 OS=Tursiops truncatus OX=9739 GN=RAA1 PE=3 SV=1	RAA1
242	3.03	2	tr|A0A484GL80|A0A484GL80_SOUCH	MARVEL domain-containing protein OS=Sousa chinensis OX=103600 GN=DBR06_SOUSAS5910058 PE=4 SV=1	SYPL1
243	2.93	3	tr|A0A2U4B4Q4|A0A2U4B4Q4_TURTR	neutral alpha-glucosidase AB isoform X2 OS=Tursiops truncatus OX=9739 GN=GANAB PE=3 SV=1	GANAB
244	2.93	3	tr|A0A2U4AQ40|A0A2U4AQ40_TURTR	destrin OS=Tursiops truncatus OX=9739 GN=DSTN PE=3 SV=1	DSTN
245	2.89	3	tr|A0A2U4AG73|A0A2U4AG73_TURTR	importin-4 OS=Tursiops truncatus OX=9739 GN=IPO4 PE=4 SV=1	IPO4
246	2.82	4	tr|A0A2U4A5T5|A0A2U4A5T5_TURTR	vesicle-associated membrane protein-associated protein A isoform X1 OS=Tursiops truncatus OX=9739 GN=VAPA PE=4 SV=1	VAPA
247	2.78	3	tr|A0A2U4BVQ8|A0A2U4BVQ8_TURTR	sialate O-acetylesterase isoform X2 OS=Tursiops truncatus OX=9739 GN=SIAE PE=4 SV=1	SIAE
248	2.92	3	tr|A0A2U3V5K6|A0A2U3V5K6_TURTR	E3 ubiquitin-protein ligase RNF133 OS=Tursiops truncatus OX=9739 GN=RNF133 PE=4 SV=1	RNF133
249	2.57	3	tr|A0A2U4BLY1|A0A2U4BLY1_TURTR	lysosomal alpha-glucosidase-like OS=Tursiops truncatus OX=9739 GN=LOC101334225 PE=3 SV=1	GAA
250	2.46	2	tr|A0A484GY54|A0A484GY54_SOUCH	PlsC domain-containing protein OS=Sousa chinensis OX=103600 GN=DBR06_SOUSAS9410047 PE=4 SV=1	LPCAT4
251	2.46	2	tr|A0A2U3V3T4|A0A2U3V3T4_TURTR	cAMP-dependent protein kinase type I-alpha regulatory subunit OS=Tursiops truncatus OX=9739 GN=PRKAR1A PE=4 SV=1	PRKAR1A
252	2.32	1	tr|A0A077S9Q0|A0A077S9Q0_TURTR	Lysozyme C OS=Tursiops truncatus OX=9739 GN=LYZC PE=3 SV=1	LYZC
253	4	2	tr|A0A484GH97|A0A484GH97_SOUCH	Carboxypeptidase OS=Sousa chinensis OX=103600 GN=DBR06_SOUSAS2810019 PE=3 SV=1	SCPEP1
254	2.25	1	tr|A0A2U3V6N0|A0A2U3V6N0_TURTR	growth/differentiation factor 8 OS=Tursiops truncatus OX=9739 GN=MSTN PE=3 SV=1	MSTN
255	2.13	3	tr|D0E0H2|D0E0H2_ORCOR	Envelope OS=Orcinus orca OX=9733 GN=env PE=4 SV=1	env
256	2.12	2	tr|A0A2U3UZD3|A0A2U3UZD3_TURTR	thioredoxin domain-containing protein 12 isoform X1 OS=Tursiops truncatus OX=9739 GN=TXNDC12 PE=4 SV=1	TXNDC12
257	2.11	1	tr|A0A2U4CBF1|A0A2U4CBF1_TURTR	keratin, type II cytoskeletal 5 OS=Tursiops truncatus OX=9739 GN=KRT5 PE=3 SV=1	KRT5
258	2.11	1	tr|A0A2U4BFZ0|A0A2U4BFZ0_TURTR	conserved oligomeric Golgi complex subunit 3 isoform X2 OS=Tursiops truncatus OX=9739 GN=COG3 PE=4 SV=1	COG3
259	2.08	2	tr|A0A2U4APX6|A0A2U4APX6_TURTR	glycerol-3-phosphate phosphatase isoform X2 OS=Tursiops truncatus OX=9739 GN=PGP PE=3 SV=1	PGP
260	2.08	1	tr|A0A2U4ANH8|A0A2U4ANH8_TURTR	carboxypeptidase D isoform X2 OS=Tursiops truncatus OX=9739 GN=CPD PE=4 SV=1	CPD
261	2.06	2	tr|A0A2U4BLM6|A0A2U4BLM6_TURTR	cell division control protein 42 homolog OS=Tursiops truncatus OX=9739 GN=CDC42 PE=4 SV=1	CDC42
262	2.05	2	tr|A0A2U4A3C1|A0A2U4A3C1_TURTR	endophilin-B1 OS=Tursiops truncatus OX=9739 GN=SH3GLB1 PE=4 SV=1	SH3GLB1
263	2.04	2	tr|A0A2U4BZ71|A0A2U4BZ71_TURTR	glutaminyl-peptide cyclotransferase isoform X2 OS=Tursiops truncatus OX=9739 GN=QPCT PE=4 SV=1	QPCT
264	2.04	1	tr|A0A2U4AAH7|A0A2U4AAH7_TURTR	Apolipoprotein D OS=Tursiops truncatus OX=9739 GN=APOD PE=3 SV=1	APOD
265	2.04	1	tr|A0A2U4C069|A0A2U4C069_TURTR	14-3-3 protein theta OS=Tursiops truncatus OX=9739 GN=YWHAQ PE=3 SV=1	YWHAQ
266	4.76	4	tr|A0A2U3V4Z0|A0A2U3V4Z0_TURTR	ras-related protein Rab-10 isoform X1 OS=Tursiops truncatus OX=9739 GN=RAB10 PE=4 SV=1	RAB10
267	2.02	2	tr|A0A484GVU4|A0A484GVU4_SOUCH	Hyaluronidase OS=Sousa chinensis OX=103600 GN=DBR06_SOUSAS2110244 PE=3 SV=1	HYAL2
268	2.02	1	tr|A0A484GN39|A0A484GN39_SOUCH	Amidase domain-containing protein OS=Sousa chinensis OX=103600 GN=DBR06_SOUSAS210294 PE=4 SV=1	FAAH
269	2.01	3	tr|A0A2U4CPS2|A0A2U4CPS2_TURTR	ribonuclease T2 isoform X1 OS=Tursiops truncatus OX=9739 GN=RNASET2 PE=3 SV=1	RNASET2
270	2.01	3	tr|A0A2U4CHY0|A0A2U4CHY0_TURTR	plastin-3 OS=Tursiops truncatus OX=9739 GN=PLS3 PE=4 SV=1	PLS3
271	26	13	tr|A0A1S6Q395|A0A1S6Q395_STEAT	MHC class I antigen (Fragment) OS=Stenella attenuata OX=9735 GN=Stat-I PE=2 SV=1	PDILT
272	22.16	14	tr|A0A2U4A8A8|A0A2U4A8A8_TURTR	protein disulfide-isomerase-like protein of the testis OS=Tursiops truncatus OX=9739 GN=PDILT PE=4 SV=1	ACTC1
273	15.46	13	tr|A0A484GYQ2|A0A484GYQ2_SOUCH	Uncharacterized protein OS=Sousa chinensis OX=103600 GN=DBR06_SOUSAS9410064 PE=3 SV=1	TUBA3
274	10	7	tr|A0A2U4ALI0|A0A2U4ALI0_TURTR	Tubulin alpha chain OS=Tursiops truncatus OX=9739 GN=LOC101339685 PE=3 SV=1	RAB1B
275	6.86	4	tr|A0A2U3V3I9|A0A2U3V3I9_TURTR	ras-related protein Rab-1B OS=Tursiops truncatus OX=9739 GN=RAB1B PE=4 SV=1	COPG1
276	2.01	1	tr|A0A484H4W5|A0A484H4W5_SOUCH	Uncharacterized protein (Fragment) OS=Sousa chinensis OX=103600 GN=DBR06_SOUSAS1610108 PE=4 SV=1	ANXA11
277	2.01	1	tr|A0A484GNP9|A0A484GNP9_SOUCH	Annexin (Fragment) OS=Sousa chinensis OX=103600 GN=DBR06_SOUSAS1910029 PE=3 SV=1	MYADM
278	2.01	1	tr|A0A484GJ81|A0A484GJ81_SOUCH	Uncharacterized protein OS=Sousa chinensis OX=103600 GN=DBR06_SOUSAS44410026 PE=4 SV=1	CAP1
279	2	2	tr|A0A2U4BJ27|A0A2U4BJ27_TURTR	Adenylyl cyclase-associated protein OS=Tursiops truncatus OX=9739 GN=CAP1 PE=3 SV=1	GLT8D1
280	2	2	tr|A0A484GUI3|A0A484GUI3_SOUCH	Uncharacterized protein OS=Sousa chinensis OX=103600 GN=DBR06_SOUSAS2110186 PE=4 SV=1	MELTF
281	2	1	tr|A0A2U4AAF3|A0A2U4AAF3_TURTR	melanotransferrin OS=Tursiops truncatus OX=9739 GN=MELTF PE=3 SV=1	RABAC1
282	2	1	tr|A0A484H3V7|A0A484H3V7_SOUCH	PRA1 family protein OS=Sousa chinensis OX=103600 GN=DBR06_SOUSAS1610365 PE=3 SV=1	AUP1
283	2	1	tr|A0A484GUI5|A0A484GUI5_SOUCH	CUE domain-containing protein OS=Sousa chinensis OX=103600 GN=DBR06_SOUSAS7610036 PE=4 SV=1	DBR06_SOUSAS7610036
284	2	1	tr|A0A484GT66|A0A484GT66_SOUCH	Uncharacterized protein OS=Sousa chinensis OX=103600 GN=DBR06_SOUSAS610147 PE=3 SV=1	DNAJB3
285	2	1	tr|A0A484GT60|A0A484GT60_SOUCH	J domain-containing protein OS=Sousa chinensis OX=103600 GN=DBR06_SOUSAS1710175 PE=4 SV=1	DBR06_SOUSAS1710175
286	2	1	tr|A0A484GRB5|A0A484GRB5_SOUCH	Uncharacterized protein (Fragment) OS=Sousa chinensis OX=103600 GN=DBR06_SOUSAS110322 PE=4 SV=1	DBR06_SOUSAS110322
287	2	1	tr|A0A484GPF5|A0A484GPF5_SOUCH	CASH domain-containing protein OS=Sousa chinensis OX=103600 GN=DBR06_SOUSAS5310099 PE=4 SV=1	SHCBP1L
288	2	1	tr|A0A484GIU3|A0A484GIU3_SOUCH	Uncharacterized protein OS=Sousa chinensis OX=103600 GN=DBR06_SOUSAS21310016 PE=3 SV=1	CANX
289	2	2	tr|A0A2U4CHI5|A0A2U4CHI5_TURTR	beta-hexosaminidase subunit alpha isoform X2 OS=Tursiops truncatus OX=9739 GN=HEXA PE=4 SV=1	HEXA
290	2	1	tr|A0A2U4CAZ1|A0A2U4CAZ1_TURTR	EH domain-containing protein 1 OS=Tursiops truncatus OX=9739 GN=LOC101331753 PE=4 SV=1	EHD1
291	2	1	tr|A0A2U4C8I9|A0A2U4C8I9_TURTR	translocation protein SEC62 OS=Tursiops truncatus OX=9739 GN=SEC62 PE=4 SV=1	SEC62
292	2	1	tr|A0A2U4BTP3|A0A2U4BTP3_TURTR	alpha-actinin-4 OS=Tursiops truncatus OX=9739 GN=ACTN4 PE=4 SV=1	ACTN4
293	2	1	tr|A0A2U4B4L7|A0A2U4B4L7_TURTR	Vacuolar protein sorting-associated protein 35 OS=Tursiops truncatus OX=9739 GN=VPS35 PE=3 SV=1	VPS35
294	2	1	tr|A0A2U4AL79|A0A2U4AL79_TURTR	guanine nucleotide-binding protein subunit alpha-11 OS=Tursiops truncatus OX=9739 GN=GNA11 PE=4 SV=1	GNA11
295	2	1	tr|A0A2U4AKM8|A0A2U4AKM8_TURTR	Tetraspanin OS=Tursiops truncatus OX=9739 GN=CD9 PE=3 SV=1	CD9
296	2	1	tr|A0A2U4AEA0|A0A2U4AEA0_TURTR	matrilysin OS=Tursiops truncatus OX=9739 GN=MMP7 PE=3 SV=1	MMP7
297	2	1	tr|A0A2U4A7X5|A0A2U4A7X5_TURTR	disintegrin and metalloproteinase domain-containing protein 32 isoform X1 OS=Tursiops truncatus OX=9739 GN=LOC101331361 PE=4 SV=1	ADAM32
298	2	1	tr|A0A2U3V4N7|A0A2U3V4N7_TURTR	ubiquitin-conjugating enzyme E2 K isoform X1 OS=Tursiops truncatus OX=9739 GN=UBE2K PE=4 SV=1	UBE2K
299	2	2	tr|A0A2U3V146|A0A2U3V146_TURTR	Fructose-bisphosphate aldolase OS=Tursiops truncatus OX=9739 GN=ALDOC PE=3 SV=1	ALDOC
300	2	1	tr|A0A2U3V018|A0A2U3V018_TURTR	calmodulin OS=Tursiops truncatus OX=9739 GN=CALM1 PE=3 SV=1	CALM1
301	2	1	tr|A0A484H4Y1|A0A484H4Y1_SOUCH	RuvB-like helicase OS=Sousa chinensis OX=103600 GN=DBR06_SOUSAS1610118 PE=3 SV=1	RUVBL1
302	2	1	tr|A0A484H3E4|A0A484H3E4_SOUCH	Glucose-6-phosphate isomerase OS=Sousa chinensis OX=103600 GN=DBR06_SOUSAS1610156 PE=3 SV=1	GPI
303	2	1	tr|A0A484H2D2|A0A484H2D2_SOUCH	Uncharacterized protein (Fragment) OS=Sousa chinensis OX=103600 GN=DBR06_SOUSAS1810062 PE=4 SV=1	CUTA
304	2	1	tr|A0A484H1U6|A0A484H1U6_SOUCH	Uncharacterized protein (Fragment) OS=Sousa chinensis OX=103600 GN=DBR06_SOUSAS6810002 PE=4 SV=1	IGFBP7
305	2	1	tr|A0A484H139|A0A484H139_SOUCH	Annexin OS=Sousa chinensis OX=103600 GN=DBR06_SOUSAS38710005 PE=3 SV=1	ANXA2
306	2	1	tr|A0A484H0B2|A0A484H0B2_SOUCH	DUF89 domain-containing protein (Fragment) OS=Sousa chinensis OX=103600 GN=DBR06_SOUSAS13310027 PE=4 SV=1	ARMT1
307	2	1	tr|A0A484H023|A0A484H023_SOUCH	Uncharacterized protein (Fragment) OS=Sousa chinensis OX=103600 GN=DBR06_SOUSAS27010056 PE=3 SV=1	PHYKPL
308	2	1	tr|A0A484GZV6|A0A484GZV6_SOUCH	Uncharacterized protein (Fragment) OS=Sousa chinensis OX=103600 GN=DBR06_SOUSAS7910064 PE=4 SV=1	BRI3BP
309	2	1	tr|A0A484GVY1|A0A484GVY1_SOUCH	Uncharacterized protein OS=Sousa chinensis OX=103600 GN=DBR06_SOUSAS2110093 PE=4 SV=1	ACOT7
310	2	1	tr|A0A484GV45|A0A484GV45_SOUCH	Uncharacterized protein (Fragment) OS=Sousa chinensis OX=103600 GN=DBR06_SOUSAS3410034 PE=4 SV=1	LRRC9
311	2	1	tr|A0A484GTQ2|A0A484GTQ2_SOUCH	Cytochrome b5 heme-binding domain-containing protein (Fragment) OS=Sousa chinensis OX=103600 GN=DBR06_SOUSAS110458 PE=3 SV=1	CYB5B
312	2	1	tr|A0A484GQ66|A0A484GQ66_SOUCH	Uncharacterized protein (Fragment) OS=Sousa chinensis OX=103600 GN=DBR06_SOUSAS9210003 PE=4 SV=1	ADAM10
313	2	1	tr|A0A484GPD7|A0A484GPD7_SOUCH	Uncharacterized protein (Fragment) OS=Sousa chinensis OX=103600 GN=DBR06_SOUSAS22910004 PE=3 SV=1	DNAJA2
314	2	1	tr|A0A484GP64|A0A484GP64_SOUCH	PDZ domain-containing protein (Fragment) OS=Sousa chinensis OX=103600 GN=DBR06_SOUSAS8810047 PE=4 SV=1	INTU
315	2	1	tr|A0A484GP55|A0A484GP55_SOUCH	Adenylate kinase (Fragment) OS=Sousa chinensis OX=103600 GN=DBR06_SOUSAS210058 PE=3 SV=1	AK2
316	2	1	tr|A0A484GN72|A0A484GN72_SOUCH	Tetraspanin (Fragment) OS=Sousa chinensis OX=103600 GN=DBR06_SOUSAS210286 PE=3 SV=1	TSPAN1
317	2	1	tr|A0A484GMF7|A0A484GMF7_SOUCH	FABP domain-containing protein OS=Sousa chinensis OX=103600 GN=DBR06_SOUSAS210016 PE=3 SV=1	FABP3
318	2	1	tr|A0A484GLH7|A0A484GLH7_SOUCH	Uncharacterized protein (Fragment) OS=Sousa chinensis OX=103600 GN=DBR06_SOUSAS34910003 PE=3 SV=1	ATP6V1B2
319	2	1	tr|A0A484GKT9|A0A484GKT9_SOUCH	Uncharacterized protein OS=Sousa chinensis OX=103600 GN=DBR06_SOUSAS11510026 PE=3 SV=1	SGPL1
320	2	1	tr|A0A484GK07|A0A484GK07_SOUCH	Uncharacterized protein OS=Sousa chinensis OX=103600 GN=DBR06_SOUSAS810171 PE=4 SV=1	FAM114A2
321	2	1	tr|A0A484GJ66|A0A484GJ66_SOUCH	Protein tweety homolog OS=Sousa chinensis OX=103600 GN=DBR06_SOUSAS44410003 PE=3 SV=1	TTYH1
322	2	1	tr|A0A484GGY0|A0A484GGY0_SOUCH	Mannose-6-phosphate isomerase OS=Sousa chinensis OX=103600 GN=DBR06_SOUSAS9710063 PE=3 SV=1	MPI
323	2	1	tr|A0A2U4CNU7|A0A2U4CNU7_TURTR	Plasminogen OS=Tursiops truncatus OX=9739 GN=PLG PE=3 SV=1	PLG
324	2	1	tr|A0A2U4CMU2|A0A2U4CMU2_TURTR	ras-related protein Rab-8A OS=Tursiops truncatus OX=9739 GN=RAB8A PE=4 SV=1	RAB8A
325	2	1	tr|A0A2U4CM62|A0A2U4CM62_TURTR	Cholesterol side-chain cleavage enzyme, mitochondrial OS=Tursiops truncatus OX=9739 GN=LOC101319261 PE=3 SV=1	CYP11A1
326	2	1	tr|A0A2U4CLM2|A0A2U4CLM2_TURTR	sperm-associated antigen 4 protein OS=Tursiops truncatus OX=9739 GN=SPAG4 PE=4 SV=1	SPAG4
327	2	1	tr|A0A2U4CHC7|A0A2U4CHC7_TURTR	Serine/threonine-protein phosphatase 2A activator OS=Tursiops truncatus OX=9739 GN=PTPA PE=3 SV=1	PTPA
328	2	1	tr|A0A2U4CGF4|A0A2U4CGF4_TURTR	endoplasmic reticulum resident protein 44 isoform X2 OS=Tursiops truncatus OX=9739 GN=ERP44 PE=4 SV=1	ERP44
329	2	1	tr|A0A2U4CFW5|A0A2U4CFW5_TURTR	calpain-5 isoform X1 OS=Tursiops truncatus OX=9739 GN=CAPN5 PE=3 SV=1	CAPN5
330	2	1	tr|A0A2U4CFT0|A0A2U4CFT0_TURTR	lysosomal Pro-X carboxypeptidase OS=Tursiops truncatus OX=9739 GN=PRCP PE=4 SV=1	PRCP
331	2	1	tr|A0A2U4CEM4|A0A2U4CEM4_TURTR	importin-7 isoform X2 OS=Tursiops truncatus OX=9739 GN=IPO7 PE=4 SV=1	IPO7
332	2	1	tr|A0A2U4CDS7|A0A2U4CDS7_TURTR	very-long-chain 3-oxoacyl-CoA reductase isoform X2 OS=Tursiops truncatus OX=9739 GN=HSD17B12 PE=3 SV=1	HSD17B12
333	2	1	tr|A0A2U4CDI0|A0A2U4CDI0_TURTR	CD44 antigen isoform X15 OS=Tursiops truncatus OX=9739 GN=CD44 PE=4 SV=1	CD44
334	2	1	tr|A0A2U4CB52|A0A2U4CB52_TURTR	long-chain-fatty-acid--CoA ligase ACSBG2 OS=Tursiops truncatus OX=9739 GN=ACSBG2 PE=4 SV=1	ACSBG2
335	2	1	tr|A0A2U4CAX3|A0A2U4CAX3_TURTR	calpain-1 catalytic subunit-like OS=Tursiops truncatus OX=9739 GN=LOC109552059 PE=4 SV=1	CAPN1
336	2	1	tr|A0A2U4C4M7|A0A2U4C4M7_TURTR	uncharacterized protein LOC109551478 OS=Tursiops truncatus OX=9739 GN=LOC109551478 PE=3 SV=1	H3C1
337	2	1	tr|A0A2U4C3C2|A0A2U4C3C2_TURTR	lactosylceramide 4-alpha-galactosyltransferase OS=Tursiops truncatus OX=9739 GN=A4GALT PE=4 SV=1	A4GALT
338	2	1	tr|A0A2U4BY01|A0A2U4BY01_TURTR	cilia- and flagella-associated protein 36 OS=Tursiops truncatus OX=9739 GN=CFAP36 PE=4 SV=1	CFAP36
339	2	1	tr|A0A2U4BTH4|A0A2U4BTH4_TURTR	zinc finger protein 474-like isoform X1 OS=Tursiops truncatus OX=9739 GN=LOC101321668 PE=4 SV=1	ZNF474
340	2	1	tr|A0A2U4BRC7|A0A2U4BRC7_TURTR	phospholysine phosphohistidine inorganic pyrophosphate phosphatase isoform X2 OS=Tursiops truncatus OX=9739 GN=LHPP PE=4 SV=1	LHPP
341	2	2	tr|A0A2U4BGD2|A0A2U4BGD2_TURTR	S-formylglutathione hydrolase isoform X4 OS=Tursiops truncatus OX=9739 GN=ESD PE=4 SV=1	ESD
342	2	1	tr|A0A2U4BES3|A0A2U4BES3_TURTR	GTP-binding protein SAR1a OS=Tursiops truncatus OX=9739 GN=SAR1A PE=3 SV=1	SAR1A
343	2	1	tr|A0A2U4BB68|A0A2U4BB68_TURTR	protein phosphatase 1 regulatory subunit 7 isoform X3 OS=Tursiops truncatus OX=9739 GN=PPP1R7 PE=4 SV=1	PPP1R7
344	2	1	tr|A0A2U4B8J7|A0A2U4B8J7_TURTR	glucosidase 2 subunit beta-like OS=Tursiops truncatus OX=9739 GN=LOC101320048 PE=4 SV=1	PRKCSH
345	2	1	tr|A0A2U4B2S9|A0A2U4B2S9_TURTR	UDP-glucose:glycoprotein glucosyltransferase 1 isoform X2 OS=Tursiops truncatus OX=9739 GN=UGGT1 PE=4 SV=1	UGGT1
346	2	1	tr|A0A2U4B2E6|A0A2U4B2E6_TURTR	Calcium load-activated calcium channel OS=Tursiops truncatus OX=9739 GN=TMCO1 PE=3 SV=1	TMCO1
347	2	1	tr|A0A2U4AWC3|A0A2U4AWC3_TURTR	Ubiquitin carboxyl-terminal hydrolase OS=Tursiops truncatus OX=9739 GN=LOC101331992 PE=3 SV=1	UCHL3
348	2	1	tr|A0A2U4AUS5|A0A2U4AUS5_TURTR	complement component C6 OS=Tursiops truncatus OX=9739 GN=C6 PE=4 SV=1	C6
349	2	1	tr|A0A2U4AUP6|A0A2U4AUP6_TURTR	5'-nucleotidase domain-containing protein 1-like OS=Tursiops truncatus OX=9739 GN=LOC109548982 PE=4 SV=1	NT5DC1
350	2	1	tr|A0A2U4AU50|A0A2U4AU50_TURTR	coiled-coil domain-containing protein 126 OS=Tursiops truncatus OX=9739 GN=CCDC126 PE=4 SV=1	CCDC126
351	2	1	tr|A0A2U4AU18|A0A2U4AU18_TURTR	ubiquitin carboxyl-terminal hydrolase 7 isoform X1 OS=Tursiops truncatus OX=9739 GN=USP7 PE=3 SV=1	USP7
352	2	1	tr|A0A2U4ARM1|A0A2U4ARM1_TURTR	prominin-1 OS=Tursiops truncatus OX=9739 GN=PROM1 PE=4 SV=1	PROM1
353	2	1	tr|A0A2U4AM62|A0A2U4AM62_TURTR	ubiquitin-conjugating enzyme E2 D3 isoform X2 OS=Tursiops truncatus OX=9739 GN=UBE2D3 PE=3 SV=1	UBE2D3
354	2	1	tr|A0A2U4AJM4|A0A2U4AJM4_TURTR	ubiquitin-conjugating enzyme E2 R1 OS=Tursiops truncatus OX=9739 GN=CDC34 PE=3 SV=1	CDC34
355	2	1	tr|A0A2U4AF27|A0A2U4AF27_TURTR	phospholipase DDHD1 isoform X7 OS=Tursiops truncatus OX=9739 GN=DDHD1 PE=4 SV=1	DDHD1
356	2	1	tr|A0A2U4A9T6|A0A2U4A9T6_TURTR	collagen alpha-1(XVIII) chain-like OS=Tursiops truncatus OX=9739 GN=LOC109547767 PE=4 SV=1	COL18A1
357	2	1	tr|A0A2U4A3J7|A0A2U4A3J7_TURTR	monocarboxylate transporter 1 OS=Tursiops truncatus OX=9739 GN=SLC16A1 PE=4 SV=1	SLC16A1
358	2	1	tr|A0A2U4A064|A0A2U4A064_TURTR	Alkaline phosphatase OS=Tursiops truncatus OX=9739 GN=ALPL PE=3 SV=1	ALPL
359	2	1	tr|A0A2U3V9A7|A0A2U3V9A7_TURTR	stanniocalcin-1 OS=Tursiops truncatus OX=9739 GN=STC1 PE=4 SV=1	STC1
360	2	1	tr|A0A2U3V780|A0A2U3V780_TURTR	carbonic anhydrase 2 OS=Tursiops truncatus OX=9739 GN=CA2 PE=3 SV=1	CA2
361	2	1	tr|A0A2U3V5G8|A0A2U3V5G8_TURTR	platelet-activating factor acetylhydrolase IB subunit beta OS=Tursiops truncatus OX=9739 GN=PAFAH1B2 PE=4 SV=1	PAFAH1B2
362	2	1	tr|A0A2U3V0H3|A0A2U3V0H3_TURTR	lipid droplet-associated hydrolase isoform X1 OS=Tursiops truncatus OX=9739 GN=LDAH PE=4 SV=1	LDAH
363	2	1	tr|A0A2U3V0C1|A0A2U3V0C1_TURTR	vesicle transport through interaction with t-SNAREs homolog 1B OS=Tursiops truncatus OX=9739 GN=VTI1B PE=4 SV=1	VTI1B
364	2	1	tr|A0A2U4B127|A0A2U4B127_TURTR	protein NLRC3 OS=Tursiops truncatus OX=9739 GN=NLRC3 PE=4 SV=1	NLRC3
365	2	1	tr|A0A2U3V106|A0A2U3V106_TURTR	CD59 glycoprotein isoform X2 OS=Tursiops truncatus OX=9739 GN=LOC101338055 PE=4 SV=1	CD59
366	2	1	tr|A0A484H1Q3|A0A484H1Q3_SOUCH	Endo/exonuclease/phosphatase domain-containing protein (Fragment) OS=Sousa chinensis OX=103600 GN=DBR06_SOUSAS13010038 PE=4 SV=1	SMPD2
367	2	1	tr|A0A484GXE9|A0A484GXE9_SOUCH	Uncharacterized protein OS=Sousa chinensis OX=103600 GN=DBR06_SOUSAS14610020 PE=4 SV=1	ARL6IP1
368	2	1	tr|A0A2U4AV21|A0A2U4AV21_TURTR	nucleosome assembly protein 1-like 4 isoform X2 OS=Tursiops truncatus OX=9739 GN=NAP1L4 PE=3 SV=1	NAP1L4
369	2	1	tr|A0A2U3V6Q5|A0A2U3V6Q5_TURTR	fibroblast growth factor-binding protein 1 OS=Tursiops truncatus OX=9739 GN=FGFBP1 PE=4 SV=1	FGFBP1
370	1.92	2	tr|A0A2U4BVC5|A0A2U4BVC5_TURTR	ERO1-like protein beta isoform X3 OS=Tursiops truncatus OX=9739 GN=ERO1B PE=4 SV=1	ERO1B
371	1.89	1	tr|A0A484H148|A0A484H148_SOUCH	Uncharacterized protein (Fragment) OS=Sousa chinensis OX=103600 GN=DBR06_SOUSAS7910021 PE=4 SV=1	DIABLO
372	1.85	1	tr|A0A2U4AXS0|A0A2U4AXS0_TURTR	phospholipid phosphatase 1 isoform X1 OS=Tursiops truncatus OX=9739 GN=PLPP1 PE=4 SV=1	PLPP1
373	1.82	1	tr|A0A484GJZ6|A0A484GJZ6_SOUCH	IF rod domain-containing protein OS=Sousa chinensis OX=103600 GN=DBR06_SOUSAS1110183 PE=3 SV=1	KRT18
374	1.77	1	tr|A0A2U3V8U2|A0A2U3V8U2_TURTR	low molecular weight phosphotyrosine protein phosphatase isoform X1 OS=Tursiops truncatus OX=9739 GN=ACP1 PE=4 SV=1	ACP1
375	1.77	1	tr|A0A2U3V204|A0A2U3V204_TURTR	transmembrane protein 205 OS=Tursiops truncatus OX=9739 GN=TMEM205 PE=4 SV=1	TMEM205
376	1.73	3	tr|A0A484H0M4|A0A484H0M4_SOUCH	IGv domain-containing protein (Fragment) OS=Sousa chinensis OX=103600 GN=DBR06_SOUSAS121310001 PE=4 SV=1	IGLV2-8
377	1.66	1	tr|A0A484GNW9|A0A484GNW9_SOUCH	UMP-CMP kinase OS=Sousa chinensis OX=103600 GN=CMPK1 PE=3 SV=1	CMPK1
378	1.61	2	tr|A0A484GJS1|A0A484GJS1_SOUCH	Polypeptide N-acetylgalactosaminyltransferase OS=Sousa chinensis OX=103600 GN=DBR06_SOUSAS1110166 PE=3 SV=1	GALNT6
379	1.57	1	tr|A0A484GUQ7|A0A484GUQ7_SOUCH	Uncharacterized protein OS=Sousa chinensis OX=103600 GN=DBR06_SOUSAS2110279 PE=4 SV=1	LAMB2

## Sheet: Male 1 SP Sample 2
N	Score Max	Peptides(95%)	Accession	Name	Gene Name
1	185.85	144	tr|A0A2U4CAA2|A0A2U4CAA2_TURTR	lactotransferrin isoform X1 OS=Tursiops truncatus OX=9739 GN=LTF PE=3 SV=1	LTF
2	164.4	140	tr|A0A2U4B5B1|A0A2U4B5B1_TURTR	serum albumin isoform X2 OS=Tursiops truncatus OX=9739 GN=ALB PE=4 SV=1	ALB
3	150.58	122	tr|A0A2U3V878|A0A2U3V878_TURTR	endoplasmin OS=Tursiops truncatus OX=9739 GN=HSP90B1 PE=3 SV=1	HSP90B1
4	120.77	67	tr|A0A484GLW3|A0A484GLW3_SOUCH	Uncharacterized protein OS=Sousa chinensis OX=103600 GN=DBR06_SOUSAS310234 PE=3 SV=1	HSPA5
5	93.25	68	tr|A0A2U4CQQ1|A0A2U4CQQ1_TURTR	heat shock protein HSP 90-alpha OS=Tursiops truncatus OX=9739 GN=HSP90AA1 PE=3 SV=1	HSP90AA1
6	91.29	68	tr|A0A2U3V6D2|A0A2U3V6D2_TURTR	Protein disulfide-isomerase OS=Tursiops truncatus OX=9739 GN=PDIA3 PE=3 SV=1	PDIA3
7	89.99	176	tr|A0A2U3V9H9|A0A2U3V9H9_TURTR	cystatin-11 OS=Tursiops truncatus OX=9739 GN=CST11 PE=4 SV=1	CST11
8	86.46	56	tr|A0A2U4CQ07|A0A2U4CQ07_TURTR	polymeric immunoglobulin receptor OS=Tursiops truncatus OX=9739 GN=PIGR PE=4 SV=1	PIGR
9	82.43	49	tr|A0A2U4ABJ8|A0A2U4ABJ8_TURTR	heat shock-related 70 kDa protein 2 OS=Tursiops truncatus OX=9739 GN=HSPA2 PE=3 SV=1	HSPA2
10	71.85	39	tr|A0A2U4AL28|A0A2U4AL28_TURTR	A-kinase anchor protein 3 OS=Tursiops truncatus OX=9739 GN=AKAP3 PE=4 SV=1	AKAP3
11	69.67	57	tr|A0A2U4C3Q8|A0A2U4C3Q8_TURTR	Angiotensin-converting enzyme OS=Tursiops truncatus OX=9739 GN=ACE PE=3 SV=1	ACE
12	66.16	37	tr|A0A2U4A6P7|A0A2U4A6P7_TURTR	importin-5 isoform X3 OS=Tursiops truncatus OX=9739 GN=IPO5 PE=4 SV=1	IPO5
13	62.33	54	tr|A0A2U4CQ26|A0A2U4CQ26_TURTR	sulfhydryl oxidase 1 OS=Tursiops truncatus OX=9739 GN=QSOX1 PE=4 SV=1	QSOX1
14	57.27	32	tr|A0A2U4ALS8|A0A2U4ALS8_TURTR	tax1-binding protein 1 isoform X2 OS=Tursiops truncatus OX=9739 GN=TAX1BP1 PE=4 SV=1	TAX1BP1
15	54.35	40	tr|A0A2U4A3V4|A0A2U4A3V4_TURTR	glutathione S-transferase Mu 3 OS=Tursiops truncatus OX=9739 GN=LOC101320455 PE=4 SV=1	GSTM3
16	54.14	29	tr|A0A2U3UYG5|A0A2U3UYG5_TURTR	Protein disulfide-isomerase OS=Tursiops truncatus OX=9739 GN=P4HB PE=3 SV=1	P4HB
17	53.88	76	tr|A0A484H2Q0|A0A484H2Q0_SOUCH	Uncharacterized protein OS=Sousa chinensis OX=103600 GN=DBR06_SOUSAS6110040 PE=3 SV=1	CTSH
18	49.47	33	tr|A0A2U3V1L4|A0A2U3V1L4_TURTR	alpha-enolase OS=Tursiops truncatus OX=9739 GN=ENO1 PE=3 SV=1	ENO1
19	49.39	72	tr|A0A484GSI4|A0A484GSI4_SOUCH	ML domain-containing protein OS=Sousa chinensis OX=103600 GN=DBR06_SOUSAS5810083 PE=4 SV=1	NPC2
20	48.58	41	tr|A0A2U4BWH7|A0A2U4BWH7_TURTR	hypoxia up-regulated protein 1 OS=Tursiops truncatus OX=9739 GN=HYOU1 PE=4 SV=1	HYOU1
21	48.39	48	tr|A0A2U3UZ09|A0A2U3UZ09_TURTR	Calreticulin OS=Tursiops truncatus OX=9739 GN=CALR PE=3 SV=1	CALR
22	48	28	tr|A0A2U4B9J9|A0A2U4B9J9_TURTR	ceruloplasmin isoform X1 OS=Tursiops truncatus OX=9739 GN=CP PE=3 SV=1	CP
23	47.87	43	tr|A0A484GSX4|A0A484GSX4_SOUCH	Uncharacterized protein OS=Sousa chinensis OX=103600 GN=DBR06_SOUSAS36010005 PE=4 SV=1	FOLR3
24	47.43	37	tr|A0A2U4AKU7|A0A2U4AKU7_TURTR	alpha-2-macroglobulin-like OS=Tursiops truncatus OX=9739 GN=LOC101335987 PE=4 SV=1	A2M
25	44.09	31	tr|A0A2U4CAL6|A0A2U4CAL6_TURTR	Beta-galactosidase OS=Tursiops truncatus OX=9739 GN=GLB1 PE=3 SV=1	GLB1
26	44.04	25	tr|A0A484GUR9|A0A484GUR9_SOUCH	Thioredoxin domain-containing protein OS=Sousa chinensis OX=103600 GN=DBR06_SOUSAS610305 PE=4 SV=1	PDILT
27	43.75	26	tr|A0A484GP33|A0A484GP33_SOUCH	Uncharacterized protein OS=Sousa chinensis OX=103600 GN=DBR06_SOUSAS8810049 PE=4 SV=1	HSPA4L
28	43.67	43	tr|A0A2U4BSU8|A0A2U4BSU8_TURTR	actin, cytoplasmic 2 OS=Tursiops truncatus OX=9739 GN=ACTG1 PE=3 SV=1	ACTG1
29	43.46	23	tr|A0A2U4C049|A0A2U4C049_TURTR	protein disulfide-isomerase A6 isoform X1 OS=Tursiops truncatus OX=9739 GN=PDIA6 PE=3 SV=1	PDIA6
30	42.86	30	tr|A0A2U4AKU6|A0A2U4AKU6_TURTR	Glyceraldehyde-3-phosphate dehydrogenase OS=Tursiops truncatus OX=9739 GN=GAPDH PE=3 SV=1	GAPDH
31	42.01	25	tr|A0A1S6Q392|A0A1S6Q392_STEAT	MHC class I antigen (Fragment) OS=Stenella attenuata OX=9735 GN=Stat-I PE=2 SV=1	HLA-B
32	40.86	25	tr|A0A2U4CQ05|A0A2U4CQ05_TURTR	C4b-binding protein alpha chain OS=Tursiops truncatus OX=9739 GN=C4BPA PE=4 SV=1	C4BPA
33	38.7	27	tr|A0A484GIT2|A0A484GIT2_SOUCH	Uncharacterized protein (Fragment) OS=Sousa chinensis OX=103600 GN=DBR06_SOUSAS1110023 PE=4 SV=1	MUC19
34	37.5	23	tr|A0A2U4BPM5|A0A2U4BPM5_TURTR	deleted in malignant brain tumors 1 protein OS=Tursiops truncatus OX=9739 GN=LOC101316532 PE=4 SV=1	DMBT1
35	36.7	22	tr|A0A2U4AP99|A0A2U4AP99_TURTR	LOW QUALITY PROTEIN: complement factor B OS=Tursiops truncatus OX=9739 GN=CFB PE=3 SV=1	CFB
36	36.11	29	tr|A0A2U4C839|A0A2U4C839_TURTR	lactadherin OS=Tursiops truncatus OX=9739 GN=MFGE8 PE=4 SV=1	MFGE8
37	35.27	20	tr|A0A2U4BVC1|A0A2U4BVC1_TURTR	angiotensinogen OS=Tursiops truncatus OX=9739 GN=AGT PE=3 SV=1	AGT
38	34.57	24	tr|A0A484GVT6|A0A484GVT6_SOUCH	Uncharacterized protein OS=Sousa chinensis OX=103600 GN=DBR06_SOUSAS3410119 PE=3 SV=1	NT5E
39	34.07	47	tr|A0A077SA04|A0A077SA04_TURTR	Lysozyme OS=Tursiops truncatus OX=9739 GN=LYZF1 PE=3 SV=1	LYZF1
40	32.82	18	tr|A0A387L8L1|A0A387L8L1_PSECS	Tubulin beta chain OS=Pseudorca crassidens OX=82174 GN=TUBB PE=3 SV=1	TUBB
41	32.58	52	tr|W0UVE9|W0UVE9_TURTR	Ribonuclease A H1 OS=Tursiops truncatus OX=9739 GN=RAH1 PE=3 SV=1	RAH1
42	32.37	17	tr|A0A484GJX2|A0A484GJX2_SOUCH	Calcium-transporting ATPase OS=Sousa chinensis OX=103600 GN=DBR06_SOUSAS810117 PE=3 SV=1	ATP2A2
43	31.42	21	tr|A0A2U3ZZ88|A0A2U3ZZ88_TURTR	alpha-1-antitrypsin-like OS=Tursiops truncatus OX=9739 GN=LOC101329058 PE=3 SV=1	SERPINA1
44	31.09	17	tr|A0A2U3V2W5|A0A2U3V2W5_TURTR	Dolichyl-diphosphooligosaccharide--protein glycosyltransferase subunit 1 OS=Tursiops truncatus OX=9739 GN=RPN1 PE=3 SV=1	RPN1
45	30.89	22	tr|A0A2U4CGD5|A0A2U4CGD5_TURTR	transitional endoplasmic reticulum ATPase OS=Tursiops truncatus OX=9739 GN=VCP PE=3 SV=1	VCP
46	30.69	18	tr|A0A2U4AHZ7|A0A2U4AHZ7_TURTR	14-3-3 protein zeta/delta isoform X2 OS=Tursiops truncatus OX=9739 GN=YWHAZ PE=3 SV=1	YWHAZ
47	30.58	20	tr|A0A2U4BPJ1|A0A2U4BPJ1_TURTR	next to BRCA1 gene 1 protein isoform X3 OS=Tursiops truncatus OX=9739 GN=NBR1 PE=4 SV=1	NBR1
48	30.29	19	tr|A0A2U3V2Y7|A0A2U3V2Y7_TURTR	Glycerol-3-phosphate dehydrogenase [NAD(+)] OS=Tursiops truncatus OX=9739 GN=LOC101328950 PE=3 SV=1	GPD1L
49	27.68	17	tr|A0A484GSC8|A0A484GSC8_SOUCH	Phosphoglycerate mutase OS=Sousa chinensis OX=103600 GN=DBR06_SOUSAS110101 PE=3 SV=1	PGAM1
50	27.39	17	tr|A0A2U4B3Y5|A0A2U4B3Y5_TURTR	cathepsin B isoform X1 OS=Tursiops truncatus OX=9739 GN=CTSB PE=3 SV=1	CTSB
51	27.14	28	tr|A0A2U3V859|A0A2U3V859_TURTR	protein LEG1 homolog OS=Tursiops truncatus OX=9739 GN=CUNH6orf58 PE=4 SV=1	LEG1
52	26.76	21	tr|A0A2U4AUM0|A0A2U4AUM0_TURTR	elongation factor 1-alpha 1 OS=Tursiops truncatus OX=9739 GN=EEF1A1 PE=4 SV=1	EEF1A1
53	26.69	27	tr|A0A2U4B5J2|A0A2U4B5J2_TURTR	ly6/PLAUR domain-containing protein 4 OS=Tursiops truncatus OX=9739 GN=LYPD4 PE=4 SV=1	LYPD4
54	26.14	17	tr|A0A484GG78|A0A484GG78_SOUCH	Thioredoxin domain-containing protein OS=Sousa chinensis OX=103600 GN=DBR06_SOUSAS20210029 PE=4 SV=1	PRDX4
55	25.04	15	tr|A0A2U3ZZ15|A0A2U3ZZ15_TURTR	Glutamine synthetase OS=Tursiops truncatus OX=9739 GN=GLUL PE=3 SV=1	GLUL
56	24.81	13	tr|A0A484GHY1|A0A484GHY1_SOUCH	Uncharacterized protein OS=Sousa chinensis OX=103600 GN=DBR06_SOUSAS21310012 PE=4 SV=1	SQSTM1
57	29.42	17	tr|A0A2U4B948|A0A2U4B948_TURTR	serotransferrin OS=Tursiops truncatus OX=9739 GN=TF PE=3 SV=1	TF
58	24.47	12	tr|A0A484GLY6|A0A484GLY6_SOUCH	Uncharacterized protein (Fragment) OS=Sousa chinensis OX=103600 GN=DBR06_SOUSAS11510048 PE=3 SV=1	HK1
59	24.19	15	tr|A0A484GRQ0|A0A484GRQ0_SOUCH	Aspartate aminotransferase OS=Sousa chinensis OX=103600 GN=DBR06_SOUSAS110126 PE=4 SV=1	GOT1
60	24.14	14	tr|A0A484GU51|A0A484GU51_SOUCH	Uncharacterized protein OS=Sousa chinensis OX=103600 GN=DBR06_SOUSAS2110229 PE=4 SV=1	MANF
61	24	14	tr|A0A2U3V6X2|A0A2U3V6X2_TURTR	saccharopine dehydrogenase-like oxidoreductase isoform X2 OS=Tursiops truncatus OX=9739 GN=SCCPDH PE=4 SV=1	SCCPDH
62	23.96	12	tr|A0A2U3V3T4|A0A2U3V3T4_TURTR	cAMP-dependent protein kinase type I-alpha regulatory subunit OS=Tursiops truncatus OX=9739 GN=PRKAR1A PE=4 SV=1	PRKAR1A
63	42.56	23	tr|A0A484GRE3|A0A484GRE3_SOUCH	Uncharacterized protein OS=Sousa chinensis OX=103600 GN=DBR06_SOUSAS110363 PE=3 SV=1	HSPA8
64	23.36	15	tr|A0A2U4C0R2|A0A2U4C0R2_TURTR	LOW QUALITY PROTEIN: ubiquitin-like modifier-activating enzyme 1 OS=Tursiops truncatus OX=9739 GN=UBA1 PE=3 SV=1	UBA1
65	23.36	27	tr|A0A2U4CH65|A0A2U4CH65_TURTR	Pyruvate kinase OS=Tursiops truncatus OX=9739 GN=PKM PE=3 SV=1	PKM
66	22.55	16	tr|A0A484GJF4|A0A484GJF4_SOUCH	Uncharacterized protein (Fragment) OS=Sousa chinensis OX=103600 GN=DBR06_SOUSAS810029 PE=4 SV=1	ADAM1
67	22.5	13	tr|A0A2U4ATT6|A0A2U4ATT6_TURTR	pyridoxal-dependent decarboxylase domain-containing protein 1 isoform X3 OS=Tursiops truncatus OX=9739 GN=PDXDC1 PE=4 SV=1	PDXDC1
68	22.4	15	tr|A0A2U3V1R6|A0A2U3V1R6_TURTR	plasma protease C1 inhibitor OS=Tursiops truncatus OX=9739 GN=SERPING1 PE=3 SV=1	SERPING1
69	21.82	11	tr|A0A2U4A916|A0A2U4A916_TURTR	T-complex protein 1 subunit zeta OS=Tursiops truncatus OX=9739 GN=CCT6A PE=3 SV=1	CCT6A
70	21.42	13	tr|A0A2U4BUW2|A0A2U4BUW2_TURTR	serine protease 55 isoform X1 OS=Tursiops truncatus OX=9739 GN=PRSS55 PE=3 SV=1	PRSS55
71	21.45	13	tr|A0A484GJI5|A0A484GJI5_SOUCH	Tubulin alpha chain OS=Sousa chinensis OX=103600 GN=DBR06_SOUSAS1110113 PE=3 SV=1	TUBA1A
72	21	11	tr|A0A2U4A7U7|A0A2U4A7U7_TURTR	disintegrin and metalloproteinase domain-containing protein 5-like isoform X2 OS=Tursiops truncatus OX=9739 GN=LOC101339706 PE=4 SV=1	ADAM5
73	20.8	12	tr|A0A2U4BUX3|A0A2U4BUX3_TURTR	thioredoxin-related transmembrane protein 4 OS=Tursiops truncatus OX=9739 GN=TMX4 PE=4 SV=1	TMX4
74	20.46	15	tr|A0A484GKW0|A0A484GKW0_SOUCH	Uncharacterized protein (Fragment) OS=Sousa chinensis OX=103600 GN=DBR06_SOUSAS10810026 PE=4 SV=1	SIL1
75	20.33	11	tr|A0A484GK11|A0A484GK11_SOUCH	Uncharacterized protein OS=Sousa chinensis OX=103600 GN=DBR06_SOUSAS810078 PE=4 SV=1	PEBP1
76	20.28	11	tr|A0A2U4A373|A0A2U4A373_TURTR	aldose reductase OS=Tursiops truncatus OX=9739 GN=LOC101333965 PE=4 SV=1	AKR1B1
77	20.09	11	tr|A0A2U4A8L3|A0A2U4A8L3_TURTR	disintegrin and metalloproteinase domain-containing protein 2 isoform X1 OS=Tursiops truncatus OX=9739 GN=ADAM2 PE=4 SV=1	ADAM2
78	20.03	11	tr|A0A2U3V8X6|A0A2U3V8X6_TURTR	ras-related protein Rab-18 OS=Tursiops truncatus OX=9739 GN=RAB18 PE=4 SV=1	RAB18
79	20	10	tr|A0A2U4C6V2|A0A2U4C6V2_TURTR	aminopeptidase N OS=Tursiops truncatus OX=9739 GN=ANPEP PE=4 SV=1	ANPEP
80	19.74	11	tr|A0A2U3V7V8|A0A2U3V7V8_TURTR	T-complex protein 1 subunit delta OS=Tursiops truncatus OX=9739 GN=CCT4 PE=3 SV=1	CCT4
81	19.69	15	tr|A0A484GTD0|A0A484GTD0_SOUCH	Uncharacterized protein (Fragment) OS=Sousa chinensis OX=103600 GN=DBR06_SOUSAS110321 PE=4 SV=1	DBR06_SOUSAS110321
82	19.48	11	tr|A0A2U4C2P8|A0A2U4C2P8_TURTR	polyubiquitin-B OS=Tursiops truncatus OX=9739 GN=UBB PE=4 SV=1	UBB
83	19.43	14	tr|A0A2U4AKU2|A0A2U4AKU2_TURTR	solute carrier family 2, facilitated glucose transporter member 3 OS=Tursiops truncatus OX=9739 GN=LOC101333672 PE=3 SV=1	SLC2A3
84	19.4	10	tr|A0A2U4B4Y7|A0A2U4B4Y7_TURTR	immunoglobulin J chain isoform X1 OS=Tursiops truncatus OX=9739 GN=JCHAIN PE=4 SV=1	JCHAIN
85	19.01	12	tr|A0A2U4CLK1|A0A2U4CLK1_TURTR	Dolichyl-diphosphooligosaccharide--protein glycosyltransferase subunit 2 OS=Tursiops truncatus OX=9739 GN=RPN2 PE=3 SV=1	RPN2
86	18.93	18	tr|A0A2U4BPS1|A0A2U4BPS1_TURTR	Retinol-binding protein OS=Tursiops truncatus OX=9739 GN=RBP4 PE=3 SV=1	RBP4
87	18.64	12	tr|A0A484GJC4|A0A484GJC4_SOUCH	Uncharacterized protein OS=Sousa chinensis OX=103600 GN=DBR06_SOUSAS8910036 PE=3 SV=1	CKMT1
88	18.57	11	tr|A0A2U3V643|A0A2U3V643_TURTR	probable inactive serine protease 37 isoform X1 OS=Tursiops truncatus OX=9739 GN=PRSS37 PE=4 SV=1	PRSS37
89	18.43	12	tr|A0A484GKT6|A0A484GKT6_SOUCH	Uncharacterized protein OS=Sousa chinensis OX=103600 GN=DBR06_SOUSAS11510019 PE=4 SV=1	PSAP
90	18.35	11	tr|A0A2U4B416|A0A2U4B416_TURTR	complement C3 OS=Tursiops truncatus OX=9739 GN=C3 PE=4 SV=1	C3
91	18.31	13	tr|A0A2U4A5T5|A0A2U4A5T5_TURTR	vesicle-associated membrane protein-associated protein A isoform X1 OS=Tursiops truncatus OX=9739 GN=VAPA PE=4 SV=1	VAPA
92	18.1	12	tr|A0A2U3V6N7|A0A2U3V6N7_TURTR	T-complex protein 1 subunit beta OS=Tursiops truncatus OX=9739 GN=CCT2 PE=3 SV=1	CCT2
93	17.96	17	tr|A0A2U3ZZ70|A0A2U3ZZ70_TURTR	protein CREG1 isoform X2 OS=Tursiops truncatus OX=9739 GN=CREG1 PE=3 SV=1	CREG1
94	17.79	9	tr|A0A2U4AZU2|A0A2U4AZU2_TURTR	protein deglycase DJ-1 OS=Tursiops truncatus OX=9739 GN=PARK7 PE=4 SV=1	PARK7
95	17.4	9	tr|A0A484GWB6|A0A484GWB6_SOUCH	Importin N-terminal domain-containing protein OS=Sousa chinensis OX=103600 GN=DBR06_SOUSAS8210139 PE=4 SV=1	KPNB1
96	17.27	10	tr|A0A484GXQ7|A0A484GXQ7_SOUCH	Hemopexin OS=Sousa chinensis OX=103600 GN=DBR06_SOUSAS15710062 PE=3 SV=1	HPX
97	17.07	12	tr|A0A484GM87|A0A484GM87_SOUCH	Uncharacterized protein OS=Sousa chinensis OX=103600 GN=DBR06_SOUSAS310184 PE=4 SV=1	GSN
98	16.93	9	tr|A0A2U4B6S2|A0A2U4B6S2_TURTR	T-complex protein 1 subunit gamma OS=Tursiops truncatus OX=9739 GN=CCT3 PE=3 SV=1	CCT3
99	16.88	10	tr|A0A2U4CNT6|A0A2U4CNT6_TURTR	T-complex protein 1 subunit alpha isoform X1 OS=Tursiops truncatus OX=9739 GN=TCP1 PE=3 SV=1	TCP1
100	16.69	10	tr|A0A2U4APH0|A0A2U4APH0_TURTR	kallikrein-6 isoform X1 OS=Tursiops truncatus OX=9739 GN=LOC101334266 PE=3 SV=1	KLK6
101	16.69	11	tr|A0A2U4B0E8|A0A2U4B0E8_TURTR	prominin-2 isoform X1 OS=Tursiops truncatus OX=9739 GN=PROM2 PE=4 SV=1	PROM2
102	16.58	13	tr|A0A2U4BEP2|A0A2U4BEP2_TURTR	voltage-dependent anion-selective channel protein 2 OS=Tursiops truncatus OX=9739 GN=VDAC2 PE=4 SV=1	VDAC2
103	16.54	11	tr|A0A484GZX1|A0A484GZX1_SOUCH	Uncharacterized protein OS=Sousa chinensis OX=103600 GN=DBR06_SOUSAS28710010 PE=4 SV=1	RAB1A
104	16.54	11	tr|A0A2U4ALM2|A0A2U4ALM2_TURTR	elongation factor 2 OS=Tursiops truncatus OX=9739 GN=EEF2 PE=4 SV=1	EEF2
105	16.34	9	tr|A0A2U4A863|A0A2U4A863_TURTR	acid ceramidase isoform X8 OS=Tursiops truncatus OX=9739 GN=ASAH1 PE=3 SV=1	ASAH1
106	16.23	11	tr|A0A484GMA1|A0A484GMA1_SOUCH	Lipocln_cytosolic_FA-bd_dom domain-containing protein (Fragment) OS=Sousa chinensis OX=103600 GN=DBR06_SOUSAS310272 PE=3 SV=1	LCN2
107	16.18	9	tr|A0A2U4C5A1|A0A2U4C5A1_TURTR	thioredoxin domain-containing protein 5 isoform X2 OS=Tursiops truncatus OX=9739 GN=TXNDC5 PE=4 SV=1	TXNDC5
108	16.09	8	tr|A0A484GUH3|A0A484GUH3_SOUCH	TRANSKETOLASE_1 domain-containing protein OS=Sousa chinensis OX=103600 GN=DBR06_SOUSAS2110176 PE=4 SV=1	TKT
109	16.05	9	tr|A0A2U4AMK8|A0A2U4AMK8_TURTR	calmegin OS=Tursiops truncatus OX=9739 GN=CLGN PE=3 SV=1	CLGN
110	16.01	8	tr|A0A2U4AG73|A0A2U4AG73_TURTR	importin-4 OS=Tursiops truncatus OX=9739 GN=IPO4 PE=4 SV=1	IPO4
111	16	9	tr|B6VQP8|B6VQP8_TURTR	Ferritin OS=Tursiops truncatus OX=9739 GN=FT PE=2 SV=1	FT
112	15.99	8	tr|A0A2U4B8Y6|A0A2U4B8Y6_TURTR	neprilysin OS=Tursiops truncatus OX=9739 GN=MME PE=4 SV=1	MME
113	15.85	12	tr|A0A2U3V8D9|A0A2U3V8D9_TURTR	Peptidyl-prolyl cis-trans isomerase OS=Tursiops truncatus OX=9739 GN=LOC101330165 PE=3 SV=1	PPIA
114	15.57	8	tr|A0A2U4ARG7|A0A2U4ARG7_TURTR	mitochondria-eating protein OS=Tursiops truncatus OX=9739 GN=SPATA18 PE=4 SV=1	SPATA18
115	15.52	9	tr|A0A2U4BUQ6|A0A2U4BUQ6_TURTR	disintegrin and metalloproteinase domain-containing protein 28 OS=Tursiops truncatus OX=9739 GN=ADAM28 PE=4 SV=1	ADAM28
116	15.39	12	tr|A0A2U4A4K9|A0A2U4A4K9_TURTR	cathepsin S OS=Tursiops truncatus OX=9739 GN=CTSS PE=3 SV=1	CTSS
117	15.21	10	tr|A0A484GNP2|A0A484GNP2_SOUCH	PHB domain-containing protein (Fragment) OS=Sousa chinensis OX=103600 GN=DBR06_SOUSAS310185 PE=4 SV=1	STOM
118	15.99	10	tr|A0A2U3V375|A0A2U3V375_TURTR	leucine-rich alpha-2-glycoprotein OS=Tursiops truncatus OX=9739 GN=LRG1 PE=4 SV=1	LRG1
119	15.08	11	tr|A0A484GI87|A0A484GI87_SOUCH	BRO1 domain-containing protein (Fragment) OS=Sousa chinensis OX=103600 GN=DBR06_SOUSAS28410012 PE=4 SV=1	PDCD6IP
120	18.16	61	tr|A0A484GFV2|A0A484GFV2_SOUCH	Uncharacterized protein (Fragment) OS=Sousa chinensis OX=103600 GN=DBR06_SOUSAS9510022 PE=4 SV=1	DMBT1
121	14.83	29	tr|A0A2U4AQ84|A0A2U4AQ84_TURTR	cystatin-C-like OS=Tursiops truncatus OX=9739 GN=LOC101322505 PE=3 SV=1	CST3
122	14.97	10	tr|A0A484GLP2|A0A484GLP2_SOUCH	Uncharacterized protein OS=Sousa chinensis OX=103600 GN=DBR06_SOUSAS12210025 PE=3 SV=1	PRKACB
123	14.67	8	tr|W0UV02|W0UV02_TURTR	Ribonuclease A A1 OS=Tursiops truncatus OX=9739 GN=RAA1 PE=3 SV=1	RAA1
124	14.74	11	tr|A0A2U4AJ83|A0A2U4AJ83_TURTR	syntenin-1 isoform X1 OS=Tursiops truncatus OX=9739 GN=SDCBP PE=4 SV=1	SDCBP
125	14.34	8	tr|U5L136|U5L136_SOUCH	Sodium/potassium-transporting ATPase subunit alpha (Fragment) OS=Sousa chinensis OX=103600 GN=ATP1A1 PE=3 SV=1	ATP1A1
126	14.06	8	tr|A0A2U4BUR0|A0A2U4BUR0_TURTR	Clusterin OS=Tursiops truncatus OX=9739 GN=CLU PE=3 SV=1	CLU
127	18.02	11	tr|A0A387LB67|A0A387LB67_PSECS	Complement component 2 OS=Pseudorca crassidens OX=82174 GN=C2 PE=3 SV=1	C2
128	14	7	tr|A0A2U3V8E2|A0A2U3V8E2_TURTR	ropporin-1A OS=Tursiops truncatus OX=9739 GN=ROPN1 PE=4 SV=1	ROPN1
129	13.86	8	tr|C6L2F0|C6L2F0_TURTR	L-lactate dehydrogenase OS=Tursiops truncatus OX=9739 GN=LDHA PE=2 SV=1	LDHA
130	13.77	8	tr|A0A2U3UZ92|A0A2U3UZ92_TURTR	voltage-dependent anion-selective channel protein 3 OS=Tursiops truncatus OX=9739 GN=VDAC3 PE=4 SV=1	VDAC3
131	13.87	11	tr|A0A2U3V9V0|A0A2U3V9V0_TURTR	TATA element modulatory factor OS=Tursiops truncatus OX=9739 GN=TMF1 PE=4 SV=1	TMF1
132	13.67	8	tr|A0A2U3V567|A0A2U3V567_TURTR	T-complex protein 1 subunit theta OS=Tursiops truncatus OX=9739 GN=CCT8 PE=3 SV=1	CCT8
133	13.32	10	tr|A0A2U3ZYS8|A0A2U3ZYS8_TURTR	cullin-associated NEDD8-dissociated protein 1 isoform X2 OS=Tursiops truncatus OX=9739 GN=CAND1 PE=4 SV=1	CAND1
134	13.21	7	tr|A0A2U4A6B1|A0A2U4A6B1_TURTR	lysosome-associated membrane glycoprotein 1 isoform X1 OS=Tursiops truncatus OX=9739 GN=LAMP1 PE=3 SV=1	LAMP1
135	12.86	7	tr|A0A2U4BYT9|A0A2U4BYT9_TURTR	GTP-binding nuclear protein Ran OS=Tursiops truncatus OX=9739 GN=RAN PE=3 SV=1	RAN
136	12.61	8	tr|A0A2U4B6R7|A0A2U4B6R7_TURTR	Rab GDP dissociation inhibitor OS=Tursiops truncatus OX=9739 GN=GDI2 PE=3 SV=1	GDI2
137	12.49	8	tr|A0A2U4BJ27|A0A2U4BJ27_TURTR	Adenylyl cyclase-associated protein OS=Tursiops truncatus OX=9739 GN=CAP1 PE=3 SV=1	CAP1
138	12.36	9	tr|A0A2U4AGL3|A0A2U4AGL3_TURTR	Monocyte differentiation antigen CD14 OS=Tursiops truncatus OX=9739 GN=CD14 PE=4 SV=1	CD14
139	12.27	8	tr|A0A2U4BYC2|A0A2U4BYC2_TURTR	Malate dehydrogenase OS=Tursiops truncatus OX=9739 GN=MDH1 PE=3 SV=1	MDH1
140	12.21	10	tr|A0A2U4C8J2|A0A2U4C8J2_TURTR	dnaJ homolog subfamily B member 11 OS=Tursiops truncatus OX=9739 GN=DNAJB11 PE=4 SV=1	DNAJB11
141	12.24	6	tr|A0A484GK43|A0A484GK43_SOUCH	Uncharacterized protein (Fragment) OS=Sousa chinensis OX=103600 GN=DBR06_SOUSAS810031 PE=4 SV=1	ERP29
142	12.11	7	tr|A0A2U4BSV9|A0A2U4BSV9_TURTR	B-cell receptor-associated protein 29 isoform X2 OS=Tursiops truncatus OX=9739 GN=BCAP29 PE=4 SV=1	BCAP29
143	14.94	10	tr|A0A2U4C9K0|A0A2U4C9K0_TURTR	ras-related protein Rab-14 isoform X1 OS=Tursiops truncatus OX=9739 GN=RAB14 PE=4 SV=1	RAB14
144	12.03	6	tr|A0A484GJ93|A0A484GJ93_SOUCH	Uncharacterized protein (Fragment) OS=Sousa chinensis OX=103600 GN=DBR06_SOUSAS1110102 PE=3 SV=1	ARF3
145	12.01	7	tr|A0A2U3UZK5|A0A2U3UZK5_TURTR	cathepsin L1 OS=Tursiops truncatus OX=9739 GN=LOC101324954 PE=3 SV=1	CTSL
146	12	8	tr|A0A2U4B5P8|A0A2U4B5P8_TURTR	testis-expressed sequence 101 protein isoform X1 OS=Tursiops truncatus OX=9739 GN=TEX101 PE=4 SV=1	TEX101
147	12	6	tr|A0A2U3V3L4|A0A2U3V3L4_TURTR	signal peptide peptidase-like 2C OS=Tursiops truncatus OX=9739 GN=SPPL2C PE=4 SV=1	SPPL2C
148	12	9	tr|A0A2U4A062|A0A2U4A062_TURTR	monocarboxylate transporter 2 OS=Tursiops truncatus OX=9739 GN=SLC16A7 PE=4 SV=1	SLC16A7
149	11.91	6	tr|I6VH13|I6VH13_TURTR	Diazepam-binding protein (Fragment) OS=Tursiops truncatus OX=9739 GN=DBI PE=4 SV=1	DBI
150	11.79	7	tr|A0A2U4AMU5|A0A2U4AMU5_TURTR	beta-mannosidase OS=Tursiops truncatus OX=9739 GN=MANBA PE=4 SV=1	MANBA
151	11.22	9	tr|A0A2U3V1K7|A0A2U3V1K7_TURTR	Inositol-1-monophosphatase OS=Tursiops truncatus OX=9739 GN=IMPA1 PE=3 SV=1	IMPA1
152	11	6	tr|A0A2U4AFJ8|A0A2U4AFJ8_TURTR	legumain OS=Tursiops truncatus OX=9739 GN=LGMN PE=4 SV=1	LGMN
153	10.86	7	tr|A0A2U4CMK1|A0A2U4CMK1_TURTR	reticulophagy receptor FAM134B isoform X2 OS=Tursiops truncatus OX=9739 GN=FAM134B PE=4 SV=1	FAM134B
154	27.55	15	tr|A0A387LAY5|A0A387LAY5_PSECS	Major histocompatibility complex class I antigen A OS=Pseudorca crassidens OX=82174 GN=Pscr-A PE=3 SV=1	HLA-A
155	10.85	9	tr|A0A484GQF5|A0A484GQF5_SOUCH	WD_REPEATS_REGION domain-containing protein (Fragment) OS=Sousa chinensis OX=103600 GN=DBR06_SOUSAS27910037 PE=4 SV=1	COPA
156	10.76	6	tr|A0A2U4C5P4|A0A2U4C5P4_TURTR	serpin B6 OS=Tursiops truncatus OX=9739 GN=LOC101324432 PE=3 SV=1	SERPINB6
157	10.77	9	tr|A0A484GS67|A0A484GS67_SOUCH	Uncharacterized protein OS=Sousa chinensis OX=103600 GN=DBR06_SOUSAS40610005 PE=4 SV=1	CCPG1
158	10.5	8	tr|A0A484GWT7|A0A484GWT7_SOUCH	Aminopeptidase (Fragment) OS=Sousa chinensis OX=103600 GN=DBR06_SOUSAS8210137 PE=3 SV=1	NPEPPS
159	10.41	6	tr|A0A2U4BVA5|A0A2U4BVA5_TURTR	Golgi apparatus protein 1 OS=Tursiops truncatus OX=9739 GN=GLG1 PE=4 SV=1	GLG1
160	10.39	7	tr|A0A2U3V641|A0A2U3V641_TURTR	Superoxide dismutase [Cu-Zn] OS=Tursiops truncatus OX=9739 GN=SOD1 PE=3 SV=1	SOD1
161	10.25	7	tr|B0LM20|B0LM20_TURTR	Acrosin (Fragment) OS=Tursiops truncatus OX=9739 GN=ACR PE=3 SV=1	ACR
162	10.7	6	tr|A0A2U3V8A0|A0A2U3V8A0_TURTR	T-complex protein 1 subunit epsilon OS=Tursiops truncatus OX=9739 GN=CCT5 PE=3 SV=1	CCT5
163	10.43	5	tr|A0A2U4CLB5|A0A2U4CLB5_TURTR	Transmembrane 9 superfamily member OS=Tursiops truncatus OX=9739 GN=TM9SF4 PE=3 SV=1	TM9SF4
164	10.28	6	tr|A0A2U4B025|A0A2U4B025_TURTR	prominin-2 OS=Tursiops truncatus OX=9739 GN=LOC101328060 PE=4 SV=1	PROM2
165	10.18	7	tr|A0A2U4CLM2|A0A2U4CLM2_TURTR	sperm-associated antigen 4 protein OS=Tursiops truncatus OX=9739 GN=SPAG4 PE=4 SV=1	SPAG4
166	10.1	5	tr|A0A2U4BPY2|A0A2U4BPY2_TURTR	Transmembrane 9 superfamily member OS=Tursiops truncatus OX=9739 GN=TM9SF3 PE=3 SV=1	TM9SF3
167	10.06	6	tr|A0A2U4C8E8|A0A2U4C8E8_TURTR	retinoic acid receptor responder protein 1 OS=Tursiops truncatus OX=9739 GN=RARRES1 PE=4 SV=1	RARRES1
168	10.12	5	tr|A0A2U4BBE4|A0A2U4BBE4_TURTR	microtubule-associated proteins 1A/1B light chain 3B OS=Tursiops truncatus OX=9739 GN=MAP1LC3B PE=3 SV=1	MAP1LC3B
169	10.02	5	tr|A0A484GNP9|A0A484GNP9_SOUCH	Annexin (Fragment) OS=Sousa chinensis OX=103600 GN=DBR06_SOUSAS1910029 PE=3 SV=1	ANXA11
170	10	5	tr|A0A2U4BHX0|A0A2U4BHX0_TURTR	cytosolic non-specific dipeptidase OS=Tursiops truncatus OX=9739 GN=CNDP2 PE=4 SV=1	CNDP2
171	10	5	tr|A0A484GQN8|A0A484GQN8_SOUCH	Uncharacterized protein OS=Sousa chinensis OX=103600 GN=DBR06_SOUSAS5810081 PE=4 SV=1	LTBP2
172	10	5	tr|A0A484GPK4|A0A484GPK4_SOUCH	Uncharacterized protein OS=Sousa chinensis OX=103600 GN=DBR06_SOUSAS1910128 PE=3 SV=1	ATP6V1A
173	10.03	6	tr|A0A2U4A623|A0A2U4A623_TURTR	transmembrane emp24 domain-containing protein 10 isoform X2 OS=Tursiops truncatus OX=9739 GN=TMED10 PE=3 SV=1	TMED10
174	9.8	10	tr|A0A2U3V867|A0A2U3V867_TURTR	Beta-defensin OS=Tursiops truncatus OX=9739 GN=DEFB128 PE=3 SV=1	DEFB128
175	9.9	6	tr|A0A484GXA7|A0A484GXA7_SOUCH	Nucleoside diphosphate kinase (Fragment) OS=Sousa chinensis OX=103600 GN=DBR06_SOUSAS8210220 PE=3 SV=1	NME2
176	9.63	6	tr|A0A484GTE7|A0A484GTE7_SOUCH	CULLIN_2 domain-containing protein OS=Sousa chinensis OX=103600 GN=DBR06_SOUSAS1710097 PE=3 SV=1	CUL3
177	9.62	5	tr|A0A2U3V5B3|A0A2U3V5B3_TURTR	Annexin OS=Tursiops truncatus OX=9739 GN=ANXA5 PE=3 SV=1	ANXA5
178	9.67	7	tr|A0A2U3V193|A0A2U3V193_TURTR	basigin OS=Tursiops truncatus OX=9739 GN=BSG PE=4 SV=1	BSG
179	9.45	9	tr|A0A2U4C806|A0A2U4C806_TURTR	kininogen-1 isoform X2 OS=Tursiops truncatus OX=9739 GN=KNG1 PE=4 SV=1	KNG1
180	9.39	5	tr|A0A2U3V7I4|A0A2U3V7I4_TURTR	ribonuclease T2 isoform X2 OS=Tursiops truncatus OX=9739 GN=RNASET2 PE=3 SV=1	RNASET2
181	9.34	6	tr|A0A2U4B4I3|A0A2U4B4I3_TURTR	elongation factor 1-gamma OS=Tursiops truncatus OX=9739 GN=EEF1G PE=4 SV=1	EEF1G
182	11.11	6	tr|A0A2U4ANF3|A0A2U4ANF3_TURTR	14-3-3 protein epsilon OS=Tursiops truncatus OX=9739 GN=YWHAE PE=3 SV=1	YWHAE
183	9.07	17	tr|A0A2U3UZD3|A0A2U3UZD3_TURTR	thioredoxin domain-containing protein 12 isoform X1 OS=Tursiops truncatus OX=9739 GN=TXNDC12 PE=4 SV=1	TXNDC12
184	9.01	6	tr|A0A2U4CHI5|A0A2U4CHI5_TURTR	beta-hexosaminidase subunit alpha isoform X2 OS=Tursiops truncatus OX=9739 GN=HEXA PE=4 SV=1	HEXA
185	8.95	5	tr|A0A484GZ45|A0A484GZ45_SOUCH	Protein-L-isoaspartate O-methyltransferase (Fragment) OS=Sousa chinensis OX=103600 GN=DBR06_SOUSAS13310041 PE=3 SV=1	PCMT1
186	8.61	6	tr|A0A2U3V8N7|A0A2U3V8N7_TURTR	beta-defensin 130-like OS=Tursiops truncatus OX=9739 GN=LOC101330066 PE=4 SV=1	DEFB130
187	8.52	4	tr|A0A2U4ATX3|A0A2U4ATX3_TURTR	serine/threonine-protein phosphatase CPPED1 OS=Tursiops truncatus OX=9739 GN=CPPED1 PE=4 SV=1	CPPED1
188	8.48	4	tr|A0A484GY54|A0A484GY54_SOUCH	PlsC domain-containing protein OS=Sousa chinensis OX=103600 GN=DBR06_SOUSAS9410047 PE=4 SV=1	LPCAT4
189	8.52	6	tr|A0A484GWZ7|A0A484GWZ7_SOUCH	Spermatogenesis-associated protein 20 OS=Sousa chinensis OX=103600 GN=DBR06_SOUSAS8210210 PE=4 SV=1	SPATA20
190	8.4	11	tr|A0A2U4A121|A0A2U4A121_TURTR	UPF0577 protein KIAA1324 homolog OS=Tursiops truncatus OX=9739 GN=KIAA1324 PE=4 SV=1	KIAA1324
191	8.2	8	tr|A0A2U4BT87|A0A2U4BT87_TURTR	peptidyl-glycine alpha-amidating monooxygenase isoform X2 OS=Tursiops truncatus OX=9739 GN=PAM PE=4 SV=1	PAM
192	8.14	4	tr|A0A2U4B8S9|A0A2U4B8S9_TURTR	biotinidase OS=Tursiops truncatus OX=9739 GN=BTD PE=4 SV=1	BTD
193	8.08	5	tr|A0A2U3V9F2|A0A2U3V9F2_TURTR	Phosphoglycerate kinase OS=Tursiops truncatus OX=9739 GN=PGK1 PE=3 SV=1	PGK1
194	8.03	8	tr|A0A2U4B4P3|A0A2U4B4P3_TURTR	atlastin-3 isoform X1 OS=Tursiops truncatus OX=9739 GN=ATL3 PE=4 SV=1	ATL3
195	8.03	5	tr|A0A2U4APQ7|A0A2U4APQ7_TURTR	glycerol-3-phosphate phosphatase isoform X1 OS=Tursiops truncatus OX=9739 GN=PGP PE=3 SV=1	PGP
196	8.03	5	tr|A0A2U4CHB6|A0A2U4CHB6_TURTR	Serine/threonine-protein phosphatase 2A activator OS=Tursiops truncatus OX=9739 GN=PTPA PE=3 SV=1	PTPA
197	8.01	5	tr|A0A484GUH6|A0A484GUH6_SOUCH	WD_REPEATS_REGION domain-containing protein (Fragment) OS=Sousa chinensis OX=103600 GN=DBR06_SOUSAS7610025 PE=4 SV=1	WDR54
198	8	6	tr|A0A2U4CLI2|A0A2U4CLI2_TURTR	Adenosylhomocysteinase OS=Tursiops truncatus OX=9739 GN=AHCY PE=3 SV=1	AHCY
199	8	5	tr|A0A2U4ASL8|A0A2U4ASL8_TURTR	Superoxide dismutase [Cu-Zn] OS=Tursiops truncatus OX=9739 GN=SOD3 PE=3 SV=1	SOD3
200	8	4	tr|A0A484H148|A0A484H148_SOUCH	Uncharacterized protein (Fragment) OS=Sousa chinensis OX=103600 GN=DBR06_SOUSAS7910021 PE=4 SV=1	DIABLO
201	16.31	10	tr|A0A387LAD2|A0A387LAD2_PSECS	Heat shock 70kDa protein 1A OS=Pseudorca crassidens OX=82174 GN=HSPA1A PE=3 SV=1	HSPA1A
202	7.8	4	tr|A0A484GRD7|A0A484GRD7_SOUCH	Pept_C1 domain-containing protein OS=Sousa chinensis OX=103600 GN=DBR06_SOUSAS9210048 PE=3 SV=1	CTSZ
203	7.93	7	tr|A0A484GI24|A0A484GI24_SOUCH	Clathrin heavy chain OS=Sousa chinensis OX=103600 GN=DBR06_SOUSAS2810061 PE=3 SV=1	CLTC
204	7.74	4	sp|P0DMB0|APOA1_TURTR	Apolipoprotein A-I OS=Tursiops truncatus OX=9739 GN=APOA1 PE=2 SV=1	APOA1
205	7.63	5	tr|A0A2U3ZZX4|A0A2U3ZZX4_TURTR	ras-related protein Rap-1b OS=Tursiops truncatus OX=9739 GN=RAP1B PE=4 SV=1	RAP1B
206	7.55	4	tr|A0A2U3V5K6|A0A2U3V5K6_TURTR	E3 ubiquitin-protein ligase RNF133 OS=Tursiops truncatus OX=9739 GN=RNF133 PE=4 SV=1	RNF133
207	7.57	8	tr|A0A2U4CKY7|A0A2U4CKY7_TURTR	Dynein light chain OS=Tursiops truncatus OX=9739 GN=DYNLL1 PE=3 SV=1	DYNLL1
208	7.48	4	tr|A0A2U3UZ56|A0A2U3UZ56_TURTR	T-complex protein 1 subunit eta OS=Tursiops truncatus OX=9739 GN=CCT7 PE=3 SV=1	CCT7
209	7.38	5	tr|A0A2U4AIN7|A0A2U4AIN7_TURTR	ras-related protein Rab-2A OS=Tursiops truncatus OX=9739 GN=RAB2A PE=4 SV=1	RAB2A
210	7.33	5	tr|A0A2U4A3C1|A0A2U4A3C1_TURTR	endophilin-B1 OS=Tursiops truncatus OX=9739 GN=SH3GLB1 PE=4 SV=1	SH3GLB1
211	7.3	6	tr|A0A484GFK9|A0A484GFK9_SOUCH	ILEI domain-containing protein OS=Sousa chinensis OX=103600 GN=DBR06_SOUSAS16210031 PE=4 SV=1	FAM3C
212	7.09	5	tr|A0A484GZQ4|A0A484GZQ4_SOUCH	Uncharacterized protein OS=Sousa chinensis OX=103600 GN=DBR06_SOUSAS9410026 PE=4 SV=1	TPPP2
213	7.08	5	tr|A0A2U4CB52|A0A2U4CB52_TURTR	long-chain-fatty-acid--CoA ligase ACSBG2 OS=Tursiops truncatus OX=9739 GN=ACSBG2 PE=4 SV=1	ACSBG2
214	7.04	7	tr|A0A2U4BV43|A0A2U4BV43_TURTR	ERO1-like protein beta isoform X1 OS=Tursiops truncatus OX=9739 GN=ERO1B PE=4 SV=1	ERO1B
215	7.02	6	tr|A0A2U4BWG4|A0A2U4BWG4_TURTR	radixin isoform X2 OS=Tursiops truncatus OX=9739 GN=RDX PE=4 SV=1	RDX
216	6.83	4	tr|A0A484GZA5|A0A484GZA5_SOUCH	Uncharacterized protein (Fragment) OS=Sousa chinensis OX=103600 GN=DBR06_SOUSAS20710002 PE=4 SV=1	TSNAX
217	6.73	5	tr|A0A2U4ARI3|A0A2U4ARI3_TURTR	WD repeat-containing protein 1 OS=Tursiops truncatus OX=9739 GN=WDR1 PE=4 SV=1	WDR1
218	6.73	4	tr|A0A2U4ANJ8|A0A2U4ANJ8_TURTR	glyoxalase domain-containing protein 4 OS=Tursiops truncatus OX=9739 GN=GLOD4 PE=4 SV=1	GLOD4
219	6.71	5	tr|A0A484GUS7|A0A484GUS7_SOUCH	GP-PDE domain-containing protein (Fragment) OS=Sousa chinensis OX=103600 GN=DBR06_SOUSAS610317 PE=4 SV=1	GDE1
220	6.58	4	tr|A0A2U3UYP0|A0A2U3UYP0_TURTR	Dolichyl-diphosphooligosaccharide--protein glycosyltransferase 48 kDa subunit OS=Tursiops truncatus OX=9739 GN=DDOST PE=3 SV=1	DDOST
221	6.38	4	tr|A0A2U3V6N0|A0A2U3V6N0_TURTR	growth/differentiation factor 8 OS=Tursiops truncatus OX=9739 GN=MSTN PE=3 SV=1	MSTN
222	6.3	3	tr|A0A2U4B8Y8|A0A2U4B8Y8_TURTR	DNA damage-binding protein 1 isoform X1 OS=Tursiops truncatus OX=9739 GN=DDB1 PE=4 SV=1	DDB1
223	6.29	4	tr|A0A484GML5|A0A484GML5_SOUCH	Adenylate kinase isoenzyme 1 OS=Sousa chinensis OX=103600 GN=AK1 PE=3 SV=1	AK1
224	6.19	3	tr|A0A2U4BLM6|A0A2U4BLM6_TURTR	cell division control protein 42 homolog OS=Tursiops truncatus OX=9739 GN=CDC42 PE=4 SV=1	CDC42
225	6.15	3	tr|A0A2U3V4V1|A0A2U3V4V1_TURTR	ubiquitin-conjugating enzyme E2 D3 isoform X1 OS=Tursiops truncatus OX=9739 GN=UBE2D3 PE=3 SV=1	UBE2D3
226	6.1	3	tr|A0A484GSQ6|A0A484GSQ6_SOUCH	Uncharacterized protein (Fragment) OS=Sousa chinensis OX=103600 GN=DBR06_SOUSAS110241 PE=3 SV=1	XPNPEP1
227	6.09	4	tr|A0A2U4CGF4|A0A2U4CGF4_TURTR	endoplasmic reticulum resident protein 44 isoform X2 OS=Tursiops truncatus OX=9739 GN=ERP44 PE=4 SV=1	ERP44
228	6.08	4	tr|A0A387L946|A0A387L946_PSECS	Complement component 4A OS=Pseudorca crassidens OX=82174 GN=C4A PE=4 SV=1	C4A
229	6.11	5	tr|A0A484H1K1|A0A484H1K1_SOUCH	Aldedh domain-containing protein OS=Sousa chinensis OX=103600 GN=DBR06_SOUSAS2410037 PE=3 SV=1	ALDH1A1
230	6.04	5	tr|A0A2U3ZYL2|A0A2U3ZYL2_TURTR	N-acetylglucosamine-6-sulfatase OS=Tursiops truncatus OX=9739 GN=GNS PE=3 SV=1	GNS
231	6.01	3	tr|A0A2U4B4Q4|A0A2U4B4Q4_TURTR	neutral alpha-glucosidase AB isoform X2 OS=Tursiops truncatus OX=9739 GN=GANAB PE=3 SV=1	GANAB
232	6.01	3	tr|A0A484GZD1|A0A484GZD1_SOUCH	Peptidase S53 domain-containing protein OS=Sousa chinensis OX=103600 GN=DBR06_SOUSAS15710054 PE=4 SV=1	TPP1
233	6.01	3	tr|A0A2U4AU18|A0A2U4AU18_TURTR	ubiquitin carboxyl-terminal hydrolase 7 isoform X1 OS=Tursiops truncatus OX=9739 GN=USP7 PE=3 SV=1	USP7
234	6.01	4	tr|A0A2U4A3J7|A0A2U4A3J7_TURTR	monocarboxylate transporter 1 OS=Tursiops truncatus OX=9739 GN=SLC16A1 PE=4 SV=1	SLC16A1
235	9.25	5	tr|A0A2U4CLI0|A0A2U4CLI0_TURTR	microtubule-associated proteins 1A/1B light chain 3A OS=Tursiops truncatus OX=9739 GN=MAP1LC3A PE=3 SV=1	MAP1LC3A
236	8	4	tr|A0A2U4B7U1|A0A2U4B7U1_TURTR	tubulin beta-4B chain-like OS=Tursiops truncatus OX=9739 GN=LOC101334418 PE=4 SV=1	TUBB4B
237	6.09	3	tr|A0A2U4AAF3|A0A2U4AAF3_TURTR	melanotransferrin OS=Tursiops truncatus OX=9739 GN=MELTF PE=3 SV=1	MELTF
238	6.04	3	tr|A0A2U3VA24|A0A2U3VA24_TURTR	isoaspartyl peptidase/L-asparaginase OS=Tursiops truncatus OX=9739 GN=ASRGL1 PE=4 SV=1	ASRGL1
239	6.01	4	tr|A0A2U4BFZ0|A0A2U4BFZ0_TURTR	conserved oligomeric Golgi complex subunit 3 isoform X2 OS=Tursiops truncatus OX=9739 GN=COG3 PE=4 SV=1	COG3
240	6	3	tr|A0A2U4CLE7|A0A2U4CLE7_TURTR	Peptidyl-prolyl cis-trans isomerase OS=Tursiops truncatus OX=9739 GN=PPIB PE=3 SV=1	PPIB
241	6	3	tr|A0A2U3V6C2|A0A2U3V6C2_TURTR	ADP-ribosylation factor-like protein 1 OS=Tursiops truncatus OX=9739 GN=ARL1 PE=3 SV=1	ARL1
242	6	3	tr|A0A484H3E4|A0A484H3E4_SOUCH	Glucose-6-phosphate isomerase OS=Sousa chinensis OX=103600 GN=DBR06_SOUSAS1610156 PE=3 SV=1	GPI
243	6	3	tr|A0A484GT66|A0A484GT66_SOUCH	Uncharacterized protein OS=Sousa chinensis OX=103600 GN=DBR06_SOUSAS610147 PE=3 SV=1	DBR06_SOUSAS610147
244	6	4	tr|A0A484GR18|A0A484GR18_SOUCH	Uncharacterized protein OS=Sousa chinensis OX=103600 GN=DBR06_SOUSAS5810094 PE=3 SV=1	ENTPD5
245	6	3	tr|A0A484GN39|A0A484GN39_SOUCH	Amidase domain-containing protein OS=Sousa chinensis OX=103600 GN=DBR06_SOUSAS210294 PE=4 SV=1	FAAH
246	6	3	tr|A0A2U4CS06|A0A2U4CS06_TURTR	ubiquitin-conjugating enzyme E2 N OS=Tursiops truncatus OX=9739 GN=UBE2N PE=3 SV=1	UBE2N
247	6	3	tr|A0A2U4CFT0|A0A2U4CFT0_TURTR	lysosomal Pro-X carboxypeptidase OS=Tursiops truncatus OX=9739 GN=PRCP PE=4 SV=1	PRCP
248	6	3	tr|A0A2U4A854|A0A2U4A854_TURTR	neuronal membrane glycoprotein M6-a OS=Tursiops truncatus OX=9739 GN=GPM6A PE=4 SV=1	GPM6A
249	6	3	tr|A0A2U3VAP7|A0A2U3VAP7_TURTR	endogenous retrovirus group V member 2 Env polyprotein-like OS=Tursiops truncatus OX=9739 GN=LOC101333073 PE=4 SV=1	LOC101333073
250	6	3	tr|A0A2U3V1I0|A0A2U3V1I0_TURTR	ropporin-1-like protein OS=Tursiops truncatus OX=9739 GN=ROPN1L PE=4 SV=1	ROPN1L
251	6	3	tr|A0A2U3V9A5|A0A2U3V9A5_TURTR	Proteasome subunit beta OS=Tursiops truncatus OX=9739 GN=PSMB4 PE=3 SV=1	PSMB4
252	5.92	3	tr|A0A484GUI3|A0A484GUI3_SOUCH	Uncharacterized protein OS=Sousa chinensis OX=103600 GN=DBR06_SOUSAS2110186 PE=4 SV=1	GLT8D1
253	5.83	4	tr|A0A2U4AUP6|A0A2U4AUP6_TURTR	5'-nucleotidase domain-containing protein 1-like OS=Tursiops truncatus OX=9739 GN=LOC109548982 PE=4 SV=1	NT5DC1
254	5.85	3	tr|A0A484H2U0|A0A484H2U0_SOUCH	Thioredoxin domain-containing protein OS=Sousa chinensis OX=103600 GN=DBR06_SOUSAS1810247 PE=4 SV=1	TMX1
255	5.83	4	tr|A0A2U4C369|A0A2U4C369_TURTR	C-type mannose receptor 2 OS=Tursiops truncatus OX=9739 GN=MRC2 PE=4 SV=1	MRC2
256	5.82	7	tr|A0A484H3Q9|A0A484H3Q9_SOUCH	Uncharacterized protein (Fragment) OS=Sousa chinensis OX=103600 GN=DBR06_SOUSAS1610306 PE=4 SV=1	FCGBP
257	5.75	3	tr|A0A2U4BC43|A0A2U4BC43_TURTR	ribonuclease 4 OS=Tursiops truncatus OX=9739 GN=RNASE4 PE=3 SV=1	RNASE4
258	5.78	4	tr|A0A2U4A2X1|A0A2U4A2X1_TURTR	Sortilin OS=Tursiops truncatus OX=9739 GN=SORT1 PE=4 SV=1	SORT1
259	5.72	4	tr|A0A484GU39|A0A484GU39_SOUCH	Uncharacterized protein OS=Sousa chinensis OX=103600 GN=DBR06_SOUSAS33510008 PE=3 SV=1	F5
260	5.68	3	tr|A0A2U4BLY1|A0A2U4BLY1_TURTR	lysosomal alpha-glucosidase-like OS=Tursiops truncatus OX=9739 GN=LOC101334225 PE=3 SV=1	GAA
261	5.62	3	tr|A0A484GQG0|A0A484GQG0_SOUCH	Autophagy-related protein 3 OS=Sousa chinensis OX=103600 GN=DBR06_SOUSAS1910147 PE=3 SV=1	ATG3
262	5.59	3	tr|A0A484GT60|A0A484GT60_SOUCH	J domain-containing protein OS=Sousa chinensis OX=103600 GN=DBR06_SOUSAS1710175 PE=4 SV=1	DNAJB3
263	5.55	4	tr|A0A2U3V0N2|A0A2U3V0N2_TURTR	vitamin K-dependent protein S OS=Tursiops truncatus OX=9739 GN=PROS1 PE=4 SV=1	PROS1
264	5.53	4	tr|A0A2U4BL51|A0A2U4BL51_TURTR	nuclear migration protein nudC isoform X1 OS=Tursiops truncatus OX=9739 GN=NUDC PE=4 SV=1	NUDC
265	5.44	3	tr|A0A2U4CR94|A0A2U4CR94_TURTR	thioredoxin reductase 1, cytoplasmic isoform X2 OS=Tursiops truncatus OX=9739 GN=TXNRD1 PE=3 SV=1	TXNRD1
266	5.44	4	tr|A0A2U3V8W2|A0A2U3V8W2_TURTR	Folate gamma-glutamyl hydrolase OS=Tursiops truncatus OX=9739 GN=GGH PE=4 SV=1	GGH
267	7.42	5	tr|A0A484GIU3|A0A484GIU3_SOUCH	Uncharacterized protein OS=Sousa chinensis OX=103600 GN=DBR06_SOUSAS21310016 PE=3 SV=1	CANX
268	5.43	4	tr|A0A2U4C4M7|A0A2U4C4M7_TURTR	uncharacterized protein LOC109551478 OS=Tursiops truncatus OX=9739 GN=LOC109551478 PE=3 SV=1	H3C1
269	5.38	4	tr|A0A2U4B606|A0A2U4B606_TURTR	cysteine-rich with EGF-like domain protein 2 OS=Tursiops truncatus OX=9739 GN=CRELD2 PE=4 SV=1	CRELD2
270	29.76	17	tr|A0A3G9DEW2|A0A3G9DEW2_TURTR	Major histocompatibility complex class I antigen (Fragment) OS=Tursiops truncatus OX=9739 GN=Tutr-I PE=2 SV=1	TUTR-I
271	5.19	5	tr|A0A484GWM6|A0A484GWM6_SOUCH	Uncharacterized protein OS=Sousa chinensis OX=103600 GN=DBR06_SOUSAS8210063 PE=3 SV=1	KRT13
272	5.1	3	tr|A0A2U4A6S8|A0A2U4A6S8_TURTR	carnitine O-palmitoyltransferase 1, muscle isoform isoform X2 OS=Tursiops truncatus OX=9739 GN=CPT1B PE=3 SV=1	CPT1B
273	4.96	3	tr|A0A484GRT3|A0A484GRT3_SOUCH	Lipase OS=Sousa chinensis OX=103600 GN=DBR06_SOUSAS110029 PE=3 SV=1	LIPA
274	4.93	3	tr|A0A2U3V414|A0A2U3V414_TURTR	Proteasome subunit alpha type OS=Tursiops truncatus OX=9739 GN=PSMA6 PE=3 SV=1	PSMA6
275	4.85	3	tr|A0A2U4AV21|A0A2U4AV21_TURTR	nucleosome assembly protein 1-like 4 isoform X2 OS=Tursiops truncatus OX=9739 GN=NAP1L4 PE=3 SV=1	NAP1L4
276	4.96	3	tr|A0A2U4BSN7|A0A2U4BSN7_TURTR	Proteasome subunit alpha type OS=Tursiops truncatus OX=9739 GN=PSMA2 PE=3 SV=1	PSMA2
277	14.8	9	tr|A0A2U3V3I9|A0A2U3V3I9_TURTR	ras-related protein Rab-1B OS=Tursiops truncatus OX=9739 GN=RAB1B PE=4 SV=1	RAB1B
278	4.65	4	tr|A0A484GTF2|A0A484GTF2_SOUCH	SASA domain-containing protein (Fragment) OS=Sousa chinensis OX=103600 GN=DBR06_SOUSAS110345 PE=4 SV=1	SIAE
279	4.59	4	tr|A0A2U4BXF9|A0A2U4BXF9_TURTR	guanine nucleotide-binding protein G(I)/G(S)/G(T) subunit beta-1 OS=Tursiops truncatus OX=9739 GN=GNB1 PE=4 SV=1	GNB1
280	4.62	3	tr|A0A2U4BG12|A0A2U4BG12_TURTR	S-formylglutathione hydrolase OS=Tursiops truncatus OX=9739 GN=ESD PE=3 SV=1	ESD
281	4.46	3	tr|A0A2U4AQ40|A0A2U4AQ40_TURTR	destrin OS=Tursiops truncatus OX=9739 GN=DSTN PE=3 SV=1	DSTN
282	4.45	2	tr|A0A484H383|A0A484H383_SOUCH	GB1/RHD3-type G domain-containing protein (Fragment) OS=Sousa chinensis OX=103600 GN=DBR06_SOUSAS1810257 PE=4 SV=1	ATL1
283	6.77	4	tr|C6L2F1|C6L2F1_TURTR	L-lactate dehydrogenase OS=Tursiops truncatus OX=9739 GN=LDHB PE=2 SV=1	LDHB
284	4.39	4	tr|A0A2U4BZ71|A0A2U4BZ71_TURTR	glutaminyl-peptide cyclotransferase isoform X2 OS=Tursiops truncatus OX=9739 GN=QPCT PE=4 SV=1	QPCT
285	4.36	4	tr|A0A2U4C5J1|A0A2U4C5J1_TURTR	Histone H2B OS=Tursiops truncatus OX=9739 GN=LOC101332610 PE=3 SV=1	H2BC4
286	4.42	3	tr|A0A2U4BZ51|A0A2U4BZ51_TURTR	exportin-1 isoform X2 OS=Tursiops truncatus OX=9739 GN=XPO1 PE=4 SV=1	XPO1
287	4.29	5	tr|A0A484GGX0|A0A484GGX0_SOUCH	Alpha-mann_mid domain-containing protein (Fragment) OS=Sousa chinensis OX=103600 GN=DBR06_SOUSAS9710051 PE=4 SV=1	MAN2C1
288	4.28	2	tr|A0A484GZA3|A0A484GZA3_SOUCH	Uncharacterized protein OS=Sousa chinensis OX=103600 GN=DBR06_SOUSAS20710020 PE=4 SV=1	COG2
289	4.27	3	tr|A0A2U4B8J7|A0A2U4B8J7_TURTR	glucosidase 2 subunit beta-like OS=Tursiops truncatus OX=9739 GN=LOC101320048 PE=4 SV=1	PRKCSH
290	4.23	2	tr|A0A484GVS2|A0A484GVS2_SOUCH	Uncharacterized protein OS=Sousa chinensis OX=103600 GN=DBR06_SOUSAS2110009 PE=4 SV=1	AGRN
291	4.22	3	tr|A0A2U4AL05|A0A2U4AL05_TURTR	Ubiquitin carboxyl-terminal hydrolase OS=Tursiops truncatus OX=9739 GN=USP5 PE=3 SV=1	USP5
292	4.22	2	tr|A0A484GQ66|A0A484GQ66_SOUCH	Uncharacterized protein (Fragment) OS=Sousa chinensis OX=103600 GN=DBR06_SOUSAS9210003 PE=4 SV=1	ADAM10
293	8.31	6	tr|A0A484GVL3|A0A484GVL3_SOUCH	Uncharacterized protein OS=Sousa chinensis OX=103600 GN=DBR06_SOUSAS2110146 PE=3 SV=1	ARF4
294	4.21	2	tr|A0A484GGV8|A0A484GGV8_SOUCH	Coatomer subunit beta OS=Sousa chinensis OX=103600 GN=DBR06_SOUSAS39610004 PE=4 SV=1	COPB1
295	4.16	2	tr|A0A2U4B518|A0A2U4B518_TURTR	4F2 cell-surface antigen heavy chain isoform X2 OS=Tursiops truncatus OX=9739 GN=SLC3A2 PE=4 SV=1	SLC3A2
296	4.15	2	tr|A0A2U4ADK8|A0A2U4ADK8_TURTR	Coatomer subunit gamma OS=Tursiops truncatus OX=9739 GN=COPG2 PE=3 SV=1	COPG2
297	4.22	3	tr|A0A2U3V780|A0A2U3V780_TURTR	carbonic anhydrase 2 OS=Tursiops truncatus OX=9739 GN=CA2 PE=3 SV=1	CA2
298	4.14	2	tr|A0A2U4CFM9|A0A2U4CFM9_TURTR	disintegrin and metalloproteinase domain-containing protein 20-like OS=Tursiops truncatus OX=9739 GN=LOC101328409 PE=4 SV=1	LOC101328409
299	4.15	2	tr|A0A2U4CJJ5|A0A2U4CJJ5_TURTR	transcobalamin-2 OS=Tursiops truncatus OX=9739 GN=TCN2 PE=4 SV=1	TCN2
300	4.08	2	tr|A0A2U4AWS1|A0A2U4AWS1_TURTR	beta-hexosaminidase subunit beta OS=Tursiops truncatus OX=9739 GN=HEXB PE=4 SV=1	HEXB
301	6.62	6	tr|A0A484GI73|A0A484GI73_SOUCH	Dynein light chain OS=Sousa chinensis OX=103600 GN=DBR06_SOUSAS2810031 PE=3 SV=1	DYNLL2
302	4.04	3	tr|A0A2U4B1T6|A0A2U4B1T6_TURTR	cAMP-dependent protein kinase type II-alpha regulatory subunit OS=Tursiops truncatus OX=9739 GN=PRKAR2A PE=4 SV=1	PRKAR2A
303	4.03	3	tr|A0A484H047|A0A484H047_SOUCH	Uncharacterized protein (Fragment) OS=Sousa chinensis OX=103600 GN=DBR06_SOUSAS19710019 PE=4 SV=1	CAPG
304	4.03	2	tr|A0A484GJ25|A0A484GJ25_SOUCH	Peptidase S1 domain-containing protein OS=Sousa chinensis OX=103600 GN=DBR06_SOUSAS8910045 PE=3 SV=1	DBR06_SOUSAS8910045
305	4.03	3	tr|A0A484GXY5|A0A484GXY5_SOUCH	PKS_ER domain-containing protein OS=Sousa chinensis OX=103600 GN=DBR06_SOUSAS42510002 PE=4 SV=1	CRYZ
306	4.03	2	tr|A0A2U4AI50|A0A2U4AI50_TURTR	carboxypeptidase Q OS=Tursiops truncatus OX=9739 GN=CPQ PE=4 SV=1	CPQ
307	4.02	3	tr|A0A484GLH7|A0A484GLH7_SOUCH	Uncharacterized protein (Fragment) OS=Sousa chinensis OX=103600 GN=DBR06_SOUSAS34910003 PE=3 SV=1	ATP6V1B2
308	4.01	2	tr|A0A484GTD7|A0A484GTD7_SOUCH	AMP-binding domain-containing protein OS=Sousa chinensis OX=103600 GN=DBR06_SOUSAS1710087 PE=4 SV=1	ACSL3
309	4.01	2	tr|A0A484GNR1|A0A484GNR1_SOUCH	Uncharacterized protein OS=Sousa chinensis OX=103600 GN=DBR06_SOUSAS310210 PE=4 SV=1	RABGAP1
310	4.01	2	tr|A0A484GL80|A0A484GL80_SOUCH	MARVEL domain-containing protein OS=Sousa chinensis OX=103600 GN=DBR06_SOUSAS5910058 PE=4 SV=1	SYPL1
311	41.92	24	tr|A0A2U4A8A8|A0A2U4A8A8_TURTR	protein disulfide-isomerase-like protein of the testis OS=Tursiops truncatus OX=9739 GN=PDILT PE=4 SV=1	PDILT
312	31.44	18	tr|A0A387LA91|A0A387LA91_PSECS	Complement factor B OS=Pseudorca crassidens OX=82174 GN=CFB PE=3 SV=1	CFB
313	22	12	tr|A0A2U4AE60|A0A2U4AE60_TURTR	tubulin beta chain OS=Tursiops truncatus OX=9739 GN=LOC109547065 PE=4 SV=1	TUBB4B
314	6.04	3	tr|A0A2U4AG84|A0A2U4AG84_TURTR	heat shock 70 kDa protein 4 isoform X1 OS=Tursiops truncatus OX=9739 GN=HSPA4 PE=4 SV=1	HSPA4
315	4.09	3	tr|A0A2U4A5V5|A0A2U4A5V5_TURTR	Histone H3 OS=Tursiops truncatus OX=9739 GN=LOC101329540 PE=3 SV=1	H3-3A
316	4.01	4	tr|A0A2U4A3K7|A0A2U4A3K7_TURTR	vesicle-trafficking protein SEC22b OS=Tursiops truncatus OX=9739 GN=SEC22B PE=3 SV=1	SEC22B
317	4	3	tr|A0A484H2K1|A0A484H2K1_SOUCH	Uncharacterized protein OS=Sousa chinensis OX=103600 GN=DBR06_SOUSAS28010006 PE=4 SV=1	PDCD6
318	4	2	tr|A0A2U4CR68|A0A2U4CR68_TURTR	tryptophan--tRNA ligase, cytoplasmic OS=Tursiops truncatus OX=9739 GN=WARS PE=3 SV=1	WARS
319	4	2	tr|A0A484GZZ3|A0A484GZZ3_SOUCH	IBB domain-containing protein (Fragment) OS=Sousa chinensis OX=103600 GN=DBR06_SOUSAS37910001 PE=4 SV=1	KPNA4
320	4	2	tr|A0A484GWE1|A0A484GWE1_SOUCH	Isocitrate dehydrogenase [NADP] OS=Sousa chinensis OX=103600 GN=DBR06_SOUSAS4610093 PE=3 SV=1	IDH1
321	4	2	tr|A0A2U4CBL0|A0A2U4CBL0_TURTR	RuvB-like helicase OS=Tursiops truncatus OX=9739 GN=RUVBL1 PE=3 SV=1	RUVBL1
322	4	2	tr|A0A2U4BY01|A0A2U4BY01_TURTR	cilia- and flagella-associated protein 36 OS=Tursiops truncatus OX=9739 GN=CFAP36 PE=4 SV=1	CFAP36
323	4	2	tr|A0A2U4BLI6|A0A2U4BLI6_TURTR	Alpha-L-fucosidase OS=Tursiops truncatus OX=9739 GN=FUCA1 PE=3 SV=1	FUCA1
324	4	3	tr|A0A2U4BES3|A0A2U4BES3_TURTR	GTP-binding protein SAR1a OS=Tursiops truncatus OX=9739 GN=SAR1A PE=3 SV=1	SAR1A
325	4	2	tr|A0A2U4A9T6|A0A2U4A9T6_TURTR	collagen alpha-1(XVIII) chain-like OS=Tursiops truncatus OX=9739 GN=LOC109547767 PE=4 SV=1	COL18A1
326	4	2	tr|A0A484H0P8|A0A484H0P8_SOUCH	L-type lectin-like domain-containing protein OS=Sousa chinensis OX=103600 GN=DBR06_SOUSAS27010031 PE=4 SV=1	LMAN2
327	4	2	tr|A0A484H0B2|A0A484H0B2_SOUCH	DUF89 domain-containing protein (Fragment) OS=Sousa chinensis OX=103600 GN=DBR06_SOUSAS13310027 PE=4 SV=1	ARMT1
328	4	2	tr|A0A484GWU2|A0A484GWU2_SOUCH	Uncharacterized protein OS=Sousa chinensis OX=103600 GN=DBR06_SOUSAS8210016 PE=4 SV=1	PSME3
329	4	2	tr|A0A484GJ68|A0A484GJ68_SOUCH	Uncharacterized protein (Fragment) OS=Sousa chinensis OX=103600 GN=DBR06_SOUSAS12010001 PE=3 SV=1	SCFD1
330	4	2	tr|A0A484GIB8|A0A484GIB8_SOUCH	Histone H2A OS=Sousa chinensis OX=103600 GN=DBR06_SOUSAS21310049 PE=3 SV=1	HIST3H2A
331	4	2	tr|A0A484GHE1|A0A484GHE1_SOUCH	Uncharacterized protein (Fragment) OS=Sousa chinensis OX=103600 GN=DBR06_SOUSAS33710031 PE=4 SV=1	TMEM120A
332	4	2	tr|A0A2U4CHY0|A0A2U4CHY0_TURTR	plastin-3 OS=Tursiops truncatus OX=9739 GN=PLS3 PE=4 SV=1	PLS3
333	4	2	tr|A0A2U4CCB2|A0A2U4CCB2_TURTR	Annexin OS=Tursiops truncatus OX=9739 GN=ANXA2 PE=3 SV=1	ANXA2
334	4	3	tr|A0A2U4BME2|A0A2U4BME2_TURTR	galectin-3-binding protein OS=Tursiops truncatus OX=9739 GN=LGALS3BP PE=4 SV=1	LGALS3BP
335	4	2	tr|A0A2U4AXS0|A0A2U4AXS0_TURTR	phospholipid phosphatase 1 isoform X1 OS=Tursiops truncatus OX=9739 GN=PLPP1 PE=4 SV=1	PLPP1
336	4	2	tr|A0A2U4APV1|A0A2U4APV1_TURTR	serine/threonine-protein phosphatase 2A 65 kDa regulatory subunit A alpha isoform-like OS=Tursiops truncatus OX=9739 GN=LOC101334992 PE=4 SV=1	LOC101334992
337	4	2	tr|A0A2U4AFI2|A0A2U4AFI2_TURTR	cytoplasmic dynein 1 heavy chain 1-like OS=Tursiops truncatus OX=9739 GN=LOC109548095 PE=4 SV=1	DYNC1H1
338	4	2	tr|A0A2U4AE04|A0A2U4AE04_TURTR	delta and Notch-like epidermal growth factor-related receptor OS=Tursiops truncatus OX=9739 GN=DNER PE=4 SV=1	DNER
339	4	2	tr|A0A2U4AAH7|A0A2U4AAH7_TURTR	Apolipoprotein D OS=Tursiops truncatus OX=9739 GN=APOD PE=3 SV=1	APOD
340	4	2	tr|A0A2U3V5F6|A0A2U3V5F6_TURTR	BAG family molecular chaperone regulator 5 OS=Tursiops truncatus OX=9739 GN=BAG5 PE=4 SV=1	BAG5
341	4	2	tr|A0A2U3V4I3|A0A2U3V4I3_TURTR	protein FAM134A isoform X1 OS=Tursiops truncatus OX=9739 GN=FAM134A PE=4 SV=1	FAM134A
342	4	2	tr|A0A2U3V0H3|A0A2U3V0H3_TURTR	lipid droplet-associated hydrolase isoform X1 OS=Tursiops truncatus OX=9739 GN=LDAH PE=4 SV=1	LDAH
343	4	2	tr|A0A484GMZ4|A0A484GMZ4_SOUCH	Uncharacterized protein OS=Sousa chinensis OX=103600 GN=DBR06_SOUSAS210233 PE=4 SV=1	PTPRF
344	4	2	tr|A0A484GZI7|A0A484GZI7_SOUCH	Transmembrane 9 superfamily member (Fragment) OS=Sousa chinensis OX=103600 GN=DBR06_SOUSAS5610035 PE=3 SV=1	TM9SF2
345	4	2	tr|A0A484GT21|A0A484GT21_SOUCH	Uncharacterized protein (Fragment) OS=Sousa chinensis OX=103600 GN=DBR06_SOUSAS110380 PE=3 SV=1	GABARAPL2
346	4.02	3	tr|A0A2U4AL79|A0A2U4AL79_TURTR	guanine nucleotide-binding protein subunit alpha-11 OS=Tursiops truncatus OX=9739 GN=GNA11 PE=4 SV=1	GNA11
347	4.01	3	tr|A0A2U4AJE3|A0A2U4AJE3_TURTR	RB1-inducible coiled-coil protein 1 isoform X2 OS=Tursiops truncatus OX=9739 GN=RB1CC1 PE=4 SV=1	RB1CC1
348	3.92	3	tr|A0A2U4A7W5|A0A2U4A7W5_TURTR	N(4)-(Beta-N-acetylglucosaminyl)-L-asparaginase isoform X2 OS=Tursiops truncatus OX=9739 GN=AGA PE=4 SV=1	AGA
349	5.85	4	tr|A0A2U4C069|A0A2U4C069_TURTR	14-3-3 protein theta OS=Tursiops truncatus OX=9739 GN=YWHAQ PE=3 SV=1	YWHAQ
350	3.92	4	tr|A0A484GVY1|A0A484GVY1_SOUCH	Uncharacterized protein OS=Sousa chinensis OX=103600 GN=DBR06_SOUSAS2110093 PE=4 SV=1	ACOT7
351	3.83	3	tr|A0A2U4C8L4|A0A2U4C8L4_TURTR	eukaryotic initiation factor 4A-II OS=Tursiops truncatus OX=9739 GN=EIF4A2 PE=4 SV=1	EIF4A2
352	3.77	2	tr|A0A2U4CCM0|A0A2U4CCM0_TURTR	LOW QUALITY PROTEIN: ADP-ribosylation factor-like protein 8B OS=Tursiops truncatus OX=9739 GN=ARL8B PE=3 SV=1	ARL8B
353	3.68	2	tr|A0A387LAE4|A0A387LAE4_PSECS	1-acyl-sn-glycerol-3-phosphate acyltransferase OS=Pseudorca crassidens OX=82174 GN=AGPAT1 PE=3 SV=1	AGPAT1
354	3.64	2	tr|A0A2U4C242|A0A2U4C242_TURTR	hsc70-interacting protein isoform X2 OS=Tursiops truncatus OX=9739 GN=ST13 PE=4 SV=1	ST13
355	3.64	2	tr|A0A2U4A662|A0A2U4A662_TURTR	ran-specific GTPase-activating protein isoform X1 OS=Tursiops truncatus OX=9739 GN=RANBP1 PE=4 SV=1	RANBP1
356	15.25	9	tr|A0A484GYD5|A0A484GYD5_SOUCH	Tubulin alpha chain (Fragment) OS=Sousa chinensis OX=103600 GN=DBR06_SOUSAS23610037 PE=3 SV=1	TUBA8
357	3.59	2	tr|I6VH08|I6VH08_TURTR	Somatic cytochrome c OS=Tursiops truncatus OX=9739 GN=CYCS PE=3 SV=1	CYCS
358	3.6	3	tr|A0A2U3V4W5|A0A2U3V4W5_TURTR	beta-defensin 136 OS=Tursiops truncatus OX=9739 GN=DEFB136 PE=4 SV=1	DEFB136
359	3.64	4	tr|A0A2U4CFR7|A0A2U4CFR7_TURTR	calpain-5 isoform X2 OS=Tursiops truncatus OX=9739 GN=CAPN5 PE=3 SV=1	CAPN5
360	3.56	3	tr|A0A2U4BM09|A0A2U4BM09_TURTR	conserved oligomeric Golgi complex subunit 1 OS=Tursiops truncatus OX=9739 GN=COG1 PE=4 SV=1	COG1
361	3.4	2	tr|A0A2U4AQM8|A0A2U4AQM8_TURTR	adipocyte plasma membrane-associated protein isoform X2 OS=Tursiops truncatus OX=9739 GN=APMAP PE=4 SV=1	APMAP
362	3.4	3	tr|A0A2U4A7X5|A0A2U4A7X5_TURTR	disintegrin and metalloproteinase domain-containing protein 32 isoform X1 OS=Tursiops truncatus OX=9739 GN=LOC101331361 PE=4 SV=1	ADAM32
363	3.3	2	tr|A0A2U4C8I9|A0A2U4C8I9_TURTR	translocation protein SEC62 OS=Tursiops truncatus OX=9739 GN=SEC62 PE=4 SV=1	SEC62
364	3.29	2	tr|A0A2U4CEM4|A0A2U4CEM4_TURTR	importin-7 isoform X2 OS=Tursiops truncatus OX=9739 GN=IPO7 PE=4 SV=1	IPO7
365	3.25	2	tr|A0A2U4CBN4|A0A2U4CBN4_TURTR	ras-related protein Rab-7a OS=Tursiops truncatus OX=9739 GN=RAB7A PE=4 SV=1	RAB7A
366	3.17	4	tr|A0A484GJ81|A0A484GJ81_SOUCH	Uncharacterized protein OS=Sousa chinensis OX=103600 GN=DBR06_SOUSAS44410026 PE=4 SV=1	MYADM
367	5.11	3	tr|A0A484GK25|A0A484GK25_SOUCH	Uncharacterized protein (Fragment) OS=Sousa chinensis OX=103600 GN=DBR06_SOUSAS7510003 PE=4 SV=1	ENPP3
368	3.15	2	tr|A0A2U4C3B9|A0A2U4C3B9_TURTR	NADH-cytochrome b5 reductase 3 OS=Tursiops truncatus OX=9739 GN=LOC101339378 PE=4 SV=1	CYB5R3
369	3.24	4	tr|A0A2U4CBF1|A0A2U4CBF1_TURTR	keratin, type II cytoskeletal 5 OS=Tursiops truncatus OX=9739 GN=KRT5 PE=3 SV=1	KRT5
370	3.12	3	tr|A0A484GMY4|A0A484GMY4_SOUCH	Glyco_18 domain-containing protein (Fragment) OS=Sousa chinensis OX=103600 GN=DBR06_SOUSAS35410009 PE=4 SV=1	CHID1
371	5.14	4	tr|A0A2U4AGQ2|A0A2U4AGQ2_TURTR	voltage-dependent anion-selective channel protein 1 OS=Tursiops truncatus OX=9739 GN=VDAC1 PE=4 SV=1	VDAC1
372	3	2	tr|A0A2U4CFA6|A0A2U4CFA6_TURTR	Dolichyl-diphosphooligosaccharide--protein glycosyltransferase subunit DAD1 OS=Tursiops truncatus OX=9739 GN=DAD1 PE=3 SV=1	DAD1
373	3.04	3	tr|A0A2U4AQV1|A0A2U4AQV1_TURTR	adhesion G-protein coupled receptor G2 isoform X14 OS=Tursiops truncatus OX=9739 GN=ADGRG2 PE=3 SV=1	ADGRG2
374	3.02	3	tr|A0A484H1Q3|A0A484H1Q3_SOUCH	Endo/exonuclease/phosphatase domain-containing protein (Fragment) OS=Sousa chinensis OX=103600 GN=DBR06_SOUSAS13010038 PE=4 SV=1	SMPD2
375	2.85	2	tr|A0A2U4B2U0|A0A2U4B2U0_TURTR	4-trimethylaminobutyraldehyde dehydrogenase isoform X3 OS=Tursiops truncatus OX=9739 GN=ALDH9A1 PE=3 SV=1	ALDH9A1
376	2.84	5	tr|A0A2U4AZR9|A0A2U4AZR9_TURTR	6-phosphogluconate dehydrogenase, decarboxylating OS=Tursiops truncatus OX=9739 GN=PGD PE=3 SV=1	PGD
377	2.74	3	tr|A0A484GUP0|A0A484GUP0_SOUCH	Uncharacterized protein (Fragment) OS=Sousa chinensis OX=103600 GN=DBR06_SOUSAS2110069 PE=3 SV=1	ACTRT2
378	2.64	3	tr|A0A2U4BCT1|A0A2U4BCT1_TURTR	dynamin-1-like protein isoform X6 OS=Tursiops truncatus OX=9739 GN=DNM1L PE=3 SV=1	DNM1L
379	2.63	2	tr|A0A2U4CB41|A0A2U4CB41_TURTR	perilipin-3 OS=Tursiops truncatus OX=9739 GN=PLIN3 PE=4 SV=1	PLIN3
380	2.56	2	tr|A0A2U3UZ03|A0A2U3UZ03_TURTR	pantetheinase OS=Tursiops truncatus OX=9739 GN=VNN1 PE=4 SV=1	VNN1
381	2.55	3	tr|A0A2U4AUE3|A0A2U4AUE3_TURTR	Heme oxygenase OS=Tursiops truncatus OX=9739 GN=HMOX2 PE=3 SV=1	HMOX2
382	6.87	5	tr|A0A2U4CNR2|A0A2U4CNR2_TURTR	ezrin isoform X1 OS=Tursiops truncatus OX=9739 GN=EZR PE=4 SV=1	EZR
383	2.51	3	tr|A0A484GKT9|A0A484GKT9_SOUCH	Uncharacterized protein OS=Sousa chinensis OX=103600 GN=DBR06_SOUSAS11510026 PE=3 SV=1	SGPL1
384	2.5	2	tr|A0A2U4AFQ5|A0A2U4AFQ5_TURTR	calmin OS=Tursiops truncatus OX=9739 GN=CLMN PE=4 SV=1	CLMN
385	3.21	3	tr|A0A2U4CMN9|A0A2U4CMN9_TURTR	calreticulin-3 OS=Tursiops truncatus OX=9739 GN=CALR3 PE=3 SV=1	CALR3
386	5.56	4	tr|A0A2U4CD73|A0A2U4CD73_TURTR	ras-related protein Rab-8B OS=Tursiops truncatus OX=9739 GN=RAB8B PE=4 SV=1	RAB8B
387	2.46	3	tr|A0A2U4CQ37|A0A2U4CQ37_TURTR	peroxiredoxin-6 OS=Tursiops truncatus OX=9739 GN=PRDX6 PE=4 SV=1	PRDX6
388	2.41	1	tr|A0A2U4BZK3|A0A2U4BZK3_TURTR	LOW QUALITY PROTEIN: prolactin regulatory element-binding protein OS=Tursiops truncatus OX=9739 GN=PREB PE=4 SV=1	PREB
389	2.38	2	tr|A0A484GLC1|A0A484GLC1_SOUCH	Malectin domain-containing protein OS=Sousa chinensis OX=103600 GN=DBR06_SOUSAS810004 PE=4 SV=1	MLEC
390	2.37	2	tr|I1E388|I1E388_TURTR	Acid phosphatase type 5 (Fragment) OS=Tursiops truncatus OX=9739 GN=ACP5 PE=2 SV=1	ACP5
391	2.34	2	tr|A0A2U4A551|A0A2U4A551_TURTR	fumarate hydratase, mitochondrial OS=Tursiops truncatus OX=9739 GN=FH PE=3 SV=1	FH
392	2.33	2	tr|A0A2U4C1P3|A0A2U4C1P3_TURTR	ubiquitin-conjugating enzyme E2 variant 1 isoform X2 OS=Tursiops truncatus OX=9739 GN=UBE2V1 PE=4 SV=1	UBE2V1
393	2.32	3	tr|A0A484GIS8|A0A484GIS8_SOUCH	L-type lectin-like domain-containing protein OS=Sousa chinensis OX=103600 GN=DBR06_SOUSAS8910031 PE=4 SV=1	LMAN1
394	2.23	4	tr|A0A2U3ZYV1|A0A2U3ZYV1_TURTR	TBC1 domain family member 15 isoform X2 OS=Tursiops truncatus OX=9739 GN=TBC1D15 PE=4 SV=1	TBC1D15
395	2.21	1	tr|A0A2U4AEA0|A0A2U4AEA0_TURTR	matrilysin OS=Tursiops truncatus OX=9739 GN=MMP7 PE=3 SV=1	MMP7
396	2.19	2	tr|A0A484H0S6|A0A484H0S6_SOUCH	GOLD domain-containing protein OS=Sousa chinensis OX=103600 GN=DBR06_SOUSAS27010047 PE=3 SV=1	TMED9
397	2.18	7	tr|A0A484H348|A0A484H348_SOUCH	Uncharacterized protein (Fragment) OS=Sousa chinensis OX=103600 GN=DBR06_SOUSAS9910031 PE=3 SV=1	CALM1
398	2.18	2	tr|A0A484GZ40|A0A484GZ40_SOUCH	Uncharacterized protein OS=Sousa chinensis OX=103600 GN=DBR06_SOUSAS9010058 PE=4 SV=1	MUC15
399	4.81	3	tr|A0A2U4BZM9|A0A2U4BZM9_TURTR	ras-related protein Rab-10 isoform X2 OS=Tursiops truncatus OX=9739 GN=RAB10 PE=4 SV=1	RAB10
400	2.25	2	tr|A0A2U4CQ12|A0A2U4CQ12_TURTR	membrane cofactor protein-like OS=Tursiops truncatus OX=9739 GN=LOC101320517 PE=4 SV=1	LOC101320517
401	2.28	2	tr|A0A2U3UZI3|A0A2U3UZI3_TURTR	Mannose-6-phosphate isomerase OS=Tursiops truncatus OX=9739 GN=MPI PE=3 SV=1	MPI
402	2.12	2	tr|A0A484GZL5|A0A484GZL5_SOUCH	WD_REPEATS_REGION domain-containing protein (Fragment) OS=Sousa chinensis OX=103600 GN=DBR06_SOUSAS9810011 PE=4 SV=1	GNB2
403	2.11	1	tr|A0A484GHX5|A0A484GHX5_SOUCH	Uncharacterized protein (Fragment) OS=Sousa chinensis OX=103600 GN=DBR06_SOUSAS2810119 PE=4 SV=1	AP2B1
404	2.08	1	tr|A0A2U4B5D6|A0A2U4B5D6_TURTR	general vesicular transport factor p115 isoform X2 OS=Tursiops truncatus OX=9739 GN=USO1 PE=4 SV=1	USO1
405	2.08	2	tr|A0A484GH21|A0A484GH21_SOUCH	Proteasome subunit alpha type OS=Sousa chinensis OX=103600 GN=DBR06_SOUSAS39610005 PE=3 SV=1	PSMA1
406	14.2	9	tr|A0A2U4ALI0|A0A2U4ALI0_TURTR	Tubulin alpha chain OS=Tursiops truncatus OX=9739 GN=LOC101339685 PE=3 SV=1	TUBA3
407	2.57	2	tr|A0A484GL23|A0A484GL23_SOUCH	Uncharacterized protein (Fragment) OS=Sousa chinensis OX=103600 GN=DBR06_SOUSAS16310021 PE=4 SV=1	RAB6B
408	2.06	1	tr|A0A484GL21|A0A484GL21_SOUCH	IF rod domain-containing protein OS=Sousa chinensis OX=103600 GN=DBR06_SOUSAS1110180 PE=3 SV=1	KRT7
409	2.06	2	tr|A0A484GJ66|A0A484GJ66_SOUCH	Protein tweety homolog OS=Sousa chinensis OX=103600 GN=DBR06_SOUSAS44410003 PE=3 SV=1	TTYH1
410	2.05	2	tr|A0A484GSJ9|A0A484GSJ9_SOUCH	Uncharacterized protein OS=Sousa chinensis OX=103600 GN=DBR06_SOUSAS610267 PE=4 SV=1	COG7
411	2.05	5	tr|A0A2U3V146|A0A2U3V146_TURTR	Fructose-bisphosphate aldolase OS=Tursiops truncatus OX=9739 GN=ALDOC PE=3 SV=1	ALDOC
412	2.05	1	tr|A0A484GJN0|A0A484GJN0_SOUCH	Uncharacterized protein (Fragment) OS=Sousa chinensis OX=103600 GN=DBR06_SOUSAS1110024 PE=4 SV=1	CNTN1
413	2.05	2	tr|A0A2U4B1B4|A0A2U4B1B4_TURTR	stress-induced-phosphoprotein 1 isoform X2 OS=Tursiops truncatus OX=9739 GN=STIP1 PE=4 SV=1	STIP1
414	2.05	1	tr|A0A2U4AU50|A0A2U4AU50_TURTR	coiled-coil domain-containing protein 126 OS=Tursiops truncatus OX=9739 GN=CCDC126 PE=4 SV=1	CCDC126
415	8.79	7	tr|A0A2U4C8Z9|A0A2U4C8Z9_TURTR	LOW QUALITY PROTEIN: gelsolin OS=Tursiops truncatus OX=9739 GN=GSN PE=4 SV=1	GSN
416	4.05	4	tr|A0A2U3V3P5|A0A2U3V3P5_TURTR	peroxiredoxin-2 OS=Tursiops truncatus OX=9739 GN=PRDX2 PE=4 SV=1	PRDX2
417	2.04	2	tr|A0A484GNW9|A0A484GNW9_SOUCH	UMP-CMP kinase OS=Sousa chinensis OX=103600 GN=CMPK1 PE=3 SV=1	CMPK1
418	2.03	2	tr|A0A2U4C073|A0A2U4C073_TURTR	lysosomal-associated transmembrane protein 4A OS=Tursiops truncatus OX=9739 GN=LAPTM4A PE=4 SV=1	LAPTM4A
419	2.02	2	tr|A0A2U4BMT6|A0A2U4BMT6_TURTR	hydroxyacylglutathione hydrolase, mitochondrial isoform X1 OS=Tursiops truncatus OX=9739 GN=HAGH PE=3 SV=1	HAGH
420	2.02	2	tr|A0A484GXC8|A0A484GXC8_SOUCH	CSD_1 domain-containing protein OS=Sousa chinensis OX=103600 GN=DBR06_SOUSAS8210242 PE=4 SV=1	YBX2
421	2.02	2	tr|A0A2U3V5J8|A0A2U3V5J8_TURTR	actin-like protein 7B OS=Tursiops truncatus OX=9739 GN=ACTL7B PE=4 SV=1	ACTL7B
422	2.08	1	tr|A0A2U3V4N7|A0A2U3V4N7_TURTR	ubiquitin-conjugating enzyme E2 K isoform X1 OS=Tursiops truncatus OX=9739 GN=UBE2K PE=4 SV=1	UBE2K
423	2.02	1	tr|A0A2U4AKM8|A0A2U4AKM8_TURTR	Tetraspanin OS=Tursiops truncatus OX=9739 GN=CD9 PE=3 SV=1	CD9
424	2.01	1	tr|A0A2U4BF35|A0A2U4BF35_TURTR	phosphatidylethanolamine-binding protein 4 OS=Tursiops truncatus OX=9739 GN=PEBP4 PE=4 SV=1	PEBP4
425	2.01	1	tr|A0A2U4C8C8|A0A2U4C8C8_TURTR	fetuin-B isoform X1 OS=Tursiops truncatus OX=9739 GN=FETUB PE=4 SV=1	FETUB
426	2.01	1	tr|A0A2U4B7R4|A0A2U4B7R4_TURTR	dipeptidyl peptidase 2 OS=Tursiops truncatus OX=9739 GN=DPP7 PE=4 SV=1	DPP7
427	2.01	2	tr|A0A2U4A989|A0A2U4A989_TURTR	Leucine carboxyl methyltransferase 1 OS=Tursiops truncatus OX=9739 GN=LCMT1 PE=3 SV=1	LCMT1
428	2.01	1	tr|A0A2U3V483|A0A2U3V483_TURTR	alpha-N-acetylglucosaminidase OS=Tursiops truncatus OX=9739 GN=NAGLU PE=4 SV=1	NAGLU
429	6	4	tr|A0A2U4CF70|A0A2U4CF70_TURTR	BOLA class I histocompatibility antigen, alpha chain BL3-7-like OS=Tursiops truncatus OX=9739 GN=LOC101320295 PE=3 SV=1	TUTR-I
430	4	3	tr|A0A2U4C3Z3|A0A2U4C3Z3_TURTR	cullin-associated NEDD8-dissociated protein 2 isoform X2 OS=Tursiops truncatus OX=9739 GN=CAND2 PE=4 SV=1	CAND2
431	2.47	2	tr|A0A484H7D3|A0A484H7D3_SOUCH	Uncharacterized protein (Fragment) OS=Sousa chinensis OX=103600 GN=DBR06_SOUSAS1610331 PE=4 SV=1	RAB4B
432	2.03	1	tr|A0A2U4CLU6|A0A2U4CLU6_TURTR	LOW QUALITY PROTEIN: casein kinase II subunit alpha OS=Tursiops truncatus OX=9739 GN=CSNK2A1 PE=3 SV=1	CSNK2A1
433	2.02	1	tr|A0A484GQ85|A0A484GQ85_SOUCH	WD_REPEATS_REGION domain-containing protein OS=Sousa chinensis OX=103600 GN=DBR06_SOUSAS9210027 PE=4 SV=1	RAE1
434	2.01	1	tr|A0A484GHG4|A0A484GHG4_SOUCH	Uncharacterized protein (Fragment) OS=Sousa chinensis OX=103600 GN=DBR06_SOUSAS33710033 PE=4 SV=1	MDH2
435	2.01	1	tr|A0A2U3UZI0|A0A2U3UZI0_TURTR	Galectin OS=Tursiops truncatus OX=9739 GN=LGALS1 PE=4 SV=1	LGALS1
436	2	2	tr|S6AV86|S6AV86_TURTR	Haptoglobin OS=Tursiops truncatus OX=9739 PE=2 SV=1	S6AV86
437	2	2	tr|A0A484H2G9|A0A484H2G9_SOUCH	Uncharacterized protein (Fragment) OS=Sousa chinensis OX=103600 GN=DBR06_SOUSAS13010033 PE=4 SV=1	DSC2
438	2	1	tr|A0A2U4B6M2|A0A2U4B6M2_TURTR	sperm-associated antigen 6 isoform X2 OS=Tursiops truncatus OX=9739 GN=SPAG6 PE=4 SV=1	SPAG6
439	2	1	tr|A0A2U3V3X8|A0A2U3V3X8_TURTR	Glucose-6-phosphate 1-dehydrogenase OS=Tursiops truncatus OX=9739 GN=G6PD PE=3 SV=1	G6PD
440	2	1	tr|A0A2U3V159|A0A2U3V159_TURTR	Proteasome subunit beta OS=Tursiops truncatus OX=9739 GN=PSMB2 PE=3 SV=1	PSMB2
441	2	1	tr|A0A484H3M1|A0A484H3M1_SOUCH	Uncharacterized protein OS=Sousa chinensis OX=103600 GN=DBR06_SOUSAS1610260 PE=4 SV=1	ACTN4
442	2	1	tr|A0A484H095|A0A484H095_SOUCH	Palmitoyltransferase (Fragment) OS=Sousa chinensis OX=103600 GN=DBR06_SOUSAS9010093 PE=3 SV=1	ZDHHC13
443	2	2	tr|A0A484GZV6|A0A484GZV6_SOUCH	Uncharacterized protein (Fragment) OS=Sousa chinensis OX=103600 GN=DBR06_SOUSAS7910064 PE=4 SV=1	BRI3BP
444	2	1	tr|A0A484GXF9|A0A484GXF9_SOUCH	Uncharacterized protein OS=Sousa chinensis OX=103600 GN=DBR06_SOUSAS8210247 PE=3 SV=1	GABARAP
445	2	1	tr|A0A484GW19|A0A484GW19_SOUCH	Pribosyltran_N domain-containing protein OS=Sousa chinensis OX=103600 GN=DBR06_SOUSAS27410017 PE=3 SV=1	PRPS1
446	2	1	tr|A0A484GUQ7|A0A484GUQ7_SOUCH	Uncharacterized protein OS=Sousa chinensis OX=103600 GN=DBR06_SOUSAS2110279 PE=4 SV=1	LAMB2
447	2	2	tr|A0A484GTQ2|A0A484GTQ2_SOUCH	Cytochrome b5 heme-binding domain-containing protein (Fragment) OS=Sousa chinensis OX=103600 GN=DBR06_SOUSAS110458 PE=3 SV=1	CYB5B
448	2	1	tr|A0A484GRW9|A0A484GRW9_SOUCH	Sperm surface protein Sp17 OS=Sousa chinensis OX=103600 GN=DBR06_SOUSAS110344 PE=4 SV=1	SPA17
449	2	1	tr|A0A484GMA0|A0A484GMA0_SOUCH	V-SNARE coiled-coil homology domain-containing protein OS=Sousa chinensis OX=103600 GN=DBR06_SOUSAS41710001 PE=4 SV=1	VAMP3
450	2	1	tr|A0A484GL92|A0A484GL92_SOUCH	VWFA domain-containing protein (Fragment) OS=Sousa chinensis OX=103600 GN=DBR06_SOUSAS5910003 PE=4 SV=1	CACNA2D1
451	2	1	tr|A0A484GJU7|A0A484GJU7_SOUCH	Uncharacterized protein OS=Sousa chinensis OX=103600 GN=DBR06_SOUSAS1110205 PE=4 SV=1	PCBP2
452	2	1	tr|A0A484GHN0|A0A484GHN0_SOUCH	Uncharacterized protein OS=Sousa chinensis OX=103600 GN=DBR06_SOUSAS9710038 PE=4 SV=1	RCN2
453	2	1	tr|A0A484GGZ5|A0A484GGZ5_SOUCH	WD_REPEATS_REGION domain-containing protein OS=Sousa chinensis OX=103600 GN=DBR06_SOUSAS33710012 PE=4 SV=1	TBL2
454	2	1	tr|A0A387LA67|A0A387LA67_PSECS	Nurim OS=Pseudorca crassidens OX=82174 GN=NRM PE=4 SV=1	NRM
455	2	1	tr|A0A387L8P6|A0A387L8P6_PSECS	Chloride intracellular channel protein OS=Pseudorca crassidens OX=82174 GN=CLIC1 PE=3 SV=1	CLIC1
456	2	1	tr|A0A2U4CB18|A0A2U4CB18_TURTR	EH domain-containing protein 1 OS=Tursiops truncatus OX=9739 GN=EHD1 PE=3 SV=1	EHD1
457	2	1	tr|A0A2U4C4P9|A0A2U4C4P9_TURTR	postacrosomal sheath WW domain-binding protein OS=Tursiops truncatus OX=9739 GN=WBP2NL PE=4 SV=1	WBP2NL
458	2	1	tr|A0A2U4C035|A0A2U4C035_TURTR	microtubule-associated protein RP/EB family member 3 isoform X2 OS=Tursiops truncatus OX=9739 GN=MAPRE3 PE=4 SV=1	MAPRE3
459	2	1	tr|A0A2U4BVK6|A0A2U4BVK6_TURTR	dolichyl-diphosphooligosaccharide--protein glycosyltransferase subunit STT3A OS=Tursiops truncatus OX=9739 GN=STT3A PE=4 SV=1	STT3A
460	2	1	tr|A0A2U4BRN6|A0A2U4BRN6_TURTR	phospholysine phosphohistidine inorganic pyrophosphate phosphatase isoform X1 OS=Tursiops truncatus OX=9739 GN=LHPP PE=4 SV=1	LHPP
461	2	1	tr|A0A2U4BQM6|A0A2U4BQM6_TURTR	alpha-centractin isoform X1 OS=Tursiops truncatus OX=9739 GN=ACTR1A PE=3 SV=1	ACTR1A
462	2	1	tr|A0A2U4B979|A0A2U4B979_TURTR	ras-related protein Rab-5A OS=Tursiops truncatus OX=9739 GN=RAB5A PE=4 SV=1	RAB5A
463	2	2	tr|A0A2U4B8I1|A0A2U4B8I1_TURTR	protein disulfide-isomerase A4-like OS=Tursiops truncatus OX=9739 GN=LOC101316972 PE=3 SV=1	PDIA4
464	2	1	tr|A0A2U4B127|A0A2U4B127_TURTR	protein NLRC3 OS=Tursiops truncatus OX=9739 GN=NLRC3 PE=4 SV=1	NLRC3
465	2	1	tr|A0A2U4ASP8|A0A2U4ASP8_TURTR	cytosol aminopeptidase OS=Tursiops truncatus OX=9739 GN=LAP3 PE=3 SV=1	LAP3
466	2	1	tr|A0A2U4AL88|A0A2U4AL88_TURTR	D-dopachrome decarboxylase OS=Tursiops truncatus OX=9739 GN=LOC101321389 PE=4 SV=1	DDT
467	2	1	tr|A0A2U4AJT6|A0A2U4AJT6_TURTR	rab3 GTPase-activating protein catalytic subunit isoform X3 OS=Tursiops truncatus OX=9739 GN=RAB3GAP1 PE=4 SV=1	RAB3GAP1
468	2	1	tr|A0A2U4ACI8|A0A2U4ACI8_TURTR	Polypeptide N-acetylgalactosaminyltransferase OS=Tursiops truncatus OX=9739 GN=GALNT3 PE=3 SV=1	GALNT3
469	2	2	tr|A0A2U4A7T1|A0A2U4A7T1_TURTR	prostaglandin reductase 2 isoform X3 OS=Tursiops truncatus OX=9739 GN=PTGR2 PE=4 SV=1	PTGR2
470	2	1	tr|A0A2U4A1T7|A0A2U4A1T7_TURTR	Hypoxanthine phosphoribosyltransferase OS=Tursiops truncatus OX=9739 GN=HPRT1 PE=3 SV=1	HPRT1
471	2	2	tr|A0A2U4A064|A0A2U4A064_TURTR	Alkaline phosphatase OS=Tursiops truncatus OX=9739 GN=ALPL PE=3 SV=1	ALPL
472	2	2	tr|A0A2U3V592|A0A2U3V592_TURTR	GTPase NRas OS=Tursiops truncatus OX=9739 GN=NRAS PE=4 SV=1	NRAS
473	2	1	tr|B6VQP7|B6VQP7_GLOMA	Ferritin OS=Globicephala macrorhynchus OX=38241 GN=FT PE=2 SV=1	FT
474	2	1	tr|A0A5C1K592|A0A5C1K592_DELDE	Galactosamine-6 sulfatase OS=Delphinus delphis OX=9728 GN=GALNS PE=4 SV=1	GALNS
475	2	1	tr|A0A484H4W5|A0A484H4W5_SOUCH	Uncharacterized protein (Fragment) OS=Sousa chinensis OX=103600 GN=DBR06_SOUSAS1610108 PE=4 SV=1	COPG1
476	2	1	tr|A0A484H1Z5|A0A484H1Z5_SOUCH	Galectin OS=Sousa chinensis OX=103600 GN=DBR06_SOUSAS26810020 PE=4 SV=1	LGALS8
477	2	1	tr|A0A484H1U6|A0A484H1U6_SOUCH	Uncharacterized protein (Fragment) OS=Sousa chinensis OX=103600 GN=DBR06_SOUSAS6810002 PE=4 SV=1	IGFBP7
478	2	1	tr|A0A484H023|A0A484H023_SOUCH	Uncharacterized protein (Fragment) OS=Sousa chinensis OX=103600 GN=DBR06_SOUSAS27010056 PE=3 SV=1	PHYKPL
479	2	1	tr|A0A484GZQ6|A0A484GZQ6_SOUCH	Uncharacterized protein (Fragment) OS=Sousa chinensis OX=103600 GN=DBR06_SOUSAS9810073 PE=4 SV=1	BRI3
480	2	1	tr|A0A484GZ95|A0A484GZ95_SOUCH	Endo/exonuclease/phosphatase domain-containing protein OS=Sousa chinensis OX=103600 GN=DBR06_SOUSAS40310034 PE=4 SV=1	DNASE1L1
481	2	1	tr|A0A484GXS1|A0A484GXS1_SOUCH	Uncharacterized protein (Fragment) OS=Sousa chinensis OX=103600 GN=DBR06_SOUSAS45210003 PE=4 SV=1	PUDP
482	2	1	tr|A0A484GX59|A0A484GX59_SOUCH	Proteasome subunit beta OS=Sousa chinensis OX=103600 GN=DBR06_SOUSAS8210125 PE=3 SV=1	PSMB3
483	2	1	tr|A0A484GWG3|A0A484GWG3_SOUCH	Uncharacterized protein OS=Sousa chinensis OX=103600 GN=DBR06_SOUSAS2910135 PE=4 SV=1	POFUT2
484	2	1	tr|A0A484GVX6|A0A484GVX6_SOUCH	Dihydrolipoyl dehydrogenase OS=Sousa chinensis OX=103600 GN=DBR06_SOUSAS32610001 PE=3 SV=1	DLD
485	2	1	tr|A0A484GVA6|A0A484GVA6_SOUCH	Uncharacterized protein OS=Sousa chinensis OX=103600 GN=DBR06_SOUSAS2110265 PE=3 SV=1	MST1
486	2	1	tr|A0A484GUT9|A0A484GUT9_SOUCH	Uncharacterized protein OS=Sousa chinensis OX=103600 GN=DBR06_SOUSAS2110271 PE=4 SV=1	RHOA
487	2	1	tr|A0A484GQT3|A0A484GQT3_SOUCH	CN hydrolase domain-containing protein (Fragment) OS=Sousa chinensis OX=103600 GN=DBR06_SOUSAS27910060 PE=4 SV=1	NIT1
488	2	1	tr|A0A484GPF5|A0A484GPF5_SOUCH	CASH domain-containing protein OS=Sousa chinensis OX=103600 GN=DBR06_SOUSAS5310099 PE=4 SV=1	SHCBP1L
489	2	1	tr|A0A484GPD7|A0A484GPD7_SOUCH	Uncharacterized protein (Fragment) OS=Sousa chinensis OX=103600 GN=DBR06_SOUSAS22910004 PE=3 SV=1	DNAJA2
490	2	1	tr|A0A484GNZ3|A0A484GNZ3_SOUCH	Uncharacterized protein (Fragment) OS=Sousa chinensis OX=103600 GN=DBR06_SOUSAS37110006 PE=4 SV=1	CPNE3
491	2	1	tr|A0A484GNG5|A0A484GNG5_SOUCH	Proteasome subunit alpha type (Fragment) OS=Sousa chinensis OX=103600 GN=DBR06_SOUSAS10010029 PE=3 SV=1	PSMA8
492	2	1	tr|A0A484GN89|A0A484GN89_SOUCH	Uncharacterized protein OS=Sousa chinensis OX=103600 GN=DBR06_SOUSAS210453 PE=3 SV=1	PGM1
493	2	1	tr|A0A484GN72|A0A484GN72_SOUCH	Tetraspanin (Fragment) OS=Sousa chinensis OX=103600 GN=DBR06_SOUSAS210286 PE=3 SV=1	TSPAN1
494	2	1	tr|A0A484GMZ5|A0A484GMZ5_SOUCH	Uncharacterized protein OS=Sousa chinensis OX=103600 GN=DBR06_SOUSAS310285 PE=4 SV=1	ODF2
495	2	1	tr|A0A484GMI5|A0A484GMI5_SOUCH	Uncharacterized protein (Fragment) OS=Sousa chinensis OX=103600 GN=DBR06_SOUSAS310148 PE=4 SV=1	AMBP
496	2	1	tr|A0A484GLB6|A0A484GLB6_SOUCH	Transaldolase OS=Sousa chinensis OX=103600 GN=DBR06_SOUSAS35410021 PE=3 SV=1	TALDO1
497	2	1	tr|A0A484GLA8|A0A484GLA8_SOUCH	Uncharacterized protein (Fragment) OS=Sousa chinensis OX=103600 GN=DBR06_SOUSAS16310022 PE=4 SV=1	SRPRB
498	2	1	tr|A0A484GK27|A0A484GK27_SOUCH	ML domain-containing protein OS=Sousa chinensis OX=103600 GN=DBR06_SOUSAS810187 PE=4 SV=1	GM2A
499	2	1	tr|A0A484GJ86|A0A484GJ86_SOUCH	Uncharacterized protein (Fragment) OS=Sousa chinensis OX=103600 GN=DBR06_SOUSAS1110076 PE=3 SV=1	PFKM
500	2	1	tr|A0A484GHU4|A0A484GHU4_SOUCH	t-SNARE coiled-coil homology domain-containing protein (Fragment) OS=Sousa chinensis OX=103600 GN=DBR06_SOUSAS2810181 PE=4 SV=1	STX8
501	2	1	tr|A0A484GHQ5|A0A484GHQ5_SOUCH	Secretory carrier-associated membrane protein (Fragment) OS=Sousa chinensis OX=103600 GN=DBR06_SOUSAS9710064 PE=3 SV=1	SCAMP2
502	2	1	tr|A0A387LAC1|A0A387LAC1_PSECS	BCL2-associated athanogene 6 OS=Pseudorca crassidens OX=82174 GN=BAG6 PE=4 SV=1	BAG6
503	2	1	tr|A0A2U4CNT9|A0A2U4CNT9_TURTR	acetyl-CoA acetyltransferase, cytosolic OS=Tursiops truncatus OX=9739 GN=ACAT2 PE=3 SV=1	ACAT2
504	2	1	tr|A0A2U4CNT3|A0A2U4CNT3_TURTR	dynein light chain Tctex-type 1 isoform X3 OS=Tursiops truncatus OX=9739 GN=DYNLT1 PE=4 SV=1	DYNLT1
505	2	1	tr|A0A2U4CHU3|A0A2U4CHU3_TURTR	V-set and immunoglobulin domain-containing protein 1 OS=Tursiops truncatus OX=9739 GN=VSIG1 PE=4 SV=1	VSIG1
506	2	1	tr|A0A2U4CFD0|A0A2U4CFD0_TURTR	Proteasome subunit beta OS=Tursiops truncatus OX=9739 GN=PSMB5 PE=3 SV=1	PSMB5
507	2	1	tr|A0A2U4CEC9|A0A2U4CEC9_TURTR	CD82 antigen OS=Tursiops truncatus OX=9739 GN=CD82 PE=4 SV=1	CD82
508	2	1	tr|A0A2U4CDI0|A0A2U4CDI0_TURTR	CD44 antigen isoform X15 OS=Tursiops truncatus OX=9739 GN=CD44 PE=4 SV=1	CD44
509	2	1	tr|A0A2U4C6T7|A0A2U4C6T7_TURTR	ammonium transporter Rh type C OS=Tursiops truncatus OX=9739 GN=RHCG PE=3 SV=1	RHCG
510	2	1	tr|A0A2U4C3C7|A0A2U4C3C7_TURTR	C-type mannose receptor 2-like OS=Tursiops truncatus OX=9739 GN=LOC109551414 PE=4 SV=1	LOC109551414
511	2	1	tr|A0A2U4C1C1|A0A2U4C1C1_TURTR	laminin subunit alpha-5 OS=Tursiops truncatus OX=9739 GN=LAMA5 PE=4 SV=1	LAMA5
512	2	1	tr|A0A2U4C066|A0A2U4C066_TURTR	ATP-dependent RNA helicase DDX1 isoform X1 OS=Tursiops truncatus OX=9739 GN=DDX1 PE=4 SV=1	DDX1
513	2	1	tr|A0A2U4BYJ2|A0A2U4BYJ2_TURTR	V-type proton ATPase subunit E 2 OS=Tursiops truncatus OX=9739 GN=ATP6V1E2 PE=3 SV=1	ATP6V1E2
514	2	1	tr|A0A2U4BWZ1|A0A2U4BWZ1_TURTR	catenin alpha-2 isoform X3 OS=Tursiops truncatus OX=9739 GN=CTNNA2 PE=4 SV=1	CTNNA2
515	2	1	tr|A0A2U4BVT2|A0A2U4BVT2_TURTR	tubulin-specific chaperone cofactor E-like protein isoform X3 OS=Tursiops truncatus OX=9739 GN=TBCEL PE=4 SV=1	TBCEL
516	2	1	tr|A0A2U4BTH4|A0A2U4BTH4_TURTR	zinc finger protein 474-like isoform X1 OS=Tursiops truncatus OX=9739 GN=LOC101321668 PE=4 SV=1	ZNF474
517	2	1	tr|A0A2U4BST8|A0A2U4BST8_TURTR	rho GDP-dissociation inhibitor 1 OS=Tursiops truncatus OX=9739 GN=ARHGDIA PE=4 SV=1	ARHGDIA
518	2	1	tr|A0A2U4BBK5|A0A2U4BBK5_TURTR	radial spoke head protein 6 homolog A OS=Tursiops truncatus OX=9739 GN=RSPH6A PE=4 SV=1	RSPH6A
519	2	1	tr|A0A2U4BB68|A0A2U4BB68_TURTR	protein phosphatase 1 regulatory subunit 7 isoform X3 OS=Tursiops truncatus OX=9739 GN=PPP1R7 PE=4 SV=1	PPP1R7
520	2	1	tr|A0A2U4B5G2|A0A2U4B5G2_TURTR	COP9 signalosome complex subunit 4 isoform X1 OS=Tursiops truncatus OX=9739 GN=COPS4 PE=4 SV=1	COPS4
521	2	1	tr|A0A2U4B4U9|A0A2U4B4U9_TURTR	lysophosphatidylcholine acyltransferase 2 isoform X2 OS=Tursiops truncatus OX=9739 GN=LPCAT2 PE=4 SV=1	LPCAT2
522	2	1	tr|A0A2U4B4L7|A0A2U4B4L7_TURTR	Vacuolar protein sorting-associated protein 35 OS=Tursiops truncatus OX=9739 GN=VPS35 PE=3 SV=1	VPS35
523	2	1	tr|A0A2U4B478|A0A2U4B478_TURTR	neuropathy target esterase OS=Tursiops truncatus OX=9739 GN=PNPLA6 PE=4 SV=1	PNPLA6
524	2	1	tr|A0A2U4B2S9|A0A2U4B2S9_TURTR	UDP-glucose:glycoprotein glucosyltransferase 1 isoform X2 OS=Tursiops truncatus OX=9739 GN=UGGT1 PE=4 SV=1	UGGT1
525	2	1	tr|A0A2U4B2E6|A0A2U4B2E6_TURTR	Calcium load-activated calcium channel OS=Tursiops truncatus OX=9739 GN=TMCO1 PE=3 SV=1	TMCO1
526	2	1	tr|A0A2U4B229|A0A2U4B229_TURTR	DnaJ homolog subfamily C member 10 OS=Tursiops truncatus OX=9739 GN=DNAJC10 PE=4 SV=1	DNAJC10
527	2	1	tr|A0A2U4B0S0|A0A2U4B0S0_TURTR	probable serine carboxypeptidase CPVL OS=Tursiops truncatus OX=9739 GN=CPVL PE=3 SV=1	CPVL
528	2	1	tr|A0A2U4AYI9|A0A2U4AYI9_TURTR	inactive polypeptide N-acetylgalactosaminyltransferase-like protein 5 OS=Tursiops truncatus OX=9739 GN=GALNTL5 PE=4 SV=1	GALNTL5
529	2	1	tr|A0A2U4AXI3|A0A2U4AXI3_TURTR	Succinyl-CoA:3-ketoacid-coenzyme A transferase OS=Tursiops truncatus OX=9739 GN=OXCT1 PE=3 SV=1	OXCT1
530	2	1	tr|A0A2U4AX03|A0A2U4AX03_TURTR	serine incorporator 5 isoform X2 OS=Tursiops truncatus OX=9739 GN=SERINC5 PE=4 SV=1	SERINC5
531	2	1	tr|A0A2U4AW24|A0A2U4AW24_TURTR	5'-nucleotidase domain-containing protein 1 OS=Tursiops truncatus OX=9739 GN=LOC101336921 PE=4 SV=1	NT5DC1
532	2	1	tr|A0A2U4AU91|A0A2U4AU91_TURTR	vasorin OS=Tursiops truncatus OX=9739 GN=VASN PE=4 SV=1	VASN
533	2	1	tr|A0A2U4AP47|A0A2U4AP47_TURTR	GPI transamidase component PIG-S isoform X1 OS=Tursiops truncatus OX=9739 GN=LOC101316936 PE=4 SV=1	PIGS
534	2	1	tr|A0A2U4ALY3|A0A2U4ALY3_TURTR	tumor protein D52 isoform X3 OS=Tursiops truncatus OX=9739 GN=TPD52 PE=4 SV=1	TPD52
535	2	1	tr|A0A2U4AJM4|A0A2U4AJM4_TURTR	ubiquitin-conjugating enzyme E2 R1 OS=Tursiops truncatus OX=9739 GN=CDC34 PE=3 SV=1	CDC34
536	2	1	tr|A0A2U4AJD1|A0A2U4AJD1_TURTR	V-type proton ATPase subunit H OS=Tursiops truncatus OX=9739 GN=ATP6V1H PE=3 SV=1	ATP6V1H
537	2	1	tr|A0A2U4AF27|A0A2U4AF27_TURTR	phospholipase DDHD1 isoform X7 OS=Tursiops truncatus OX=9739 GN=DDHD1 PE=4 SV=1	DDHD1
538	2	1	tr|A0A2U4ABX5|A0A2U4ABX5_TURTR	mitochondrial import receptor subunit TOM70 isoform X3 OS=Tursiops truncatus OX=9739 GN=TOMM70 PE=4 SV=1	TOMM70
539	2	1	tr|A0A2U4A9P6|A0A2U4A9P6_TURTR	omega-amidase NIT2 OS=Tursiops truncatus OX=9739 GN=NIT2 PE=4 SV=1	NIT2
540	2	1	tr|A0A2U4A6G0|A0A2U4A6G0_TURTR	gamma-soluble NSF attachment protein isoform X6 OS=Tursiops truncatus OX=9739 GN=NAPG PE=4 SV=1	NAPG
541	2	1	tr|A0A2U4A466|A0A2U4A466_TURTR	Golgi pH regulator isoform X2 OS=Tursiops truncatus OX=9739 GN=LOC101318787 PE=4 SV=1	GPR89A
542	2	1	tr|A0A2U4A193|A0A2U4A193_TURTR	E3 ubiquitin-protein ligase UBR4 isoform X7 OS=Tursiops truncatus OX=9739 GN=LOC101317435 PE=4 SV=1	UBR4
543	2	1	tr|A0A2U4A178|A0A2U4A178_TURTR	F-actin-capping protein subunit beta OS=Tursiops truncatus OX=9739 GN=CAPZB PE=3 SV=1	CAPZB
544	2	1	tr|A0A2U3V9F7|A0A2U3V9F7_TURTR	translin isoform X1 OS=Tursiops truncatus OX=9739 GN=TSN PE=4 SV=1	TSN
545	2	1	tr|A0A2U3V8U0|A0A2U3V8U0_TURTR	signal peptidase complex subunit 2 OS=Tursiops truncatus OX=9739 GN=SPCS2 PE=4 SV=1	SPCS2
546	2	1	tr|A0A2U3V7W5|A0A2U3V7W5_TURTR	F-actin-capping protein subunit alpha OS=Tursiops truncatus OX=9739 GN=CAPZA3 PE=3 SV=1	CAPZA3
547	2	1	tr|A0A2U3V204|A0A2U3V204_TURTR	transmembrane protein 205 OS=Tursiops truncatus OX=9739 GN=TMEM205 PE=4 SV=1	TMEM205
548	2	1	tr|A0A2U3V117|A0A2U3V117_TURTR	Protein kish OS=Tursiops truncatus OX=9739 GN=TMEM167A PE=3 SV=1	TMEM167A
549	2	1	tr|A0A2U3V106|A0A2U3V106_TURTR	CD59 glycoprotein isoform X2 OS=Tursiops truncatus OX=9739 GN=LOC101338055 PE=4 SV=1	CD59
550	2	1	tr|A0A2U3V0C1|A0A2U3V0C1_TURTR	vesicle transport through interaction with t-SNAREs homolog 1B OS=Tursiops truncatus OX=9739 GN=VTI1B PE=4 SV=1	VTI1B
551	2	1	tr|A0A077S9Q0|A0A077S9Q0_TURTR	Lysozyme C OS=Tursiops truncatus OX=9739 GN=LYZC PE=3 SV=1	LYZC
552	2	2	tr|A0A2U3V675|A0A2U3V675_TURTR	actin-related protein T3 OS=Tursiops truncatus OX=9739 GN=ACTRT3 PE=3 SV=1	ACTRT3
553	2	1	tr|A0A2U4BLU4|A0A2U4BLU4_TURTR	brain-specific angiogenesis inhibitor 1-associated protein 2 OS=Tursiops truncatus OX=9739 GN=LOC101331285 PE=4 SV=1	BAIAP2
554	2	1	tr|A0A484GH97|A0A484GH97_SOUCH	Carboxypeptidase OS=Sousa chinensis OX=103600 GN=DBR06_SOUSAS2810019 PE=3 SV=1	SCPEP1
555	2	1	tr|A0A2U4CDS7|A0A2U4CDS7_TURTR	very-long-chain 3-oxoacyl-CoA reductase isoform X2 OS=Tursiops truncatus OX=9739 GN=HSD17B12 PE=3 SV=1	HSD17B12
556	2	1	tr|A0A2U3V367|A0A2U3V367_TURTR	Beta-2-microglobulin OS=Tursiops truncatus OX=9739 GN=B2M PE=3 SV=1	B2M
557	2	1	tr|A0A484H345|A0A484H345_SOUCH	Arm_2 domain-containing protein OS=Sousa chinensis OX=103600 GN=DBR06_SOUSAS1810107 PE=4 SV=1	ARMC12
558	2	1	tr|A0A484H2D2|A0A484H2D2_SOUCH	Uncharacterized protein (Fragment) OS=Sousa chinensis OX=103600 GN=DBR06_SOUSAS1810062 PE=4 SV=1	CUTA
559	1.96	1	tr|A0A2U4AD14|A0A2U4AD14_TURTR	Cation-transporting ATPase OS=Tursiops truncatus OX=9739 GN=ATP13A4 PE=3 SV=1	ATP13A4
560	1.97	2	tr|A0A2U4BHM1|A0A2U4BHM1_TURTR	haloacid dehalogenase-like hydrolase domain-containing protein 2 isoform X2 OS=Tursiops truncatus OX=9739 GN=HDHD2 PE=4 SV=1	HDHD2
561	1.85	1	tr|A0A484GLF9|A0A484GLF9_SOUCH	Uncharacterized protein OS=Sousa chinensis OX=103600 GN=DBR06_SOUSAS310027 PE=4 SV=1	STT3B
562	1.85	1	tr|A0A2U4AQC6|A0A2U4AQC6_TURTR	Sulfhydryl oxidase OS=Tursiops truncatus OX=9739 GN=QSOX2 PE=4 SV=1	QSOX2
563	2.04	3	tr|A0A2U4AKJ2|A0A2U4AKJ2_TURTR	Peptidylprolyl isomerase OS=Tursiops truncatus OX=9739 GN=FKBP4 PE=4 SV=1	FKBP4
564	1.74	1	tr|A0A2U4B8K1|A0A2U4B8K1_TURTR	protein disulfide-isomerase A4-like OS=Tursiops truncatus OX=9739 GN=LOC101327802 PE=3 SV=1	LOC101327802
565	1.74	1	tr|A0A2U3V9A7|A0A2U3V9A7_TURTR	stanniocalcin-1 OS=Tursiops truncatus OX=9739 GN=STC1 PE=4 SV=1	STC1
566	1.72	1	tr|A0A484H0X6|A0A484H0X6_SOUCH	Uncharacterized protein OS=Sousa chinensis OX=103600 GN=DBR06_SOUSAS9810090 PE=4 SV=1	RAC1
567	1.84	2	tr|A0A484GXE9|A0A484GXE9_SOUCH	Uncharacterized protein OS=Sousa chinensis OX=103600 GN=DBR06_SOUSAS14610020 PE=4 SV=1	ARL6IP1
568	1.61	2	tr|A0A484GX08|A0A484GX08_SOUCH	Uncharacterized protein OS=Sousa chinensis OX=103600 GN=DBR06_SOUSAS4610106 PE=4 SV=1	LANCL1
569	1.6	1	tr|A0A2U3ZZJ5|A0A2U3ZZJ5_TURTR	ubiquitin thioesterase OTUB2 OS=Tursiops truncatus OX=9739 GN=OTUB2 PE=4 SV=1	OTUB2
570	1.6	1	tr|A0A484GRB5|A0A484GRB5_SOUCH	Uncharacterized protein (Fragment) OS=Sousa chinensis OX=103600 GN=DBR06_SOUSAS110322 PE=4 SV=1	DBR06_SOUSAS110322

## Sheet: Male 2 SP Sample 1
N	Score Max	Peptides(95%)	Accession	Name	Gene Name
1	199.78	148	tr|A0A2U4CAA2|A0A2U4CAA2_TURTR	lactotransferrin isoform X1 OS=Tursiops truncatus OX=9739 GN=LTF PE=3 SV=1	LTF
2	182.54	145	tr|A0A2U4B5B1|A0A2U4B5B1_TURTR	serum albumin isoform X2 OS=Tursiops truncatus OX=9739 GN=ALB PE=4 SV=1	ALB
3	147.35	122	tr|A0A2U3V878|A0A2U3V878_TURTR	endoplasmin OS=Tursiops truncatus OX=9739 GN=HSP90B1 PE=3 SV=1	HSP90B1
4	131.01	146	tr|A0A2U4CQ07|A0A2U4CQ07_TURTR	polymeric immunoglobulin receptor OS=Tursiops truncatus OX=9739 GN=PIGR PE=4 SV=1	PIGR
5	108.84	65	tr|A0A484GLW3|A0A484GLW3_SOUCH	Uncharacterized protein OS=Sousa chinensis OX=103600 GN=DBR06_SOUSAS310234 PE=3 SV=1	HSPA5
6	106.36	71	tr|A0A2U4CQQ1|A0A2U4CQQ1_TURTR	heat shock protein HSP 90-alpha OS=Tursiops truncatus OX=9739 GN=HSP90AA1 PE=3 SV=1	HSP90AA1
7	103.53	66	tr|A0A2U3V6D2|A0A2U3V6D2_TURTR	Protein disulfide-isomerase OS=Tursiops truncatus OX=9739 GN=PDIA3 PE=3 SV=1	PDIA3
8	101.78	66	tr|A0A2U4B8T5|A0A2U4B8T5_TURTR	mucin-19 OS=Tursiops truncatus OX=9739 GN=MUC19 PE=4 SV=1	MUC19
9	98.65	66	tr|A0A2U4ABJ8|A0A2U4ABJ8_TURTR	heat shock-related 70 kDa protein 2 OS=Tursiops truncatus OX=9739 GN=HSPA2 PE=3 SV=1	HSPA2
10	93.51	119	tr|A0A2U3V9H9|A0A2U3V9H9_TURTR	cystatin-11 OS=Tursiops truncatus OX=9739 GN=CST11 PE=4 SV=1	CST11
11	65.62	46	tr|A0A2U4A6P7|A0A2U4A6P7_TURTR	importin-5 isoform X3 OS=Tursiops truncatus OX=9739 GN=IPO5 PE=4 SV=1	IPO5
12	64.37	67	tr|A0A2U4C3Q8|A0A2U4C3Q8_TURTR	Angiotensin-converting enzyme OS=Tursiops truncatus OX=9739 GN=ACE PE=3 SV=1	ACE
13	61.3	40	tr|A0A2U4AP99|A0A2U4AP99_TURTR	LOW QUALITY PROTEIN: complement factor B OS=Tursiops truncatus OX=9739 GN=CFB PE=3 SV=1	CFB
14	61.25	39	tr|A0A2U4AL28|A0A2U4AL28_TURTR	A-kinase anchor protein 3 OS=Tursiops truncatus OX=9739 GN=AKAP3 PE=4 SV=1	AKAP3
15	61.06	41	tr|A0A2U4CQ26|A0A2U4CQ26_TURTR	sulfhydryl oxidase 1 OS=Tursiops truncatus OX=9739 GN=QSOX1 PE=4 SV=1	QSOX1
16	57.5	34	tr|A0A2U4A3V4|A0A2U4A3V4_TURTR	glutathione S-transferase Mu 3 OS=Tursiops truncatus OX=9739 GN=LOC101320455 PE=4 SV=1	GSTM3
17	56.06	33	tr|A0A2U3UYG5|A0A2U3UYG5_TURTR	Protein disulfide-isomerase OS=Tursiops truncatus OX=9739 GN=P4HB PE=3 SV=1	P4HB
18	55.27	32	tr|A0A2U4ALS8|A0A2U4ALS8_TURTR	tax1-binding protein 1 isoform X2 OS=Tursiops truncatus OX=9739 GN=TAX1BP1 PE=4 SV=1	TAX1BP1
19	54.26	49	tr|A0A2U3V1L4|A0A2U3V1L4_TURTR	alpha-enolase OS=Tursiops truncatus OX=9739 GN=ENO1 PE=3 SV=1	ENO1
20	54.07	32	tr|A0A2U4BWH7|A0A2U4BWH7_TURTR	hypoxia up-regulated protein 1 OS=Tursiops truncatus OX=9739 GN=HYOU1 PE=4 SV=1	HYOU1
21	53.45	61	tr|A0A484GKF8|A0A484GKF8_SOUCH	Uncharacterized protein OS=Sousa chinensis OX=103600 GN=DBR06_SOUSAS7510024 PE=4 SV=1	LEG1
22	58.72	32	tr|A0A2U4B948|A0A2U4B948_TURTR	serotransferrin OS=Tursiops truncatus OX=9739 GN=TF PE=3 SV=1	TF
23	48.81	51	tr|A0A2U3UZ09|A0A2U3UZ09_TURTR	Calreticulin OS=Tursiops truncatus OX=9739 GN=CALR PE=3 SV=1	CALR
24	48.81	36	tr|A0A484H2Q0|A0A484H2Q0_SOUCH	Uncharacterized protein OS=Sousa chinensis OX=103600 GN=DBR06_SOUSAS6110040 PE=3 SV=1	CTSH
25	45.71	30	tr|A0A2U4BPM5|A0A2U4BPM5_TURTR	deleted in malignant brain tumors 1 protein OS=Tursiops truncatus OX=9739 GN=LOC101316532 PE=4 SV=1	DMBT1
26	44.51	74	tr|A0A484GSI4|A0A484GSI4_SOUCH	ML domain-containing protein OS=Sousa chinensis OX=103600 GN=DBR06_SOUSAS5810083 PE=4 SV=1	NPC2
27	52.49	33	tr|A0A387L8T2|A0A387L8T2_PSECS	Heat shock 70kDa protein 1-like OS=Pseudorca crassidens OX=82174 GN=HSPA1L PE=3 SV=1	HSPA1L
28	43.46	56	tr|A0A077SA04|A0A077SA04_TURTR	Lysozyme OS=Tursiops truncatus OX=9739 GN=LYZF1 PE=3 SV=1	LYZF1
29	43.02	26	tr|A0A2U4B9J9|A0A2U4B9J9_TURTR	ceruloplasmin isoform X1 OS=Tursiops truncatus OX=9739 GN=CP PE=3 SV=1	CP
30	42.72	44	tr|A0A2U4BSU8|A0A2U4BSU8_TURTR	actin, cytoplasmic 2 OS=Tursiops truncatus OX=9739 GN=ACTG1 PE=3 SV=1	ACTG1
31	40.33	26	tr|A0A2U4C0R2|A0A2U4C0R2_TURTR	LOW QUALITY PROTEIN: ubiquitin-like modifier-activating enzyme 1 OS=Tursiops truncatus OX=9739 GN=UBA1 PE=3 SV=1	UBA1
32	39.16	21	tr|A0A2U4C049|A0A2U4C049_TURTR	protein disulfide-isomerase A6 isoform X1 OS=Tursiops truncatus OX=9739 GN=PDIA6 PE=3 SV=1	PDIA6
33	38.91	20	tr|A0A484GSC8|A0A484GSC8_SOUCH	Phosphoglycerate mutase OS=Sousa chinensis OX=103600 GN=DBR06_SOUSAS110101 PE=3 SV=1	PGAM1
34	37.49	25	tr|A0A2U3V492|A0A2U3V492_TURTR	heat shock 70 kDa protein 4L OS=Tursiops truncatus OX=9739 GN=HSPA4L PE=4 SV=1	HSPA4L
35	36.65	24	tr|A0A484H3Q9|A0A484H3Q9_SOUCH	Uncharacterized protein (Fragment) OS=Sousa chinensis OX=103600 GN=DBR06_SOUSAS1610306 PE=4 SV=1	FCGBP
36	35.88	21	tr|A0A2U3V2T1|A0A2U3V2T1_TURTR	Glycerol-3-phosphate dehydrogenase [NAD(+)] OS=Tursiops truncatus OX=9739 GN=LOC101328950 PE=3 SV=1	GPD1L
37	35.84	23	tr|A0A484GUR9|A0A484GUR9_SOUCH	Thioredoxin domain-containing protein OS=Sousa chinensis OX=103600 GN=DBR06_SOUSAS610305 PE=4 SV=1	PDILT
38	34.64	23	tr|A0A2U4AKU6|A0A2U4AKU6_TURTR	Glyceraldehyde-3-phosphate dehydrogenase OS=Tursiops truncatus OX=9739 GN=GAPDH PE=3 SV=1	GAPDH
39	33.56	20	tr|A0A484GLY6|A0A484GLY6_SOUCH	Uncharacterized protein (Fragment) OS=Sousa chinensis OX=103600 GN=DBR06_SOUSAS11510048 PE=3 SV=1	HK1
40	33.5	18	tr|A0A2U4BPJ1|A0A2U4BPJ1_TURTR	next to BRCA1 gene 1 protein isoform X3 OS=Tursiops truncatus OX=9739 GN=NBR1 PE=4 SV=1	NBR1
41	33.49	23	tr|A0A2U4CH65|A0A2U4CH65_TURTR	Pyruvate kinase OS=Tursiops truncatus OX=9739 GN=PKM PE=3 SV=1	PKM
42	32.45	17	tr|A0A2U4CJU8|A0A2U4CJU8_TURTR	Calcium-transporting ATPase OS=Tursiops truncatus OX=9739 GN=ATP2A2 PE=3 SV=1	ATP2A2
43	31.85	21	tr|A0A2U3V1R6|A0A2U3V1R6_TURTR	plasma protease C1 inhibitor OS=Tursiops truncatus OX=9739 GN=SERPING1 PE=3 SV=1	SERPING1
44	31.55	19	tr|A0A484GVT6|A0A484GVT6_SOUCH	Uncharacterized protein OS=Sousa chinensis OX=103600 GN=DBR06_SOUSAS3410119 PE=3 SV=1	NT5E
45	31.34	17	tr|A0A2U4CAL6|A0A2U4CAL6_TURTR	Beta-galactosidase OS=Tursiops truncatus OX=9739 GN=GLB1 PE=3 SV=1	GLB1
46	31.28	26	tr|A0A2U4C839|A0A2U4C839_TURTR	lactadherin OS=Tursiops truncatus OX=9739 GN=MFGE8 PE=4 SV=1	MFGE8
47	54.88	30	tr|A0A484GRE3|A0A484GRE3_SOUCH	Uncharacterized protein OS=Sousa chinensis OX=103600 GN=DBR06_SOUSAS110363 PE=3 SV=1	HSPA8
48	30.95	23	tr|A0A2U4CQ05|A0A2U4CQ05_TURTR	C4b-binding protein alpha chain OS=Tursiops truncatus OX=9739 GN=C4BPA PE=4 SV=1	C4BPA
49	30.86	18	tr|A0A387L8L1|A0A387L8L1_PSECS	Tubulin beta chain OS=Pseudorca crassidens OX=82174 GN=TUBB PE=3 SV=1	TUBB
50	30.61	36	tr|W0UVE9|W0UVE9_TURTR	Ribonuclease A H1 OS=Tursiops truncatus OX=9739 GN=RAH1 PE=3 SV=1	RAH1
51	30.27	20	tr|A0A2U4APH0|A0A2U4APH0_TURTR	kallikrein-6 isoform X1 OS=Tursiops truncatus OX=9739 GN=LOC101334266 PE=3 SV=1	KLK6
52	30.13	24	tr|A0A484GSX4|A0A484GSX4_SOUCH	Uncharacterized protein OS=Sousa chinensis OX=103600 GN=DBR06_SOUSAS36010005 PE=4 SV=1	FOLR3
53	29.88	15	tr|A0A2U4CGD5|A0A2U4CGD5_TURTR	transitional endoplasmic reticulum ATPase OS=Tursiops truncatus OX=9739 GN=VCP PE=3 SV=1	VCP
54	31.45	19	tr|A0A2U4AKU7|A0A2U4AKU7_TURTR	alpha-2-macroglobulin-like OS=Tursiops truncatus OX=9739 GN=LOC101335987 PE=4 SV=1	A2M
55	28.85	17	tr|A0A484GRQ0|A0A484GRQ0_SOUCH	Aspartate aminotransferase OS=Sousa chinensis OX=103600 GN=DBR06_SOUSAS110126 PE=4 SV=1	GOT1
56	28.46	16	tr|A0A2U4A373|A0A2U4A373_TURTR	aldose reductase OS=Tursiops truncatus OX=9739 GN=LOC101333965 PE=4 SV=1	AKR1B1
57	27.22	13	tr|A0A2U3V3T4|A0A2U3V3T4_TURTR	cAMP-dependent protein kinase type I-alpha regulatory subunit OS=Tursiops truncatus OX=9739 GN=PRKAR1A PE=4 SV=1	PRKAR1A
58	27.22	16	tr|A0A2U4AHZ7|A0A2U4AHZ7_TURTR	14-3-3 protein zeta/delta isoform X2 OS=Tursiops truncatus OX=9739 GN=YWHAZ PE=3 SV=1	YWHAZ
59	27.16	19	tr|A0A2U3ZZ88|A0A2U3ZZ88_TURTR	alpha-1-antitrypsin-like OS=Tursiops truncatus OX=9739 GN=LOC101329058 PE=3 SV=1	SERPINA1
60	26.22	18	tr|A0A2U4AIP6|A0A2U4AIP6_TURTR	syntenin-1 isoform X2 OS=Tursiops truncatus OX=9739 GN=SDCBP PE=4 SV=1	SDCBP
61	25.31	22	tr|A0A484GM87|A0A484GM87_SOUCH	Uncharacterized protein OS=Sousa chinensis OX=103600 GN=DBR06_SOUSAS310184 PE=4 SV=1	GSN
62	24.87	15	tr|A0A484GG78|A0A484GG78_SOUCH	Thioredoxin domain-containing protein OS=Sousa chinensis OX=103600 GN=DBR06_SOUSAS20210029 PE=4 SV=1	PRDX4
63	24.77	14	tr|A0A484GWB6|A0A484GWB6_SOUCH	Importin N-terminal domain-containing protein OS=Sousa chinensis OX=103600 GN=DBR06_SOUSAS8210139 PE=4 SV=1	KPNB1
64	24.28	16	tr|A0A2U4A7U7|A0A2U4A7U7_TURTR	disintegrin and metalloproteinase domain-containing protein 5-like isoform X2 OS=Tursiops truncatus OX=9739 GN=LOC101339706 PE=4 SV=1	ADAM5
65	24.1	14	tr|A0A484GHY1|A0A484GHY1_SOUCH	Uncharacterized protein OS=Sousa chinensis OX=103600 GN=DBR06_SOUSAS21310012 PE=4 SV=1	SQSTM1
66	23.55	13	tr|A0A484GJA1|A0A484GJA1_SOUCH	Tubulin alpha chain OS=Sousa chinensis OX=103600 GN=DBR06_SOUSAS1110112 PE=3 SV=1	TUBA1B
67	22.88	11	tr|A0A2U4CB52|A0A2U4CB52_TURTR	long-chain-fatty-acid--CoA ligase ACSBG2 OS=Tursiops truncatus OX=9739 GN=ACSBG2 PE=4 SV=1	ACSBG2
68	22.77	13	tr|A0A2U3V375|A0A2U3V375_TURTR	leucine-rich alpha-2-glycoprotein OS=Tursiops truncatus OX=9739 GN=LRG1 PE=4 SV=1	LRG1
69	22.45	13	tr|A0A2U3ZZ15|A0A2U3ZZ15_TURTR	Glutamine synthetase OS=Tursiops truncatus OX=9739 GN=GLUL PE=3 SV=1	GLUL
70	22.05	11	tr|A0A484GUH3|A0A484GUH3_SOUCH	TRANSKETOLASE_1 domain-containing protein OS=Sousa chinensis OX=103600 GN=DBR06_SOUSAS2110176 PE=4 SV=1	TKT
71	22.04	14	tr|A0A2U4ATC0|A0A2U4ATC0_TURTR	pyridoxal-dependent decarboxylase domain-containing protein 1 isoform X2 OS=Tursiops truncatus OX=9739 GN=PDXDC1 PE=4 SV=1	PDXDC1
72	21.91	13	tr|A0A2U3V2W5|A0A2U3V2W5_TURTR	Dolichyl-diphosphooligosaccharide--protein glycosyltransferase subunit 1 OS=Tursiops truncatus OX=9739 GN=RPN1 PE=3 SV=1	RPN1
73	21.89	13	tr|A0A484GU51|A0A484GU51_SOUCH	Uncharacterized protein OS=Sousa chinensis OX=103600 GN=DBR06_SOUSAS2110229 PE=4 SV=1	MANF
74	21.83	12	tr|A0A2U4AZU2|A0A2U4AZU2_TURTR	protein deglycase DJ-1 OS=Tursiops truncatus OX=9739 GN=PARK7 PE=4 SV=1	PARK7
75	21.76	26	tr|A0A2U4B5J2|A0A2U4B5J2_TURTR	ly6/PLAUR domain-containing protein 4 OS=Tursiops truncatus OX=9739 GN=LYPD4 PE=4 SV=1	LYPD4
76	20.84	11	tr|A0A2U3V8X6|A0A2U3V8X6_TURTR	ras-related protein Rab-18 OS=Tursiops truncatus OX=9739 GN=RAB18 PE=4 SV=1	RAB18
77	20.56	14	tr|A0A2U4AUM0|A0A2U4AUM0_TURTR	elongation factor 1-alpha 1 OS=Tursiops truncatus OX=9739 GN=EEF1A1 PE=4 SV=1	EEF1A1
78	36.86	24	tr|A0A387LB67|A0A387LB67_PSECS	Complement component 2 OS=Pseudorca crassidens OX=82174 GN=C2 PE=3 SV=1	C2
79	20.35	11	tr|A0A2U3V643|A0A2U3V643_TURTR	probable inactive serine protease 37 isoform X1 OS=Tursiops truncatus OX=9739 GN=PRSS37 PE=4 SV=1	PRSS37
80	20.3	13	tr|A0A2U4C814|A0A2U4C814_TURTR	kininogen-1 isoform X3 OS=Tursiops truncatus OX=9739 GN=KNG1 PE=4 SV=1	KNG1
81	20.14	11	tr|A0A2U4B3Y5|A0A2U4B3Y5_TURTR	cathepsin B isoform X1 OS=Tursiops truncatus OX=9739 GN=CTSB PE=3 SV=1	CTSB
82	19.76	12	tr|A0A484GKW0|A0A484GKW0_SOUCH	Uncharacterized protein (Fragment) OS=Sousa chinensis OX=103600 GN=DBR06_SOUSAS10810026 PE=4 SV=1	SIL1
83	19.14	13	tr|A0A2U4B8Y6|A0A2U4B8Y6_TURTR	neprilysin OS=Tursiops truncatus OX=9739 GN=MME PE=4 SV=1	MME
84	19.11	10	tr|A0A2U3ZZ70|A0A2U3ZZ70_TURTR	protein CREG1 isoform X2 OS=Tursiops truncatus OX=9739 GN=CREG1 PE=3 SV=1	CREG1
85	18.98	11	tr|A0A484GTE7|A0A484GTE7_SOUCH	CULLIN_2 domain-containing protein OS=Sousa chinensis OX=103600 GN=DBR06_SOUSAS1710097 PE=3 SV=1	CUL3
86	18.87	11	tr|A0A484GMA1|A0A484GMA1_SOUCH	Lipocln_cytosolic_FA-bd_dom domain-containing protein (Fragment) OS=Sousa chinensis OX=103600 GN=DBR06_SOUSAS310272 PE=3 SV=1	LCN2
87	18.86	11	tr|A0A2U4CLI2|A0A2U4CLI2_TURTR	Adenosylhomocysteinase OS=Tursiops truncatus OX=9739 GN=AHCY PE=3 SV=1	AHCY
88	18.55	12	tr|A0A484GI87|A0A484GI87_SOUCH	BRO1 domain-containing protein (Fragment) OS=Sousa chinensis OX=103600 GN=DBR06_SOUSAS28410012 PE=4 SV=1	PDCD6IP
89	18.41	11	tr|A0A2U4B4P3|A0A2U4B4P3_TURTR	atlastin-3 isoform X1 OS=Tursiops truncatus OX=9739 GN=ATL3 PE=4 SV=1	ATL3
90	18.19	10	tr|A0A2U4CD99|A0A2U4CD99_TURTR	hemopexin OS=Tursiops truncatus OX=9739 GN=HPX PE=4 SV=1	HPX
91	18.15	11	tr|A0A2U4AMU5|A0A2U4AMU5_TURTR	beta-mannosidase OS=Tursiops truncatus OX=9739 GN=MANBA PE=4 SV=1	MANBA
92	18	11	tr|A0A2U4A8L3|A0A2U4A8L3_TURTR	disintegrin and metalloproteinase domain-containing protein 2 isoform X1 OS=Tursiops truncatus OX=9739 GN=ADAM2 PE=4 SV=1	ADAM2
93	18	11	tr|A0A2U4C2P8|A0A2U4C2P8_TURTR	polyubiquitin-B OS=Tursiops truncatus OX=9739 GN=UBB PE=4 SV=1	UBB
94	18.09	14	tr|A0A387L946|A0A387L946_PSECS	Complement component 4A OS=Pseudorca crassidens OX=82174 GN=C4A PE=4 SV=1	C4A
95	17.62	12	tr|A0A2U4BPS1|A0A2U4BPS1_TURTR	Retinol-binding protein OS=Tursiops truncatus OX=9739 GN=RBP4 PE=3 SV=1	RBP4
96	17.48	17	tr|A0A484GJF4|A0A484GJF4_SOUCH	Uncharacterized protein (Fragment) OS=Sousa chinensis OX=103600 GN=DBR06_SOUSAS810029 PE=4 SV=1	ADAM1
97	34.78	19	tr|A0A387LAD2|A0A387LAD2_PSECS	Heat shock 70kDa protein 1A OS=Pseudorca crassidens OX=82174 GN=HSPA1A PE=3 SV=1	HSPA1A
98	17.35	12	tr|A0A484GLP2|A0A484GLP2_SOUCH	Uncharacterized protein OS=Sousa chinensis OX=103600 GN=DBR06_SOUSAS12210025 PE=3 SV=1	PRKACB
99	17.23	11	tr|A0A2U4A5T5|A0A2U4A5T5_TURTR	vesicle-associated membrane protein-associated protein A isoform X1 OS=Tursiops truncatus OX=9739 GN=VAPA PE=4 SV=1	VAPA
100	17.15	10	tr|A0A2U4B0E8|A0A2U4B0E8_TURTR	prominin-2 isoform X1 OS=Tursiops truncatus OX=9739 GN=PROM2 PE=4 SV=1	PROM2
101	17.04	9	tr|A0A2U3V9F2|A0A2U3V9F2_TURTR	Phosphoglycerate kinase OS=Tursiops truncatus OX=9739 GN=PGK1 PE=3 SV=1	PGK1
102	17.17	10	tr|A0A484GJC4|A0A484GJC4_SOUCH	Uncharacterized protein OS=Sousa chinensis OX=103600 GN=DBR06_SOUSAS8910036 PE=3 SV=1	CKMT1
103	18.15	63	tr|A0A484GFV2|A0A484GFV2_SOUCH	Uncharacterized protein (Fragment) OS=Sousa chinensis OX=103600 GN=DBR06_SOUSAS9510022 PE=4 SV=1	DMBT1
104	16.83	10	tr|A0A2U4B416|A0A2U4B416_TURTR	complement C3 OS=Tursiops truncatus OX=9739 GN=C3 PE=4 SV=1	C3
105	17.01	14	tr|A0A484GZQ4|A0A484GZQ4_SOUCH	Uncharacterized protein OS=Sousa chinensis OX=103600 GN=DBR06_SOUSAS9410026 PE=4 SV=1	TPPP2
106	16.35	12	tr|A0A2U3V8D9|A0A2U3V8D9_TURTR	Peptidyl-prolyl cis-trans isomerase OS=Tursiops truncatus OX=9739 GN=LOC101330165 PE=3 SV=1	PPIA
107	16.27	8	tr|A0A484GZX1|A0A484GZX1_SOUCH	Uncharacterized protein OS=Sousa chinensis OX=103600 GN=DBR06_SOUSAS28710010 PE=4 SV=1	RAB1A
108	16.33	9	tr|A0A2U4BYT9|A0A2U4BYT9_TURTR	GTP-binding nuclear protein Ran OS=Tursiops truncatus OX=9739 GN=RAN PE=3 SV=1	RAN
109	16.08	10	tr|A0A2U4ATX3|A0A2U4ATX3_TURTR	serine/threonine-protein phosphatase CPPED1 OS=Tursiops truncatus OX=9739 GN=CPPED1 PE=4 SV=1	CPPED1
110	16.04	9	tr|A0A2U4BYC2|A0A2U4BYC2_TURTR	Malate dehydrogenase OS=Tursiops truncatus OX=9739 GN=MDH1 PE=3 SV=1	MDH1
111	15.91	11	tr|A0A2U4AKU2|A0A2U4AKU2_TURTR	solute carrier family 2, facilitated glucose transporter member 3 OS=Tursiops truncatus OX=9739 GN=LOC101333672 PE=3 SV=1	SLC2A3
112	15.8	9	tr|A0A2U4ALM2|A0A2U4ALM2_TURTR	elongation factor 2 OS=Tursiops truncatus OX=9739 GN=EEF2 PE=4 SV=1	EEF2
113	15.93	10	tr|A0A484GS67|A0A484GS67_SOUCH	Uncharacterized protein OS=Sousa chinensis OX=103600 GN=DBR06_SOUSAS40610005 PE=4 SV=1	CCPG1
114	15.66	9	tr|A0A2U3V8E2|A0A2U3V8E2_TURTR	ropporin-1A OS=Tursiops truncatus OX=9739 GN=ROPN1 PE=4 SV=1	ROPN1
115	15.46	9	tr|A0A2U4BUW2|A0A2U4BUW2_TURTR	serine protease 55 isoform X1 OS=Tursiops truncatus OX=9739 GN=PRSS55 PE=3 SV=1	PRSS55
116	15.02	10	tr|A0A2U3V641|A0A2U3V641_TURTR	Superoxide dismutase [Cu-Zn] OS=Tursiops truncatus OX=9739 GN=SOD1 PE=3 SV=1	SOD1
117	14.83	10	tr|A0A2U4ARG7|A0A2U4ARG7_TURTR	mitochondria-eating protein OS=Tursiops truncatus OX=9739 GN=SPATA18 PE=4 SV=1	SPATA18
118	14.81	11	tr|A0A2U4B4Y7|A0A2U4B4Y7_TURTR	immunoglobulin J chain isoform X1 OS=Tursiops truncatus OX=9739 GN=JCHAIN PE=4 SV=1	JCHAIN
119	14.76	9	tr|I6VH13|I6VH13_TURTR	Diazepam-binding protein (Fragment) OS=Tursiops truncatus OX=9739 GN=DBI PE=4 SV=1	DBI
120	14.7	9	tr|A0A2U4BZ71|A0A2U4BZ71_TURTR	glutaminyl-peptide cyclotransferase isoform X2 OS=Tursiops truncatus OX=9739 GN=QPCT PE=4 SV=1	QPCT
121	14.32	9	tr|A0A2U4B6R7|A0A2U4B6R7_TURTR	Rab GDP dissociation inhibitor OS=Tursiops truncatus OX=9739 GN=GDI2 PE=3 SV=1	GDI2
122	14.22	10	tr|A0A484GKT6|A0A484GKT6_SOUCH	Uncharacterized protein OS=Sousa chinensis OX=103600 GN=DBR06_SOUSAS11510019 PE=4 SV=1	PSAP
123	14.12	12	tr|A0A484GTD0|A0A484GTD0_SOUCH	Uncharacterized protein (Fragment) OS=Sousa chinensis OX=103600 GN=DBR06_SOUSAS110321 PE=4 SV=1	DBR06_SOUSAS110321
124	14.06	8	tr|A0A2U3V6X2|A0A2U3V6X2_TURTR	saccharopine dehydrogenase-like oxidoreductase isoform X2 OS=Tursiops truncatus OX=9739 GN=SCCPDH PE=4 SV=1	SCCPDH
125	14	9	tr|A0A2U4B5P8|A0A2U4B5P8_TURTR	testis-expressed sequence 101 protein isoform X1 OS=Tursiops truncatus OX=9739 GN=TEX101 PE=4 SV=1	TEX101
126	13.98	8	tr|C6L2F0|C6L2F0_TURTR	L-lactate dehydrogenase OS=Tursiops truncatus OX=9739 GN=LDHA PE=2 SV=1	LDHA
127	13.71	7	tr|A0A2U4BHX0|A0A2U4BHX0_TURTR	cytosolic non-specific dipeptidase OS=Tursiops truncatus OX=9739 GN=CNDP2 PE=4 SV=1	CNDP2
128	13.73	7	tr|A0A484GK43|A0A484GK43_SOUCH	Uncharacterized protein (Fragment) OS=Sousa chinensis OX=103600 GN=DBR06_SOUSAS810031 PE=4 SV=1	ERP29
129	13.54	17	tr|A0A2U4AQ84|A0A2U4AQ84_TURTR	cystatin-C-like OS=Tursiops truncatus OX=9739 GN=LOC101322505 PE=3 SV=1	CST3
130	13.46	11	tr|A0A2U4BUX3|A0A2U4BUX3_TURTR	thioredoxin-related transmembrane protein 4 OS=Tursiops truncatus OX=9739 GN=TMX4 PE=4 SV=1	TMX4
131	13.42	11	tr|A0A2U4BUR0|A0A2U4BUR0_TURTR	Clusterin OS=Tursiops truncatus OX=9739 GN=CLU PE=3 SV=1	CLU
132	13.32	8	tr|A0A2U4CR94|A0A2U4CR94_TURTR	thioredoxin reductase 1, cytoplasmic isoform X2 OS=Tursiops truncatus OX=9739 GN=TXNRD1 PE=3 SV=1	TXNRD1
133	13.35	9	tr|A0A2U4A863|A0A2U4A863_TURTR	acid ceramidase isoform X8 OS=Tursiops truncatus OX=9739 GN=ASAH1 PE=3 SV=1	ASAH1
134	13.2	11	tr|A0A484GK11|A0A484GK11_SOUCH	Uncharacterized protein OS=Sousa chinensis OX=103600 GN=DBR06_SOUSAS810078 PE=4 SV=1	PEBP1
135	13.23	7	tr|A0A2U4BSV9|A0A2U4BSV9_TURTR	B-cell receptor-associated protein 29 isoform X2 OS=Tursiops truncatus OX=9739 GN=BCAP29 PE=4 SV=1	BCAP29
136	13.09	8	tr|A0A2U4ANV9|A0A2U4ANV9_TURTR	lanosterol 14-alpha demethylase isoform X1 OS=Tursiops truncatus OX=9739 GN=LOC101339179 PE=3 SV=1	CYP51A1
137	12.71	8	tr|A0A484GWT7|A0A484GWT7_SOUCH	Aminopeptidase (Fragment) OS=Sousa chinensis OX=103600 GN=DBR06_SOUSAS8210137 PE=3 SV=1	NPEPPS
138	12.53	7	tr|B6VQP8|B6VQP8_TURTR	Ferritin OS=Tursiops truncatus OX=9739 GN=FT PE=2 SV=1	FT
139	12.57	10	tr|A0A2U3V1K7|A0A2U3V1K7_TURTR	Inositol-1-monophosphatase OS=Tursiops truncatus OX=9739 GN=IMPA1 PE=3 SV=1	IMPA1
140	12.51	7	tr|A0A2U3V7I4|A0A2U3V7I4_TURTR	ribonuclease T2 isoform X2 OS=Tursiops truncatus OX=9739 GN=RNASET2 PE=3 SV=1	RNASET2
141	12.34	8	tr|A0A2U4BEP2|A0A2U4BEP2_TURTR	voltage-dependent anion-selective channel protein 2 OS=Tursiops truncatus OX=9739 GN=VDAC2 PE=4 SV=1	VDAC2
142	12.27	6	tr|A0A2U4CNR2|A0A2U4CNR2_TURTR	ezrin isoform X1 OS=Tursiops truncatus OX=9739 GN=EZR PE=4 SV=1	EZR
143	12.12	7	tr|A0A2U4CLK1|A0A2U4CLK1_TURTR	Dolichyl-diphosphooligosaccharide--protein glycosyltransferase subunit 2 OS=Tursiops truncatus OX=9739 GN=RPN2 PE=3 SV=1	RPN2
144	12.04	6	tr|A0A2U4ANJ8|A0A2U4ANJ8_TURTR	glyoxalase domain-containing protein 4 OS=Tursiops truncatus OX=9739 GN=GLOD4 PE=4 SV=1	GLOD4
145	12.05	6	tr|B0LM20|B0LM20_TURTR	Acrosin (Fragment) OS=Tursiops truncatus OX=9739 GN=ACR PE=3 SV=1	ACR
146	12	8	tr|A0A484GLX2|A0A484GLX2_SOUCH	Uncharacterized protein (Fragment) OS=Sousa chinensis OX=103600 GN=DBR06_SOUSAS10810055 PE=4 SV=1	CD14
147	12	8	tr|A0A2U4A062|A0A2U4A062_TURTR	monocarboxylate transporter 2 OS=Tursiops truncatus OX=9739 GN=SLC16A7 PE=4 SV=1	SLC16A7
148	11.85	7	tr|A0A2U3UZD3|A0A2U3UZD3_TURTR	thioredoxin domain-containing protein 12 isoform X1 OS=Tursiops truncatus OX=9739 GN=TXNDC12 PE=4 SV=1	TXNDC12
149	11.69	9	tr|A0A2U4ASL8|A0A2U4ASL8_TURTR	Superoxide dismutase [Cu-Zn] OS=Tursiops truncatus OX=9739 GN=SOD3 PE=3 SV=1	SOD3
150	11.64	7	tr|A0A2U4B4R7|A0A2U4B4R7_TURTR	vitamin D-binding protein OS=Tursiops truncatus OX=9739 GN=GC PE=4 SV=1	GC
151	11.54	6	tr|A0A484GZ45|A0A484GZ45_SOUCH	Protein-L-isoaspartate O-methyltransferase (Fragment) OS=Sousa chinensis OX=103600 GN=DBR06_SOUSAS13310041 PE=3 SV=1	PCMT1
152	11.66	10	tr|A0A2U4CKY7|A0A2U4CKY7_TURTR	Dynein light chain OS=Tursiops truncatus OX=9739 GN=DYNLL1 PE=3 SV=1	DYNLL1
153	11.31	7	tr|A0A484GJ93|A0A484GJ93_SOUCH	Uncharacterized protein (Fragment) OS=Sousa chinensis OX=103600 GN=DBR06_SOUSAS1110102 PE=3 SV=1	ARF3
154	11.32	8	tr|A0A2U4A916|A0A2U4A916_TURTR	T-complex protein 1 subunit zeta OS=Tursiops truncatus OX=9739 GN=CCT6A PE=3 SV=1	CCT6A
155	11.28	6	tr|A0A484GSQ6|A0A484GSQ6_SOUCH	Uncharacterized protein (Fragment) OS=Sousa chinensis OX=103600 GN=DBR06_SOUSAS110241 PE=3 SV=1	XPNPEP1
156	10.95	6	tr|A0A2U4BBE4|A0A2U4BBE4_TURTR	microtubule-associated proteins 1A/1B light chain 3B OS=Tursiops truncatus OX=9739 GN=MAP1LC3B PE=3 SV=1	MAP1LC3B
157	10.93	7	tr|A0A484GPK4|A0A484GPK4_SOUCH	Uncharacterized protein OS=Sousa chinensis OX=103600 GN=DBR06_SOUSAS1910128 PE=3 SV=1	ATP6V1A
158	10.86	7	tr|A0A2U4B8Y8|A0A2U4B8Y8_TURTR	DNA damage-binding protein 1 isoform X1 OS=Tursiops truncatus OX=9739 GN=DDB1 PE=4 SV=1	DDB1
159	10.85	6	tr|A0A2U4BG12|A0A2U4BG12_TURTR	S-formylglutathione hydrolase OS=Tursiops truncatus OX=9739 GN=ESD PE=3 SV=1	ESD
160	10.77	7	tr|I6VH08|I6VH08_TURTR	Somatic cytochrome c OS=Tursiops truncatus OX=9739 GN=CYCS PE=3 SV=1	CYCS
161	10.67	6	tr|A0A484GYX7|A0A484GYX7_SOUCH	SERPIN domain-containing protein (Fragment) OS=Sousa chinensis OX=103600 GN=DBR06_SOUSAS20710019 PE=3 SV=1	AGT
162	10.52	6	tr|A0A2U4CFM9|A0A2U4CFM9_TURTR	disintegrin and metalloproteinase domain-containing protein 20-like OS=Tursiops truncatus OX=9739 GN=LOC101328409 PE=4 SV=1	LOC101328409
163	10.51	7	tr|A0A2U4C5P4|A0A2U4C5P4_TURTR	serpin B6 OS=Tursiops truncatus OX=9739 GN=LOC101324432 PE=3 SV=1	SERPINB6
164	10.48	6	tr|A0A2U3V3L4|A0A2U3V3L4_TURTR	signal peptide peptidase-like 2C OS=Tursiops truncatus OX=9739 GN=SPPL2C PE=4 SV=1	SPPL2C
165	10.53	7	tr|A0A2U3V8W2|A0A2U3V8W2_TURTR	Folate gamma-glutamyl hydrolase OS=Tursiops truncatus OX=9739 GN=GGH PE=4 SV=1	GGH
166	10.34	6	tr|A0A2U4B8S9|A0A2U4B8S9_TURTR	biotinidase OS=Tursiops truncatus OX=9739 GN=BTD PE=4 SV=1	BTD
167	10.19	6	tr|A0A2U3UYX4|A0A2U3UYX4_TURTR	endoplasmic reticulum resident protein 44 isoform X1 OS=Tursiops truncatus OX=9739 GN=ERP44 PE=4 SV=1	ERP44
168	10.28	6	tr|A0A2U4B4I3|A0A2U4B4I3_TURTR	elongation factor 1-gamma OS=Tursiops truncatus OX=9739 GN=EEF1G PE=4 SV=1	EEF1G
169	10.15	7	tr|A0A2U3ZZX4|A0A2U3ZZX4_TURTR	ras-related protein Rap-1b OS=Tursiops truncatus OX=9739 GN=RAP1B PE=4 SV=1	RAP1B
170	10.21	7	tr|A0A2U3V867|A0A2U3V867_TURTR	Beta-defensin OS=Tursiops truncatus OX=9739 GN=DEFB128 PE=3 SV=1	DEFB128
171	10.06	5	tr|A0A2U3V5M0|A0A2U3V5M0_TURTR	pancreatic secretory granule membrane major glycoprotein GP2 isoform X1 OS=Tursiops truncatus OX=9739 GN=GP2 PE=4 SV=1	GP2
172	10.02	9	tr|A0A2U4C6V2|A0A2U4C6V2_TURTR	aminopeptidase N OS=Tursiops truncatus OX=9739 GN=ANPEP PE=4 SV=1	ANPEP
173	10	5	tr|A0A2U4CHY0|A0A2U4CHY0_TURTR	plastin-3 OS=Tursiops truncatus OX=9739 GN=PLS3 PE=4 SV=1	PLS3
174	9.98	7	tr|A0A2U3V193|A0A2U3V193_TURTR	basigin OS=Tursiops truncatus OX=9739 GN=BSG PE=4 SV=1	BSG
175	9.94	6	tr|A0A484GNP9|A0A484GNP9_SOUCH	Annexin (Fragment) OS=Sousa chinensis OX=103600 GN=DBR06_SOUSAS1910029 PE=3 SV=1	ANXA11
176	9.85	5	tr|A0A2U4AIN7|A0A2U4AIN7_TURTR	ras-related protein Rab-2A OS=Tursiops truncatus OX=9739 GN=RAB2A PE=4 SV=1	RAB2A
177	9.8	5	tr|A0A2U4CLM2|A0A2U4CLM2_TURTR	sperm-associated antigen 4 protein OS=Tursiops truncatus OX=9739 GN=SPAG4 PE=4 SV=1	SPAG4
178	9.74	5	tr|A0A2U4AWS1|A0A2U4AWS1_TURTR	beta-hexosaminidase subunit beta OS=Tursiops truncatus OX=9739 GN=HEXB PE=4 SV=1	HEXB
179	9.67	5	tr|A0A2U4C5A1|A0A2U4C5A1_TURTR	thioredoxin domain-containing protein 5 isoform X2 OS=Tursiops truncatus OX=9739 GN=TXNDC5 PE=4 SV=1	TXNDC5
180	9.58	6	tr|A0A2U4C8J2|A0A2U4C8J2_TURTR	dnaJ homolog subfamily B member 11 OS=Tursiops truncatus OX=9739 GN=DNAJB11 PE=4 SV=1	DNAJB11
181	9.6	5	tr|A0A2U4BUA3|A0A2U4BUA3_TURTR	IgGFc-binding protein-like OS=Tursiops truncatus OX=9739 GN=LOC109550847 PE=4 SV=1	FCGBP
182	9.65	6	tr|A0A2U4A6B1|A0A2U4A6B1_TURTR	lysosome-associated membrane glycoprotein 1 isoform X1 OS=Tursiops truncatus OX=9739 GN=LAMP1 PE=3 SV=1	LAMP1
183	9.4	7	tr|A0A2U4BJ27|A0A2U4BJ27_TURTR	Adenylyl cyclase-associated protein OS=Tursiops truncatus OX=9739 GN=CAP1 PE=3 SV=1	CAP1
184	9.37	6	tr|A0A2U3V5B3|A0A2U3V5B3_TURTR	Annexin OS=Tursiops truncatus OX=9739 GN=ANXA5 PE=3 SV=1	ANXA5
185	9.29	5	tr|A0A484GXA7|A0A484GXA7_SOUCH	Nucleoside diphosphate kinase (Fragment) OS=Sousa chinensis OX=103600 GN=DBR06_SOUSAS8210220 PE=3 SV=1	NME2
186	9.28	11	tr|A0A484H148|A0A484H148_SOUCH	Uncharacterized protein (Fragment) OS=Sousa chinensis OX=103600 GN=DBR06_SOUSAS7910021 PE=4 SV=1	DIABLO
187	9.13	6	tr|A0A484GI24|A0A484GI24_SOUCH	Clathrin heavy chain OS=Sousa chinensis OX=103600 GN=DBR06_SOUSAS2810061 PE=3 SV=1	CLTC
188	8.96	9	tr|A0A2U4C8E8|A0A2U4C8E8_TURTR	retinoic acid receptor responder protein 1 OS=Tursiops truncatus OX=9739 GN=RARRES1 PE=4 SV=1	RARRES1
189	8.91	6	tr|A0A2U3ZYS8|A0A2U3ZYS8_TURTR	cullin-associated NEDD8-dissociated protein 1 isoform X2 OS=Tursiops truncatus OX=9739 GN=CAND1 PE=4 SV=1	CAND1
190	8.64	6	tr|A0A484H1V8|A0A484H1V8_SOUCH	Uncharacterized protein (Fragment) OS=Sousa chinensis OX=103600 GN=DBR06_SOUSAS28710001 PE=4 SV=1	UGP2
191	8.38	4	tr|U5L136|U5L136_SOUCH	Sodium/potassium-transporting ATPase subunit alpha (Fragment) OS=Sousa chinensis OX=103600 GN=ATP1A1 PE=3 SV=1	ATP1A1
192	8.35	5	tr|A0A2U4C242|A0A2U4C242_TURTR	hsc70-interacting protein isoform X2 OS=Tursiops truncatus OX=9739 GN=ST13 PE=4 SV=1	ST13
193	12.24	6	tr|A0A2U4C9K0|A0A2U4C9K0_TURTR	ras-related protein Rab-14 isoform X1 OS=Tursiops truncatus OX=9739 GN=RAB14 PE=4 SV=1	RAB14
194	8.15	4	tr|A0A2U3V0N2|A0A2U3V0N2_TURTR	vitamin K-dependent protein S OS=Tursiops truncatus OX=9739 GN=PROS1 PE=4 SV=1	PROS1
195	8.06	5	tr|A0A2U4CHI5|A0A2U4CHI5_TURTR	beta-hexosaminidase subunit alpha isoform X2 OS=Tursiops truncatus OX=9739 GN=HEXA PE=4 SV=1	HEXA
196	9.81	6	tr|A0A2U4AG73|A0A2U4AG73_TURTR	importin-4 OS=Tursiops truncatus OX=9739 GN=IPO4 PE=4 SV=1	IPO4
197	8.02	4	tr|A0A2U4CLB5|A0A2U4CLB5_TURTR	Transmembrane 9 superfamily member OS=Tursiops truncatus OX=9739 GN=TM9SF4 PE=3 SV=1	TM9SF4
198	8.02	5	tr|A0A2U4AW24|A0A2U4AW24_TURTR	5'-nucleotidase domain-containing protein 1 OS=Tursiops truncatus OX=9739 GN=LOC101336921 PE=4 SV=1	NT5DC1
199	8	4	tr|A0A484GWU2|A0A484GWU2_SOUCH	Uncharacterized protein OS=Sousa chinensis OX=103600 GN=DBR06_SOUSAS8210016 PE=4 SV=1	PSME3
200	8	5	tr|A0A2U3V8A0|A0A2U3V8A0_TURTR	T-complex protein 1 subunit epsilon OS=Tursiops truncatus OX=9739 GN=CCT5 PE=3 SV=1	CCT5
201	8	4	tr|A0A484GRU5|A0A484GRU5_SOUCH	Transmembrane 9 superfamily member (Fragment) OS=Sousa chinensis OX=103600 GN=DBR06_SOUSAS110089 PE=3 SV=1	TM9SF3
202	8	4	tr|A0A077S9Q0|A0A077S9Q0_TURTR	Lysozyme C OS=Tursiops truncatus OX=9739 GN=LYZC PE=3 SV=1	LYZC
203	8.03	4	tr|A0A484H2U0|A0A484H2U0_SOUCH	Thioredoxin domain-containing protein OS=Sousa chinensis OX=103600 GN=DBR06_SOUSAS1810247 PE=4 SV=1	TMX1
204	7.92	5	tr|A0A2U3V4V1|A0A2U3V4V1_TURTR	ubiquitin-conjugating enzyme E2 D3 isoform X1 OS=Tursiops truncatus OX=9739 GN=UBE2D3 PE=3 SV=1	UBE2D3
205	7.87	5	sp|P0DMB0|APOA1_TURTR	Apolipoprotein A-I OS=Tursiops truncatus OX=9739 GN=APOA1 PE=2 SV=1	APOA1
206	7.84	5	tr|A0A2U4A6S8|A0A2U4A6S8_TURTR	carnitine O-palmitoyltransferase 1, muscle isoform isoform X2 OS=Tursiops truncatus OX=9739 GN=CPT1B PE=3 SV=1	CPT1B
207	7.77	4	tr|A0A2U3UYP0|A0A2U3UYP0_TURTR	Dolichyl-diphosphooligosaccharide--protein glycosyltransferase 48 kDa subunit OS=Tursiops truncatus OX=9739 GN=DDOST PE=3 SV=1	DDOST
208	7.72	5	tr|A0A2U4A4K9|A0A2U4A4K9_TURTR	cathepsin S OS=Tursiops truncatus OX=9739 GN=CTSS PE=3 SV=1	CTSS
209	7.61	5	tr|A0A2U4BVC5|A0A2U4BVC5_TURTR	ERO1-like protein beta isoform X3 OS=Tursiops truncatus OX=9739 GN=ERO1B PE=4 SV=1	ERO1B
210	7.53	4	tr|A0A2U4B6S2|A0A2U4B6S2_TURTR	T-complex protein 1 subunit gamma OS=Tursiops truncatus OX=9739 GN=CCT3 PE=3 SV=1	CCT3
211	7.39	4	tr|A0A2U4B1T6|A0A2U4B1T6_TURTR	cAMP-dependent protein kinase type II-alpha regulatory subunit OS=Tursiops truncatus OX=9739 GN=PRKAR2A PE=4 SV=1	PRKAR2A
212	7.16	5	tr|A0A2U3V6N7|A0A2U3V6N7_TURTR	T-complex protein 1 subunit beta OS=Tursiops truncatus OX=9739 GN=CCT2 PE=3 SV=1	CCT2
213	7.22	7	tr|A0A2U4AZR9|A0A2U4AZR9_TURTR	6-phosphogluconate dehydrogenase, decarboxylating OS=Tursiops truncatus OX=9739 GN=PGD PE=3 SV=1	PGD
214	7.13	4	tr|A0A2U4B025|A0A2U4B025_TURTR	prominin-2 OS=Tursiops truncatus OX=9739 GN=LOC101328060 PE=4 SV=1	PROM2
215	11.41	6	tr|A0A484GKW4|A0A484GKW4_SOUCH	FERM domain-containing protein (Fragment) OS=Sousa chinensis OX=103600 GN=DBR06_SOUSAS45410003 PE=4 SV=1	MSN
216	6.97	4	tr|A0A484GRK9|A0A484GRK9_SOUCH	GOLD domain-containing protein OS=Sousa chinensis OX=103600 GN=DBR06_SOUSAS5810065 PE=3 SV=1	TMED10
217	6.94	7	tr|A0A2U4AMK8|A0A2U4AMK8_TURTR	calmegin OS=Tursiops truncatus OX=9739 GN=CLGN PE=3 SV=1	CLGN
218	6.84	5	tr|A0A2U3V780|A0A2U3V780_TURTR	carbonic anhydrase 2 OS=Tursiops truncatus OX=9739 GN=CA2 PE=3 SV=1	CA2
219	6.79	5	tr|A0A2U3V7V8|A0A2U3V7V8_TURTR	T-complex protein 1 subunit delta OS=Tursiops truncatus OX=9739 GN=CCT4 PE=3 SV=1	CCT4
220	6.48	4	tr|A0A2U4CMK1|A0A2U4CMK1_TURTR	reticulophagy receptor FAM134B isoform X2 OS=Tursiops truncatus OX=9739 GN=FAM134B PE=4 SV=1	FAM134B
221	8.48	4	tr|A0A2U4C1R5|A0A2U4C1R5_TURTR	14-3-3 protein beta/alpha OS=Tursiops truncatus OX=9739 GN=YWHAB PE=3 SV=1	YWHAB
222	8.67	5	tr|C6L2F1|C6L2F1_TURTR	L-lactate dehydrogenase OS=Tursiops truncatus OX=9739 GN=LDHB PE=2 SV=1	LDHB
223	6.28	3	tr|A0A484GUI3|A0A484GUI3_SOUCH	Uncharacterized protein OS=Sousa chinensis OX=103600 GN=DBR06_SOUSAS2110186 PE=4 SV=1	GLT8D1
224	7.6	4	tr|A0A484GHX5|A0A484GHX5_SOUCH	Uncharacterized protein (Fragment) OS=Sousa chinensis OX=103600 GN=DBR06_SOUSAS2810119 PE=4 SV=1	AP2B1
225	6.19	4	tr|A0A484GXY5|A0A484GXY5_SOUCH	PKS_ER domain-containing protein OS=Sousa chinensis OX=103600 GN=DBR06_SOUSAS42510002 PE=4 SV=1	CRYZ
226	6.18	4	tr|A0A2U3V5K6|A0A2U3V5K6_TURTR	E3 ubiquitin-protein ligase RNF133 OS=Tursiops truncatus OX=9739 GN=RNF133 PE=4 SV=1	RNF133
227	6.18	3	tr|A0A2U4B2D4|A0A2U4B2D4_TURTR	4-trimethylaminobutyraldehyde dehydrogenase isoform X2 OS=Tursiops truncatus OX=9739 GN=ALDH9A1 PE=3 SV=1	ALDH9A1
228	6.16	3	tr|A0A2U4CNT6|A0A2U4CNT6_TURTR	T-complex protein 1 subunit alpha isoform X1 OS=Tursiops truncatus OX=9739 GN=TCP1 PE=3 SV=1	TCP1
229	6.18	4	tr|A0A2U4BC43|A0A2U4BC43_TURTR	ribonuclease 4 OS=Tursiops truncatus OX=9739 GN=RNASE4 PE=3 SV=1	RNASE4
230	6.1	4	tr|D0E0H2|D0E0H2_ORCOR	Envelope OS=Orcinus orca OX=9733 GN=env PE=4 SV=1	env
231	6.09	3	tr|A0A484GIU3|A0A484GIU3_SOUCH	Uncharacterized protein OS=Sousa chinensis OX=103600 GN=DBR06_SOUSAS21310016 PE=3 SV=1	CANX
232	6.08	4	tr|A0A484GTF2|A0A484GTF2_SOUCH	SASA domain-containing protein (Fragment) OS=Sousa chinensis OX=103600 GN=DBR06_SOUSAS110345 PE=4 SV=1	SIAE
233	6.06	4	tr|A0A2U4AFJ8|A0A2U4AFJ8_TURTR	legumain OS=Tursiops truncatus OX=9739 GN=LGMN PE=4 SV=1	LGMN
234	6.06	4	tr|A0A2U4BF35|A0A2U4BF35_TURTR	phosphatidylethanolamine-binding protein 4 OS=Tursiops truncatus OX=9739 GN=PEBP4 PE=4 SV=1	PEBP4
235	6.05	3	tr|A0A2U4AUE3|A0A2U4AUE3_TURTR	Heme oxygenase OS=Tursiops truncatus OX=9739 GN=HMOX2 PE=3 SV=1	HMOX2
236	6.05	4	tr|A0A2U3V8N7|A0A2U3V8N7_TURTR	beta-defensin 130-like OS=Tursiops truncatus OX=9739 GN=LOC101330066 PE=4 SV=1	DEFB130
237	6.04	4	tr|A0A484GQN8|A0A484GQN8_SOUCH	Uncharacterized protein OS=Sousa chinensis OX=103600 GN=DBR06_SOUSAS5810081 PE=4 SV=1	LTBP2
238	6.01	3	tr|A0A2U4CJJ5|A0A2U4CJJ5_TURTR	transcobalamin-2 OS=Tursiops truncatus OX=9739 GN=TCN2 PE=4 SV=1	TCN2
239	6.03	3	tr|A0A2U4CLU6|A0A2U4CLU6_TURTR	LOW QUALITY PROTEIN: casein kinase II subunit alpha OS=Tursiops truncatus OX=9739 GN=CSNK2A1 PE=3 SV=1	CSNK2A1
240	6	3	tr|A0A2U3UZ56|A0A2U3UZ56_TURTR	T-complex protein 1 subunit eta OS=Tursiops truncatus OX=9739 GN=CCT7 PE=3 SV=1	CCT7
241	6	3	tr|A0A484GZA3|A0A484GZA3_SOUCH	Uncharacterized protein OS=Sousa chinensis OX=103600 GN=DBR06_SOUSAS20710020 PE=4 SV=1	COG2
242	6	4	tr|A0A484GUH6|A0A484GUH6_SOUCH	WD_REPEATS_REGION domain-containing protein (Fragment) OS=Sousa chinensis OX=103600 GN=DBR06_SOUSAS7610025 PE=4 SV=1	WDR54
243	6	3	tr|A0A2U4CLE7|A0A2U4CLE7_TURTR	Peptidyl-prolyl cis-trans isomerase OS=Tursiops truncatus OX=9739 GN=PPIB PE=3 SV=1	PPIB
244	6	3	tr|A0A484GT66|A0A484GT66_SOUCH	Uncharacterized protein OS=Sousa chinensis OX=103600 GN=DBR06_SOUSAS610147 PE=3 SV=1	DBR06_SOUSAS610147
245	6	3	tr|A0A484GLL8|A0A484GLL8_SOUCH	SCP2 domain-containing protein OS=Sousa chinensis OX=103600 GN=DBR06_SOUSAS310120 PE=4 SV=1	HSDL2
246	6	3	tr|A0A484GLH7|A0A484GLH7_SOUCH	Uncharacterized protein (Fragment) OS=Sousa chinensis OX=103600 GN=DBR06_SOUSAS34910003 PE=3 SV=1	ATP6V1B2
247	6	3	tr|A0A2U4BT87|A0A2U4BT87_TURTR	peptidyl-glycine alpha-amidating monooxygenase isoform X2 OS=Tursiops truncatus OX=9739 GN=PAM PE=4 SV=1	PAM
248	6	3	tr|A0A2U4BES3|A0A2U4BES3_TURTR	GTP-binding protein SAR1a OS=Tursiops truncatus OX=9739 GN=SAR1A PE=3 SV=1	SAR1A
249	6.07	7	tr|A0A2U4B8G7|A0A2U4B8G7_TURTR	pepsin A-4-like OS=Tursiops truncatus OX=9739 GN=LOC101327883 PE=3 SV=1	PGA
250	6.28	5	tr|A0A484H1K1|A0A484H1K1_SOUCH	Aldedh domain-containing protein OS=Sousa chinensis OX=103600 GN=DBR06_SOUSAS2410037 PE=3 SV=1	ALDH1A1
251	5.96	3	tr|A0A2U4A3C1|A0A2U4A3C1_TURTR	endophilin-B1 OS=Tursiops truncatus OX=9739 GN=SH3GLB1 PE=4 SV=1	SH3GLB1
252	5.89	3	tr|A0A2U4A2X1|A0A2U4A2X1_TURTR	Sortilin OS=Tursiops truncatus OX=9739 GN=SORT1 PE=4 SV=1	SORT1
253	49	29	tr|A0A387LA91|A0A387LA91_PSECS	Complement factor B OS=Pseudorca crassidens OX=82174 GN=CFB PE=3 SV=1	CFB
254	5.91	5	tr|A0A484GML5|A0A484GML5_SOUCH	Adenylate kinase isoenzyme 1 OS=Sousa chinensis OX=103600 GN=AK1 PE=3 SV=1	AK1
255	5.83	3	tr|A0A2U4C3B9|A0A2U4C3B9_TURTR	NADH-cytochrome b5 reductase 3 OS=Tursiops truncatus OX=9739 GN=LOC101339378 PE=4 SV=1	CYB5R3
256	5.82	4	tr|A0A2U3V567|A0A2U3V567_TURTR	T-complex protein 1 subunit theta OS=Tursiops truncatus OX=9739 GN=CCT8 PE=3 SV=1	CCT8
257	5.74	3	tr|A0A2U4B8J7|A0A2U4B8J7_TURTR	glucosidase 2 subunit beta-like OS=Tursiops truncatus OX=9739 GN=LOC101320048 PE=4 SV=1	PRKCSH
258	5.82	4	tr|A0A2U4BVA5|A0A2U4BVA5_TURTR	Golgi apparatus protein 1 OS=Tursiops truncatus OX=9739 GN=GLG1 PE=4 SV=1	GLG1
259	5.72	3	tr|A0A2U4CNT9|A0A2U4CNT9_TURTR	acetyl-CoA acetyltransferase, cytosolic OS=Tursiops truncatus OX=9739 GN=ACAT2 PE=3 SV=1	ACAT2
260	5.68	3	tr|A0A2U3V1I0|A0A2U3V1I0_TURTR	ropporin-1-like protein OS=Tursiops truncatus OX=9739 GN=ROPN1L PE=4 SV=1	ROPN1L
261	7.83	5	tr|A0A2U4ANF3|A0A2U4ANF3_TURTR	14-3-3 protein epsilon OS=Tursiops truncatus OX=9739 GN=YWHAE PE=3 SV=1	YWHAE
262	5.74	3	tr|A0A484GUT0|A0A484GUT0_SOUCH	WD_REPEATS_REGION domain-containing protein OS=Sousa chinensis OX=103600 GN=DBR06_SOUSAS2110049 PE=4 SV=1	GNB1
263	5.62	3	tr|A0A2U4CFW5|A0A2U4CFW5_TURTR	calpain-5 isoform X1 OS=Tursiops truncatus OX=9739 GN=CAPN5 PE=3 SV=1	CAPN5
264	5.6	3	tr|A0A2U4C1P3|A0A2U4C1P3_TURTR	ubiquitin-conjugating enzyme E2 variant 1 isoform X2 OS=Tursiops truncatus OX=9739 GN=UBE2V1 PE=4 SV=1	UBE2V1
265	5.59	3	tr|A0A2U4A3J7|A0A2U4A3J7_TURTR	monocarboxylate transporter 1 OS=Tursiops truncatus OX=9739 GN=SLC16A1 PE=4 SV=1	SLC16A1
266	5.8	5	tr|A0A2U3VA24|A0A2U3VA24_TURTR	isoaspartyl peptidase/L-asparaginase OS=Tursiops truncatus OX=9739 GN=ASRGL1 PE=4 SV=1	ASRGL1
267	5.63	6	tr|A0A2U3V9V0|A0A2U3V9V0_TURTR	TATA element modulatory factor OS=Tursiops truncatus OX=9739 GN=TMF1 PE=4 SV=1	TMF1
268	5.44	3	tr|A0A484GV86|A0A484GV86_SOUCH	Aminotran_1_2 domain-containing protein OS=Sousa chinensis OX=103600 GN=DBR06_SOUSAS7610090 PE=4 SV=1	GOT1L1
269	5.4	4	tr|A0A2U3V6C2|A0A2U3V6C2_TURTR	ADP-ribosylation factor-like protein 1 OS=Tursiops truncatus OX=9739 GN=ARL1 PE=3 SV=1	ARL1
270	5.35	3	tr|A0A2U4AL88|A0A2U4AL88_TURTR	D-dopachrome decarboxylase OS=Tursiops truncatus OX=9739 GN=LOC101321389 PE=4 SV=1	DDT
271	5.3	3	tr|A0A484GY06|A0A484GY06_SOUCH	Pribosyltran domain-containing protein OS=Sousa chinensis OX=103600 GN=DBR06_SOUSAS30610032 PE=3 SV=1	APRT
272	5.28	3	tr|A0A5C1K542|A0A5C1K542_STEAT	Galactosamine-6 sulfatase OS=Stenella attenuata OX=9735 GN=GALNS PE=4 SV=1	GALNS
273	5.17	3	tr|A0A2U4BL51|A0A2U4BL51_TURTR	nuclear migration protein nudC isoform X1 OS=Tursiops truncatus OX=9739 GN=NUDC PE=4 SV=1	NUDC
274	5.09	3	tr|A0A484GJN0|A0A484GJN0_SOUCH	Uncharacterized protein (Fragment) OS=Sousa chinensis OX=103600 GN=DBR06_SOUSAS1110024 PE=4 SV=1	CNTN1
275	5.02	3	tr|A0A2U3ZYV1|A0A2U3ZYV1_TURTR	TBC1 domain family member 15 isoform X2 OS=Tursiops truncatus OX=9739 GN=TBC1D15 PE=4 SV=1	TBC1D15
276	9.1	7	tr|A0A484GVL3|A0A484GVL3_SOUCH	Uncharacterized protein OS=Sousa chinensis OX=103600 GN=DBR06_SOUSAS2110146 PE=3 SV=1	ARF4
277	4.97	3	tr|A0A2U4AU18|A0A2U4AU18_TURTR	ubiquitin carboxyl-terminal hydrolase 7 isoform X1 OS=Tursiops truncatus OX=9739 GN=USP7 PE=3 SV=1	USP7
278	4.85	3	tr|A0A2U4CS06|A0A2U4CS06_TURTR	ubiquitin-conjugating enzyme E2 N OS=Tursiops truncatus OX=9739 GN=UBE2N PE=3 SV=1	UBE2N
279	4.83	3	tr|A0A484GMY4|A0A484GMY4_SOUCH	Glyco_18 domain-containing protein (Fragment) OS=Sousa chinensis OX=103600 GN=DBR06_SOUSAS35410009 PE=4 SV=1	CHID1
280	4.86	4	tr|A0A2U4B606|A0A2U4B606_TURTR	cysteine-rich with EGF-like domain protein 2 OS=Tursiops truncatus OX=9739 GN=CRELD2 PE=4 SV=1	CRELD2
281	4.73	3	tr|A0A2U4AQ40|A0A2U4AQ40_TURTR	destrin OS=Tursiops truncatus OX=9739 GN=DSTN PE=3 SV=1	DSTN
282	4.57	4	tr|A0A2U4A854|A0A2U4A854_TURTR	neuronal membrane glycoprotein M6-a OS=Tursiops truncatus OX=9739 GN=GPM6A PE=4 SV=1	GPM6A
283	6.6	4	tr|A0A2U4B7U1|A0A2U4B7U1_TURTR	tubulin beta-4B chain-like OS=Tursiops truncatus OX=9739 GN=LOC101334418 PE=4 SV=1	TUBB4B
284	4.52	5	tr|A0A2U4AL05|A0A2U4AL05_TURTR	Ubiquitin carboxyl-terminal hydrolase OS=Tursiops truncatus OX=9739 GN=USP5 PE=3 SV=1	USP5
285	4.58	5	tr|A0A484GFK9|A0A484GFK9_SOUCH	ILEI domain-containing protein OS=Sousa chinensis OX=103600 GN=DBR06_SOUSAS16210031 PE=4 SV=1	FAM3C
286	4.49	7	tr|A0A2U3V146|A0A2U3V146_TURTR	Fructose-bisphosphate aldolase OS=Tursiops truncatus OX=9739 GN=ALDOC PE=3 SV=1	ALDOC
287	8.05	5	tr|A0A2U4CLI0|A0A2U4CLI0_TURTR	microtubule-associated proteins 1A/1B light chain 3A OS=Tursiops truncatus OX=9739 GN=MAP1LC3A PE=3 SV=1	MAP1LC3A
288	4.38	3	tr|A0A484GQT3|A0A484GQT3_SOUCH	CN hydrolase domain-containing protein (Fragment) OS=Sousa chinensis OX=103600 GN=DBR06_SOUSAS27910060 PE=4 SV=1	NIT1
289	4.3	3	tr|A0A484GNW9|A0A484GNW9_SOUCH	UMP-CMP kinase OS=Sousa chinensis OX=103600 GN=CMPK1 PE=3 SV=1	CMPK1
290	4.36	3	tr|A0A2U4BUQ6|A0A2U4BUQ6_TURTR	disintegrin and metalloproteinase domain-containing protein 28 OS=Tursiops truncatus OX=9739 GN=ADAM28 PE=4 SV=1	ADAM28
291	4.17	4	tr|A0A2U4C073|A0A2U4C073_TURTR	lysosomal-associated transmembrane protein 4A OS=Tursiops truncatus OX=9739 GN=LAPTM4A PE=4 SV=1	LAPTM4A
292	4.16	2	tr|A0A484H3E4|A0A484H3E4_SOUCH	Glucose-6-phosphate isomerase OS=Sousa chinensis OX=103600 GN=DBR06_SOUSAS1610156 PE=3 SV=1	GPI
293	5.22	3	tr|A0A2U4BLI5|A0A2U4BLI5_TURTR	Alpha-L-fucosidase OS=Tursiops truncatus OX=9739 GN=FUCA1 PE=3 SV=1	FUCA1
294	4.12	3	tr|A0A484GT60|A0A484GT60_SOUCH	J domain-containing protein OS=Sousa chinensis OX=103600 GN=DBR06_SOUSAS1710175 PE=4 SV=1	DNAJB3
295	4.12	3	tr|A0A484GN39|A0A484GN39_SOUCH	Amidase domain-containing protein OS=Sousa chinensis OX=103600 GN=DBR06_SOUSAS210294 PE=4 SV=1	FAAH
296	4.11	2	tr|A0A484GJX1|A0A484GJX1_SOUCH	Serine/threonine-protein phosphatase OS=Sousa chinensis OX=103600 GN=DBR06_SOUSAS810107 PE=3 SV=1	PPP1CC
297	4.11	2	tr|A0A2U4BHM1|A0A2U4BHM1_TURTR	haloacid dehalogenase-like hydrolase domain-containing protein 2 isoform X2 OS=Tursiops truncatus OX=9739 GN=HDHD2 PE=4 SV=1	HDHD2
298	10.16	5	tr|A0A2U3V4Z0|A0A2U3V4Z0_TURTR	ras-related protein Rab-10 isoform X1 OS=Tursiops truncatus OX=9739 GN=RAB10 PE=4 SV=1	RAB10
299	4.12	4	tr|A0A484GJ81|A0A484GJ81_SOUCH	Uncharacterized protein OS=Sousa chinensis OX=103600 GN=DBR06_SOUSAS44410026 PE=4 SV=1	MYADM
300	4.07	3	tr|A0A2U3UZ03|A0A2U3UZ03_TURTR	pantetheinase OS=Tursiops truncatus OX=9739 GN=VNN1 PE=4 SV=1	VNN1
301	4.06	2	tr|A0A484GY54|A0A484GY54_SOUCH	PlsC domain-containing protein OS=Sousa chinensis OX=103600 GN=DBR06_SOUSAS9410047 PE=4 SV=1	LPCAT4
302	4.05	2	tr|A0A2U4CBN4|A0A2U4CBN4_TURTR	ras-related protein Rab-7a OS=Tursiops truncatus OX=9739 GN=RAB7A PE=4 SV=1	RAB7A
303	4.04	2	tr|A0A387L8Q6|A0A387L8Q6_PSECS	Solute carrier family 44, member 4 OS=Pseudorca crassidens OX=82174 GN=SLC44A4 PE=3 SV=1	SLC44A4
304	4.04	3	tr|A0A2U4A7X5|A0A2U4A7X5_TURTR	disintegrin and metalloproteinase domain-containing protein 32 isoform X1 OS=Tursiops truncatus OX=9739 GN=LOC101331361 PE=4 SV=1	ADAM32
305	4.04	2	tr|A0A484GWZ7|A0A484GWZ7_SOUCH	Spermatogenesis-associated protein 20 OS=Sousa chinensis OX=103600 GN=DBR06_SOUSAS8210210 PE=4 SV=1	SPATA20
306	4.03	3	tr|A0A2U4BLH4|A0A2U4BLH4_TURTR	Chloride intracellular channel protein OS=Tursiops truncatus OX=9739 GN=CLIC4 PE=3 SV=1	CLIC4
307	4.05	2	tr|A0A2U4APQ7|A0A2U4APQ7_TURTR	glycerol-3-phosphate phosphatase isoform X1 OS=Tursiops truncatus OX=9739 GN=PGP PE=3 SV=1	PGP
308	4.02	2	tr|A0A484GH21|A0A484GH21_SOUCH	Proteasome subunit alpha type OS=Sousa chinensis OX=103600 GN=DBR06_SOUSAS39610005 PE=3 SV=1	PSMA1
309	8.23	6	tr|A0A484GI73|A0A484GI73_SOUCH	Dynein light chain OS=Sousa chinensis OX=103600 GN=DBR06_SOUSAS2810031 PE=3 SV=1	DYNLL2
310	4.02	2	tr|A0A484GJ25|A0A484GJ25_SOUCH	Peptidase S1 domain-containing protein OS=Sousa chinensis OX=103600 GN=DBR06_SOUSAS8910045 PE=3 SV=1	DBR06_SOUSAS8910045
311	4.01	2	tr|A0A2U4ADK8|A0A2U4ADK8_TURTR	Coatomer subunit gamma OS=Tursiops truncatus OX=9739 GN=COPG2 PE=3 SV=1	COPG2
312	22.68	14	tr|A0A2U4AE60|A0A2U4AE60_TURTR	tubulin beta chain OS=Tursiops truncatus OX=9739 GN=LOC109547065 PE=4 SV=1	TUBB4B
313	12.21	6	tr|A0A2U3V3I9|A0A2U3V3I9_TURTR	ras-related protein Rab-1B OS=Tursiops truncatus OX=9739 GN=RAB1B PE=4 SV=1	RAB1B
314	6.41	3	tr|A0A2U4C3M3|A0A2U4C3M3_TURTR	Nucleoside diphosphate kinase OS=Tursiops truncatus OX=9739 GN=LOC101338302 PE=3 SV=1	NME1
315	4	2	tr|A0A484GKU0|A0A484GKU0_SOUCH	Ig-like domain-containing protein (Fragment) OS=Sousa chinensis OX=103600 GN=DBR06_SOUSAS10810004 PE=4 SV=1	ZPBP
316	4	3	tr|A0A2U3VAP7|A0A2U3VAP7_TURTR	endogenous retrovirus group V member 2 Env polyprotein-like OS=Tursiops truncatus OX=9739 GN=LOC101333073 PE=4 SV=1	LOC101333073
317	4	3	tr|A0A484GTD7|A0A484GTD7_SOUCH	AMP-binding domain-containing protein OS=Sousa chinensis OX=103600 GN=DBR06_SOUSAS1710087 PE=4 SV=1	ACSL3
318	4	3	tr|A0A2U4B8I1|A0A2U4B8I1_TURTR	protein disulfide-isomerase A4-like OS=Tursiops truncatus OX=9739 GN=LOC101316972 PE=3 SV=1	PDIA4
319	4	2	tr|A0A2U4B4Q4|A0A2U4B4Q4_TURTR	neutral alpha-glucosidase AB isoform X2 OS=Tursiops truncatus OX=9739 GN=GANAB PE=3 SV=1	GANAB
320	4	3	tr|A0A2U4AUP6|A0A2U4AUP6_TURTR	5'-nucleotidase domain-containing protein 1-like OS=Tursiops truncatus OX=9739 GN=LOC109548982 PE=4 SV=1	NT5DC1
321	4	18	tr|A0A484H348|A0A484H348_SOUCH	Uncharacterized protein (Fragment) OS=Sousa chinensis OX=103600 GN=DBR06_SOUSAS9910031 PE=3 SV=1	CALM1
322	4	2	tr|A0A484H110|A0A484H110_SOUCH	Protein tweety homolog OS=Sousa chinensis OX=103600 GN=DBR06_SOUSAS9810133 PE=3 SV=1	TTYH3
323	4	2	tr|A0A484GRD7|A0A484GRD7_SOUCH	Pept_C1 domain-containing protein OS=Sousa chinensis OX=103600 GN=DBR06_SOUSAS9210048 PE=3 SV=1	CTSZ
324	4	2	tr|A0A484GKT9|A0A484GKT9_SOUCH	Uncharacterized protein OS=Sousa chinensis OX=103600 GN=DBR06_SOUSAS11510026 PE=3 SV=1	SGPL1
325	4	2	tr|A0A2U4CR68|A0A2U4CR68_TURTR	tryptophan--tRNA ligase, cytoplasmic OS=Tursiops truncatus OX=9739 GN=WARS PE=3 SV=1	WARS
326	4	2	tr|A0A2U4CMU2|A0A2U4CMU2_TURTR	ras-related protein Rab-8A OS=Tursiops truncatus OX=9739 GN=RAB8A PE=4 SV=1	RAB8A
327	4	2	tr|A0A2U4A7F6|A0A2U4A7F6_TURTR	Ubiquitin carboxyl-terminal hydrolase OS=Tursiops truncatus OX=9739 GN=UCHL3 PE=3 SV=1	UCHL3
328	4	2	tr|D3TTK4|D3TTK4_DELDE	Hemoglobin beta5 chain OS=Delphinus delphis OX=9728 PE=2 SV=1	D3TTK4
329	4	2	tr|A0A484H047|A0A484H047_SOUCH	Uncharacterized protein (Fragment) OS=Sousa chinensis OX=103600 GN=DBR06_SOUSAS19710019 PE=4 SV=1	CAPG
330	4	2	tr|A0A484GPD7|A0A484GPD7_SOUCH	Uncharacterized protein (Fragment) OS=Sousa chinensis OX=103600 GN=DBR06_SOUSAS22910004 PE=3 SV=1	DNAJA2
331	4	2	tr|A0A387LAE4|A0A387LAE4_PSECS	1-acyl-sn-glycerol-3-phosphate acyltransferase OS=Pseudorca crassidens OX=82174 GN=AGPAT1 PE=3 SV=1	AGPAT1
332	4	2	tr|A0A2U4BN46|A0A2U4BN46_TURTR	transmembrane emp24 domain-containing protein 4 OS=Tursiops truncatus OX=9739 GN=TMED4 PE=3 SV=1	TMED4
333	4	2	tr|A0A2U4BME2|A0A2U4BME2_TURTR	galectin-3-binding protein OS=Tursiops truncatus OX=9739 GN=LGALS3BP PE=4 SV=1	LGALS3BP
334	4	2	tr|A0A2U4BLM6|A0A2U4BLM6_TURTR	cell division control protein 42 homolog OS=Tursiops truncatus OX=9739 GN=CDC42 PE=4 SV=1	CDC42
335	4	2	tr|A0A2U4AXS0|A0A2U4AXS0_TURTR	phospholipid phosphatase 1 isoform X1 OS=Tursiops truncatus OX=9739 GN=PLPP1 PE=4 SV=1	PLPP1
336	4	2	tr|A0A2U4ADE6|A0A2U4ADE6_TURTR	F-box only protein 36 OS=Tursiops truncatus OX=9739 GN=FBXO36 PE=4 SV=1	FBXO36
337	4	2	tr|A0A2U4AAH7|A0A2U4AAH7_TURTR	Apolipoprotein D OS=Tursiops truncatus OX=9739 GN=APOD PE=3 SV=1	APOD
338	4.02	3	tr|A0A484GPV7|A0A484GPV7_SOUCH	Uncharacterized protein OS=Sousa chinensis OX=103600 GN=DBR06_SOUSAS14910013 PE=4 SV=1	GNA14
339	3.96	2	tr|A0A484GNR1|A0A484GNR1_SOUCH	Uncharacterized protein OS=Sousa chinensis OX=103600 GN=DBR06_SOUSAS310210 PE=4 SV=1	RABGAP1
340	3.97	2	tr|A0A2U4BR92|A0A2U4BR92_TURTR	serine protease HTRA1 OS=Tursiops truncatus OX=9739 GN=HTRA1 PE=4 SV=1	HTRA1
341	3.92	2	tr|A0A484H0U1|A0A484H0U1_SOUCH	UBX domain-containing protein OS=Sousa chinensis OX=103600 GN=DBR06_SOUSAS27010010 PE=4 SV=1	FAF2
342	4.05	6	tr|A0A2U3UZK5|A0A2U3UZK5_TURTR	cathepsin L1 OS=Tursiops truncatus OX=9739 GN=LOC101324954 PE=3 SV=1	CTSL
343	6.01	3	tr|A0A2U4C069|A0A2U4C069_TURTR	14-3-3 protein theta OS=Tursiops truncatus OX=9739 GN=YWHAQ PE=3 SV=1	YWHAQ
344	3.68	2	tr|A0A484GY46|A0A484GY46_SOUCH	Proteasome subunit beta OS=Sousa chinensis OX=103600 GN=DBR06_SOUSAS8210275 PE=3 SV=1	PSMB6
345	3.68	2	tr|A0A2U4B6Z5|A0A2U4B6Z5_TURTR	Acyl-CoA-binding domain-containing protein 5 OS=Tursiops truncatus OX=9739 GN=ACBD5 PE=4 SV=1	ACBD5
346	3.66	2	tr|A0A484GQ66|A0A484GQ66_SOUCH	Uncharacterized protein (Fragment) OS=Sousa chinensis OX=103600 GN=DBR06_SOUSAS9210003 PE=4 SV=1	ADAM10
347	4.76	3	tr|A0A2U4AAF3|A0A2U4AAF3_TURTR	melanotransferrin OS=Tursiops truncatus OX=9739 GN=MELTF PE=3 SV=1	MELTF
348	3.62	2	tr|A0A484GZV6|A0A484GZV6_SOUCH	Uncharacterized protein (Fragment) OS=Sousa chinensis OX=103600 GN=DBR06_SOUSAS7910064 PE=4 SV=1	BRI3BP
349	3.55	2	tr|A0A484GX91|A0A484GX91_SOUCH	Saposin B-type domain-containing protein (Fragment) OS=Sousa chinensis OX=103600 GN=DBR06_SOUSAS15710064 PE=4 SV=1	SMPD1
350	3.52	3	tr|A0A2U4CPC4|A0A2U4CPC4_TURTR	Proteasome subunit beta OS=Tursiops truncatus OX=9739 GN=PSMB1 PE=3 SV=1	PSMB1
351	3.43	2	tr|A0A484H209|A0A484H209_SOUCH	Profilin (Fragment) OS=Sousa chinensis OX=103600 GN=DBR06_SOUSAS27010034 PE=3 SV=1	PFN3
352	3.41	2	tr|A0A484H0B2|A0A484H0B2_SOUCH	DUF89 domain-containing protein (Fragment) OS=Sousa chinensis OX=103600 GN=DBR06_SOUSAS13310027 PE=4 SV=1	ARMT1
353	3.4	2	tr|A0A2U3V4N7|A0A2U3V4N7_TURTR	ubiquitin-conjugating enzyme E2 K isoform X1 OS=Tursiops truncatus OX=9739 GN=UBE2K PE=4 SV=1	UBE2K
354	3.03	3	tr|A0A484GNP2|A0A484GNP2_SOUCH	PHB domain-containing protein (Fragment) OS=Sousa chinensis OX=103600 GN=DBR06_SOUSAS310185 PE=4 SV=1	STOM
355	3	2	tr|A0A484GHJ5|A0A484GHJ5_SOUCH	Uncharacterized protein (Fragment) OS=Sousa chinensis OX=103600 GN=DBR06_SOUSAS2810133 PE=3 SV=1	EIF4A1
356	3.09	2	tr|A0A2U4B6I1|A0A2U4B6I1_TURTR	Mannosyltransferase OS=Tursiops truncatus OX=9739 GN=ALG12 PE=3 SV=1	ALG12
357	2.92	2	tr|A0A2U4CL32|A0A2U4CL32_TURTR	BPI fold-containing family A member 3 OS=Tursiops truncatus OX=9739 GN=BPIFA3 PE=4 SV=1	BPIFA3
358	2.91	2	tr|S6AV86|S6AV86_TURTR	Haptoglobin OS=Tursiops truncatus OX=9739 PE=2 SV=1	S6AV86
359	2.91	3	tr|A0A2U4CQ37|A0A2U4CQ37_TURTR	peroxiredoxin-6 OS=Tursiops truncatus OX=9739 GN=PRDX6 PE=4 SV=1	PRDX6
360	2.9	3	tr|A0A2U4A121|A0A2U4A121_TURTR	UPF0577 protein KIAA1324 homolog OS=Tursiops truncatus OX=9739 GN=KIAA1324 PE=4 SV=1	KIAA1324
361	2.87	3	tr|A0A2U4BZK3|A0A2U4BZK3_TURTR	LOW QUALITY PROTEIN: prolactin regulatory element-binding protein OS=Tursiops truncatus OX=9739 GN=PREB PE=4 SV=1	PREB
362	2.77	2	tr|A0A2U4CHC7|A0A2U4CHC7_TURTR	Serine/threonine-protein phosphatase 2A activator OS=Tursiops truncatus OX=9739 GN=PTPA PE=3 SV=1	PTPA
363	2.76	2	tr|A0A2U4AYI9|A0A2U4AYI9_TURTR	inactive polypeptide N-acetylgalactosaminyltransferase-like protein 5 OS=Tursiops truncatus OX=9739 GN=GALNTL5 PE=4 SV=1	GALNTL5
364	2.74	4	tr|A0A484GR18|A0A484GR18_SOUCH	Uncharacterized protein OS=Sousa chinensis OX=103600 GN=DBR06_SOUSAS5810094 PE=3 SV=1	ENTPD5
365	2.72	2	tr|B6VQP7|B6VQP7_GLOMA	Ferritin OS=Globicephala macrorhynchus OX=38241 GN=FT PE=2 SV=1	FT
366	2.64	3	tr|A0A2U4APR3|A0A2U4APR3_TURTR	izumo sperm-egg fusion protein 1 isoform X3 OS=Tursiops truncatus OX=9739 GN=IZUMO1 PE=4 SV=1	IZUMO1
367	2.64	2	tr|A0A484GRT3|A0A484GRT3_SOUCH	Lipase OS=Sousa chinensis OX=103600 GN=DBR06_SOUSAS110029 PE=3 SV=1	LIPA
368	2.62	3	tr|A0A2U4B229|A0A2U4B229_TURTR	DnaJ homolog subfamily C member 10 OS=Tursiops truncatus OX=9739 GN=DNAJC10 PE=4 SV=1	DNAJC10
369	2.59	2	tr|A0A2U4CDI0|A0A2U4CDI0_TURTR	CD44 antigen isoform X15 OS=Tursiops truncatus OX=9739 GN=CD44 PE=4 SV=1	CD44
370	2.78	2	tr|A0A484GVJ8|A0A484GVJ8_SOUCH	Pro-epidermal growth factor OS=Sousa chinensis OX=103600 GN=DBR06_SOUSAS10310029 PE=4 SV=1	EGF
371	2.54	2	tr|A0A2U4C7Y5|A0A2U4C7Y5_TURTR	Signal peptidase complex catalytic subunit SEC11 OS=Tursiops truncatus OX=9739 GN=SEC11A PE=3 SV=1	SEC11A
372	2.53	2	tr|A0A484GVY1|A0A484GVY1_SOUCH	Uncharacterized protein OS=Sousa chinensis OX=103600 GN=DBR06_SOUSAS2110093 PE=4 SV=1	ACOT7
373	2.52	2	tr|A0A2U3V4W5|A0A2U3V4W5_TURTR	beta-defensin 136 OS=Tursiops truncatus OX=9739 GN=DEFB136 PE=4 SV=1	DEFB136
374	2.38	2	tr|A0A2U4CCM0|A0A2U4CCM0_TURTR	LOW QUALITY PROTEIN: ADP-ribosylation factor-like protein 8B OS=Tursiops truncatus OX=9739 GN=ARL8B PE=3 SV=1	ARL8B
375	2.32	2	tr|A0A484GT52|A0A484GT52_SOUCH	Cog4 domain-containing protein OS=Sousa chinensis OX=103600 GN=DBR06_SOUSAS110415 PE=4 SV=1	COG4
376	2.25	1	tr|A0A2U3V204|A0A2U3V204_TURTR	transmembrane protein 205 OS=Tursiops truncatus OX=9739 GN=TMEM205 PE=4 SV=1	TMEM205
377	2.2	1	tr|A0A2U4BB68|A0A2U4BB68_TURTR	protein phosphatase 1 regulatory subunit 7 isoform X3 OS=Tursiops truncatus OX=9739 GN=PPP1R7 PE=4 SV=1	PPP1R7
378	2.19	2	tr|A0A484GVS2|A0A484GVS2_SOUCH	Uncharacterized protein OS=Sousa chinensis OX=103600 GN=DBR06_SOUSAS2110009 PE=4 SV=1	AGRN
379	2.24	1	tr|A0A2U4AJE3|A0A2U4AJE3_TURTR	RB1-inducible coiled-coil protein 1 isoform X2 OS=Tursiops truncatus OX=9739 GN=RB1CC1 PE=4 SV=1	RB1CC1
380	2.16	2	tr|A0A2U4AKJ2|A0A2U4AKJ2_TURTR	Peptidylprolyl isomerase OS=Tursiops truncatus OX=9739 GN=FKBP4 PE=4 SV=1	FKBP4
381	2.1	1	tr|A0A484GM19|A0A484GM19_SOUCH	ACTL7A_N domain-containing protein (Fragment) OS=Sousa chinensis OX=103600 GN=DBR06_SOUSAS310090 PE=3 SV=1	ACTL7A
382	2.17	2	tr|A0A484GIH6|A0A484GIH6_SOUCH	Uncharacterized protein OS=Sousa chinensis OX=103600 GN=DBR06_SOUSAS2810062 PE=4 SV=1	PTRH2
383	2.09	2	tr|A0A2U3V4I3|A0A2U3V4I3_TURTR	protein FAM134A isoform X1 OS=Tursiops truncatus OX=9739 GN=FAM134A PE=4 SV=1	FAM134A
384	2.08	1	tr|A0A2U4BLY1|A0A2U4BLY1_TURTR	lysosomal alpha-glucosidase-like OS=Tursiops truncatus OX=9739 GN=LOC101334225 PE=3 SV=1	GAA
385	2.07	2	tr|A0A484GZQ6|A0A484GZQ6_SOUCH	Uncharacterized protein (Fragment) OS=Sousa chinensis OX=103600 GN=DBR06_SOUSAS9810073 PE=4 SV=1	BRI3
386	2.07	2	tr|A0A2U4CQI0|A0A2U4CQI0_TURTR	GLIPR1-like protein 2 OS=Tursiops truncatus OX=9739 GN=GLIPR1L2 PE=4 SV=1	GLIPR1L2
387	2.06	1	tr|A0A2U4AJM4|A0A2U4AJM4_TURTR	ubiquitin-conjugating enzyme E2 R1 OS=Tursiops truncatus OX=9739 GN=CDC34 PE=3 SV=1	CDC34
388	2.06	2	tr|A0A2U4A662|A0A2U4A662_TURTR	ran-specific GTPase-activating protein isoform X1 OS=Tursiops truncatus OX=9739 GN=RANBP1 PE=4 SV=1	RANBP1
389	2.08	4	tr|A0A484H2K1|A0A484H2K1_SOUCH	Uncharacterized protein OS=Sousa chinensis OX=103600 GN=DBR06_SOUSAS28010006 PE=4 SV=1	PDCD6
390	2.06	1	tr|I1E388|I1E388_TURTR	Acid phosphatase type 5 (Fragment) OS=Tursiops truncatus OX=9739 GN=ACP5 PE=2 SV=1	ACP5
391	2.06	1	tr|A0A2U4BZ51|A0A2U4BZ51_TURTR	exportin-1 isoform X2 OS=Tursiops truncatus OX=9739 GN=XPO1 PE=4 SV=1	XPO1
392	2.05	2	tr|A0A2U4AF97|A0A2U4AF97_TURTR	Proteasome endopeptidase complex OS=Tursiops truncatus OX=9739 GN=PSMA6 PE=3 SV=1	PSMA6
393	2.05	2	tr|A0A387L8N9|A0A387L8N9_PSECS	Casein kinase II subunit beta OS=Pseudorca crassidens OX=82174 GN=CSNK2B PE=3 SV=1	CSNK2B
394	2.04	1	tr|A0A484GQF5|A0A484GQF5_SOUCH	WD_REPEATS_REGION domain-containing protein (Fragment) OS=Sousa chinensis OX=103600 GN=DBR06_SOUSAS27910037 PE=4 SV=1	COPA
395	2.04	2	tr|A0A2U4B7R4|A0A2U4B7R4_TURTR	dipeptidyl peptidase 2 OS=Tursiops truncatus OX=9739 GN=DPP7 PE=4 SV=1	DPP7
396	2.04	1	tr|A0A2U4BST8|A0A2U4BST8_TURTR	rho GDP-dissociation inhibitor 1 OS=Tursiops truncatus OX=9739 GN=ARHGDIA PE=4 SV=1	ARHGDIA
397	2.28	1	tr|A0A2U4AX03|A0A2U4AX03_TURTR	serine incorporator 5 isoform X2 OS=Tursiops truncatus OX=9739 GN=SERINC5 PE=4 SV=1	SERINC5
398	2.04	2	tr|A0A484GVU4|A0A484GVU4_SOUCH	Hyaluronidase OS=Sousa chinensis OX=103600 GN=DBR06_SOUSAS2110244 PE=3 SV=1	HYAL2
399	2.04	1	tr|A0A2U4BM09|A0A2U4BM09_TURTR	conserved oligomeric Golgi complex subunit 1 OS=Tursiops truncatus OX=9739 GN=COG1 PE=4 SV=1	COG1
400	2.04	2	tr|A0A2U3ZYL2|A0A2U3ZYL2_TURTR	N-acetylglucosamine-6-sulfatase OS=Tursiops truncatus OX=9739 GN=GNS PE=3 SV=1	GNS
401	2.04	2	tr|A0A2U4AU50|A0A2U4AU50_TURTR	coiled-coil domain-containing protein 126 OS=Tursiops truncatus OX=9739 GN=CCDC126 PE=4 SV=1	CCDC126
402	2.03	1	tr|A0A484GLB6|A0A484GLB6_SOUCH	Transaldolase OS=Sousa chinensis OX=103600 GN=DBR06_SOUSAS35410021 PE=3 SV=1	TALDO1
403	2.02	2	tr|A0A2U4AP36|A0A2U4AP36_TURTR	Platelet-activating factor acetylhydrolase IB subunit alpha OS=Tursiops truncatus OX=9739 GN=PAFAH1B1 PE=3 SV=1	PAFAH1B1
404	2.02	1	tr|A0A2U4CCJ4|A0A2U4CCJ4_TURTR	neural cell adhesion molecule L1-like protein isoform X2 OS=Tursiops truncatus OX=9739 GN=CHL1 PE=4 SV=1	CHL1
405	2.02	2	tr|A0A2U4BRC7|A0A2U4BRC7_TURTR	phospholysine phosphohistidine inorganic pyrophosphate phosphatase isoform X2 OS=Tursiops truncatus OX=9739 GN=LHPP PE=4 SV=1	LHPP
406	2.02	1	tr|A0A484GTC4|A0A484GTC4_SOUCH	NTF2 domain-containing protein OS=Sousa chinensis OX=103600 GN=DBR06_SOUSAS110498 PE=4 SV=1	NUTF2
407	2.01	1	tr|A0A484GWM6|A0A484GWM6_SOUCH	Uncharacterized protein OS=Sousa chinensis OX=103600 GN=DBR06_SOUSAS8210063 PE=3 SV=1	KRT13
408	2.01	1	tr|A0A2U4BSN7|A0A2U4BSN7_TURTR	Proteasome subunit alpha type OS=Tursiops truncatus OX=9739 GN=PSMA2 PE=3 SV=1	PSMA2
409	2.01	1	tr|A0A2U4AD14|A0A2U4AD14_TURTR	Cation-transporting ATPase OS=Tursiops truncatus OX=9739 GN=ATP13A4 PE=3 SV=1	ATP13A4
410	2.01	1	tr|A0A2U3V5B8|A0A2U3V5B8_TURTR	antithrombin-III isoform X2 OS=Tursiops truncatus OX=9739 GN=SERPINC1 PE=3 SV=1	SERPINC1
411	2.01	1	tr|A0A484H3V7|A0A484H3V7_SOUCH	PRA1 family protein OS=Sousa chinensis OX=103600 GN=DBR06_SOUSAS1610365 PE=3 SV=1	RABAC1
412	2.01	2	tr|A0A2U4BY01|A0A2U4BY01_TURTR	cilia- and flagella-associated protein 36 OS=Tursiops truncatus OX=9739 GN=CFAP36 PE=4 SV=1	CFAP36
413	2.01	1	tr|A0A2U4BFI6|A0A2U4BFI6_TURTR	olfactomedin-4 OS=Tursiops truncatus OX=9739 GN=OLFM4 PE=4 SV=1	OLFM4
414	25.52	20	tr|A0A484GYQ2|A0A484GYQ2_SOUCH	Uncharacterized protein OS=Sousa chinensis OX=103600 GN=DBR06_SOUSAS9410064 PE=3 SV=1	ACTC1
415	13.99	16	tr|A0A2U4C8Z9|A0A2U4C8Z9_TURTR	LOW QUALITY PROTEIN: gelsolin OS=Tursiops truncatus OX=9739 GN=GSN PE=4 SV=1	GSN
416	9.25	5	tr|A0A2U4AK47|A0A2U4AK47_TURTR	Annexin OS=Tursiops truncatus OX=9739 GN=ANXA11 PE=3 SV=1	ANXA11
417	6	3	tr|A0A484GYV1|A0A484GYV1_SOUCH	Rab GDP dissociation inhibitor (Fragment) OS=Sousa chinensis OX=103600 GN=DBR06_SOUSAS40310031 PE=3 SV=1	GDI1
418	4.97	3	tr|A0A2U4AG84|A0A2U4AG84_TURTR	heat shock 70 kDa protein 4 isoform X1 OS=Tursiops truncatus OX=9739 GN=HSPA4 PE=4 SV=1	HSPA4
419	4	2	tr|A0A2U3V3P5|A0A2U3V3P5_TURTR	peroxiredoxin-2 OS=Tursiops truncatus OX=9739 GN=PRDX2 PE=4 SV=1	PRDX2
420	4	2	tr|A0A484GUC2|A0A484GUC2_SOUCH	Glyco_hydro_35 domain-containing protein OS=Sousa chinensis OX=103600 GN=DBR06_SOUSAS1710054 PE=3 SV=1	GLB1L
421	2.03	2	tr|A0A2U3UZI3|A0A2U3UZI3_TURTR	Mannose-6-phosphate isomerase OS=Tursiops truncatus OX=9739 GN=MPI PE=3 SV=1	MPI
422	2	1	tr|A0A2U4CBF1|A0A2U4CBF1_TURTR	keratin, type II cytoskeletal 5 OS=Tursiops truncatus OX=9739 GN=KRT5 PE=3 SV=1	KRT5
423	2	1	tr|A0A484GU93|A0A484GU93_SOUCH	Uncharacterized protein OS=Sousa chinensis OX=103600 GN=DBR06_SOUSAS2110237 PE=4 SV=1	TMEM115
424	2	1	tr|A0A484GLF9|A0A484GLF9_SOUCH	Uncharacterized protein OS=Sousa chinensis OX=103600 GN=DBR06_SOUSAS310027 PE=4 SV=1	STT3B
425	2	2	tr|A0A484GHN0|A0A484GHN0_SOUCH	Uncharacterized protein OS=Sousa chinensis OX=103600 GN=DBR06_SOUSAS9710038 PE=4 SV=1	RCN2
426	2	1	tr|A0A2U4CEM4|A0A2U4CEM4_TURTR	importin-7 isoform X2 OS=Tursiops truncatus OX=9739 GN=IPO7 PE=4 SV=1	IPO7
427	2	2	tr|A0A2U4C8C8|A0A2U4C8C8_TURTR	fetuin-B isoform X1 OS=Tursiops truncatus OX=9739 GN=FETUB PE=4 SV=1	FETUB
428	2	1	tr|A0A484H3M1|A0A484H3M1_SOUCH	Uncharacterized protein OS=Sousa chinensis OX=103600 GN=DBR06_SOUSAS1610260 PE=4 SV=1	ACTN4
429	2	1	tr|A0A484H139|A0A484H139_SOUCH	Annexin OS=Sousa chinensis OX=103600 GN=DBR06_SOUSAS38710005 PE=3 SV=1	ANXA2
430	2	1	tr|A0A484GY16|A0A484GY16_SOUCH	Uncharacterized protein (Fragment) OS=Sousa chinensis OX=103600 GN=DBR06_SOUSAS2910122 PE=4 SV=1	PFKL
431	2	1	tr|A0A484GXR5|A0A484GXR5_SOUCH	Uncharacterized protein OS=Sousa chinensis OX=103600 GN=DBR06_SOUSAS8210044 PE=4 SV=1	RAB5C
432	2	1	tr|A0A484GWE1|A0A484GWE1_SOUCH	Isocitrate dehydrogenase [NADP] OS=Sousa chinensis OX=103600 GN=DBR06_SOUSAS4610093 PE=3 SV=1	IDH1
433	2	1	tr|A0A484GUP0|A0A484GUP0_SOUCH	Uncharacterized protein (Fragment) OS=Sousa chinensis OX=103600 GN=DBR06_SOUSAS2110069 PE=3 SV=1	ACTRT2
434	2	1	tr|A0A484GTA8|A0A484GTA8_SOUCH	SERPIN domain-containing protein OS=Sousa chinensis OX=103600 GN=DBR06_SOUSAS1710094 PE=3 SV=1	SERPINE2
435	2	1	tr|A0A484GRV3|A0A484GRV3_SOUCH	CutC domain-containing protein (Fragment) OS=Sousa chinensis OX=103600 GN=DBR06_SOUSAS110133 PE=3 SV=1	CUTC
436	2	2	tr|A0A484GK07|A0A484GK07_SOUCH	Uncharacterized protein OS=Sousa chinensis OX=103600 GN=DBR06_SOUSAS810171 PE=4 SV=1	FAM114A2
437	2	1	tr|A0A484GJR3|A0A484GJR3_SOUCH	Uncharacterized protein (Fragment) OS=Sousa chinensis OX=103600 GN=DBR06_SOUSAS810190 PE=4 SV=1	TNIP1
438	2	2	tr|A0A484GGY6|A0A484GGY6_SOUCH	Uncharacterized protein OS=Sousa chinensis OX=103600 GN=DBR06_SOUSAS9710019 PE=3 SV=1	DNAJA4
439	2	1	tr|A0A2U4CB18|A0A2U4CB18_TURTR	EH domain-containing protein 1 OS=Tursiops truncatus OX=9739 GN=EHD1 PE=3 SV=1	EHD1
440	2	1	tr|A0A2U4BPL7|A0A2U4BPL7_TURTR	glutathione S-transferase omega-1 OS=Tursiops truncatus OX=9739 GN=GSTO1 PE=3 SV=1	GSTO1
441	2	1	tr|A0A2U4BFZ0|A0A2U4BFZ0_TURTR	conserved oligomeric Golgi complex subunit 3 isoform X2 OS=Tursiops truncatus OX=9739 GN=COG3 PE=4 SV=1	COG3
442	2	1	tr|A0A2U4BFL8|A0A2U4BFL8_TURTR	protein SGT1 homolog OS=Tursiops truncatus OX=9739 GN=SUGT1 PE=4 SV=1	SUGT1
443	2	2	tr|A0A2U4BD31|A0A2U4BD31_TURTR	dynamin-1-like protein isoform X7 OS=Tursiops truncatus OX=9739 GN=DNM1L PE=3 SV=1	DNM1L
444	2	1	tr|A0A2U4B6M2|A0A2U4B6M2_TURTR	sperm-associated antigen 6 isoform X2 OS=Tursiops truncatus OX=9739 GN=SPAG6 PE=4 SV=1	SPAG6
445	2	1	tr|A0A2U4B4L7|A0A2U4B4L7_TURTR	Vacuolar protein sorting-associated protein 35 OS=Tursiops truncatus OX=9739 GN=VPS35 PE=3 SV=1	VPS35
446	2	1	tr|A0A2U4B3Y1|A0A2U4B3Y1_TURTR	ras-related protein Ral-B isoform X2 OS=Tursiops truncatus OX=9739 GN=RALB PE=4 SV=1	RALB
447	2	1	tr|A0A2U4AZM4|A0A2U4AZM4_TURTR	uncharacterized protein KIAA2013 homolog OS=Tursiops truncatus OX=9739 GN=KIAA2013 PE=4 SV=1	KIAA2013
448	2	1	tr|A0A2U4AQV1|A0A2U4AQV1_TURTR	adhesion G-protein coupled receptor G2 isoform X14 OS=Tursiops truncatus OX=9739 GN=ADGRG2 PE=3 SV=1	ADGRG2
449	2	1	tr|A0A2U4ANX0|A0A2U4ANX0_TURTR	Bleomycin hydrolase OS=Tursiops truncatus OX=9739 GN=BLMH PE=3 SV=1	BLMH
450	2	1	tr|A0A2U4A989|A0A2U4A989_TURTR	Leucine carboxyl methyltransferase 1 OS=Tursiops truncatus OX=9739 GN=LCMT1 PE=3 SV=1	LCMT1
451	2	1	tr|A0A2U3VAF2|A0A2U3VAF2_TURTR	testis-expressed sequence 38 protein OS=Tursiops truncatus OX=9739 GN=TEX38 PE=4 SV=1	TEX38
452	2	1	tr|A0A2U3V9A7|A0A2U3V9A7_TURTR	stanniocalcin-1 OS=Tursiops truncatus OX=9739 GN=STC1 PE=4 SV=1	STC1
453	2	1	tr|A0A2U3V622|A0A2U3V622_TURTR	sialic acid synthase OS=Tursiops truncatus OX=9739 GN=NANS PE=4 SV=1	NANS
454	2	1	tr|A0A2U3V614|A0A2U3V614_TURTR	LOW QUALITY PROTEIN: inactive serine protease 54 OS=Tursiops truncatus OX=9739 GN=PRSS54 PE=4 SV=1	PRSS54
455	2	1	tr|A0A2U3V3X8|A0A2U3V3X8_TURTR	Glucose-6-phosphate 1-dehydrogenase OS=Tursiops truncatus OX=9739 GN=G6PD PE=3 SV=1	G6PD
456	2	1	tr|A0A2U3UZ92|A0A2U3UZ92_TURTR	voltage-dependent anion-selective channel protein 3 OS=Tursiops truncatus OX=9739 GN=VDAC3 PE=4 SV=1	VDAC3
457	2	1	tr|A0A484H6L0|A0A484H6L0_SOUCH	Rad60-SLD domain-containing protein (Fragment) OS=Sousa chinensis OX=103600 GN=DBR06_SOUSAS1610008 PE=4 SV=1	SUMO2
458	2	1	tr|A0A484H4W5|A0A484H4W5_SOUCH	Uncharacterized protein (Fragment) OS=Sousa chinensis OX=103600 GN=DBR06_SOUSAS1610108 PE=4 SV=1	COPG1
459	2	1	tr|A0A484H1Q3|A0A484H1Q3_SOUCH	Endo/exonuclease/phosphatase domain-containing protein (Fragment) OS=Sousa chinensis OX=103600 GN=DBR06_SOUSAS13010038 PE=4 SV=1	SMPD2
460	2	1	tr|A0A484H0P8|A0A484H0P8_SOUCH	L-type lectin-like domain-containing protein OS=Sousa chinensis OX=103600 GN=DBR06_SOUSAS27010031 PE=4 SV=1	LMAN2
461	2	1	tr|A0A484H0L7|A0A484H0L7_SOUCH	DDHD domain-containing protein OS=Sousa chinensis OX=103600 GN=DBR06_SOUSAS1510077 PE=4 SV=1	SEC23IP
462	2	1	tr|A0A484H0G7|A0A484H0G7_SOUCH	Uncharacterized protein OS=Sousa chinensis OX=103600 GN=DBR06_SOUSAS7910080 PE=3 SV=1	PIWIL1
463	2	1	tr|A0A484H0E2|A0A484H0E2_SOUCH	Uncharacterized protein (Fragment) OS=Sousa chinensis OX=103600 GN=DBR06_SOUSAS1310073 PE=4 SV=1	HSD17B4
464	2	1	tr|A0A484GZ95|A0A484GZ95_SOUCH	Endo/exonuclease/phosphatase domain-containing protein OS=Sousa chinensis OX=103600 GN=DBR06_SOUSAS40310034 PE=4 SV=1	DNASE1L1
465	2	1	tr|A0A484GWW5|A0A484GWW5_SOUCH	Uncharacterized protein OS=Sousa chinensis OX=103600 GN=DBR06_SOUSAS32610009 PE=4 SV=1	NME8
466	2	1	tr|A0A484GWG3|A0A484GWG3_SOUCH	Uncharacterized protein OS=Sousa chinensis OX=103600 GN=DBR06_SOUSAS2910135 PE=4 SV=1	POFUT2
467	2	1	tr|A0A484GW08|A0A484GW08_SOUCH	PKS_ER domain-containing protein OS=Sousa chinensis OX=103600 GN=DBR06_SOUSAS8210007 PE=4 SV=1	VAT1
468	2	1	tr|A0A484GUX8|A0A484GUX8_SOUCH	Uncharacterized protein (Fragment) OS=Sousa chinensis OX=103600 GN=DBR06_SOUSAS1710061 PE=3 SV=1	DNPEP
469	2	1	tr|A0A484GSD6|A0A484GSD6_SOUCH	Uncharacterized protein (Fragment) OS=Sousa chinensis OX=103600 GN=DBR06_SOUSAS110550 PE=4 SV=1	DBR06_SOUSAS110550
470	2	1	tr|A0A484GRW9|A0A484GRW9_SOUCH	Sperm surface protein Sp17 OS=Sousa chinensis OX=103600 GN=DBR06_SOUSAS110344 PE=4 SV=1	SPA17
471	2	1	tr|A0A484GPF5|A0A484GPF5_SOUCH	CASH domain-containing protein OS=Sousa chinensis OX=103600 GN=DBR06_SOUSAS5310099 PE=4 SV=1	SHCBP1L
472	2	1	tr|A0A484GNZ3|A0A484GNZ3_SOUCH	Uncharacterized protein (Fragment) OS=Sousa chinensis OX=103600 GN=DBR06_SOUSAS37110006 PE=4 SV=1	CPNE3
473	2	1	tr|A0A484GNN4|A0A484GNN4_SOUCH	Uncharacterized protein OS=Sousa chinensis OX=103600 GN=DBR06_SOUSAS310175 PE=4 SV=1	PSMD5
474	2	1	tr|A0A484GNG5|A0A484GNG5_SOUCH	Proteasome subunit alpha type (Fragment) OS=Sousa chinensis OX=103600 GN=DBR06_SOUSAS10010029 PE=3 SV=1	PSMA8
475	2	1	tr|A0A484GN72|A0A484GN72_SOUCH	Tetraspanin (Fragment) OS=Sousa chinensis OX=103600 GN=DBR06_SOUSAS210286 PE=3 SV=1	TSPAN1
476	2	1	tr|A0A484GLF0|A0A484GLF0_SOUCH	Uncharacterized protein OS=Sousa chinensis OX=103600 GN=DBR06_SOUSAS5910067 PE=4 SV=1	COG5
477	2	1	tr|A0A484GLA8|A0A484GLA8_SOUCH	Uncharacterized protein (Fragment) OS=Sousa chinensis OX=103600 GN=DBR06_SOUSAS16310022 PE=4 SV=1	SRPRB
478	2	1	tr|A0A484GL80|A0A484GL80_SOUCH	MARVEL domain-containing protein OS=Sousa chinensis OX=103600 GN=DBR06_SOUSAS5910058 PE=4 SV=1	SYPL1
479	2	1	tr|A0A484GK76|A0A484GK76_SOUCH	Uncharacterized protein (Fragment) OS=Sousa chinensis OX=103600 GN=DBR06_SOUSAS7510065 PE=4 SV=1	CLPTM1
480	2	1	tr|A0A484GK56|A0A484GK56_SOUCH	HD domain-containing protein OS=Sousa chinensis OX=103600 GN=DBR06_SOUSAS7510038 PE=4 SV=1	HDDC2
481	2	1	tr|A0A484GI54|A0A484GI54_SOUCH	Uncharacterized protein OS=Sousa chinensis OX=103600 GN=DBR06_SOUSAS33110012 PE=4 SV=1	DBR06_SOUSAS33110012
482	2	1	tr|A0A484GHN5|A0A484GHN5_SOUCH	Uncharacterized protein OS=Sousa chinensis OX=103600 GN=DBR06_SOUSAS35010013 PE=4 SV=1	AMACR
483	2	1	tr|A0A484GHG4|A0A484GHG4_SOUCH	Uncharacterized protein (Fragment) OS=Sousa chinensis OX=103600 GN=DBR06_SOUSAS33710033 PE=4 SV=1	MDH2
484	2	1	tr|A0A2U4CHV5|A0A2U4CHV5_TURTR	lysosome-associated membrane glycoprotein 2 isoform X3 OS=Tursiops truncatus OX=9739 GN=LAMP2 PE=3 SV=1	LAMP2
485	2	1	tr|A0A2U4CHU3|A0A2U4CHU3_TURTR	V-set and immunoglobulin domain-containing protein 1 OS=Tursiops truncatus OX=9739 GN=VSIG1 PE=4 SV=1	VSIG1
486	2	1	tr|A0A2U4CF99|A0A2U4CF99_TURTR	ras-related protein Rab-11A OS=Tursiops truncatus OX=9739 GN=RAB11A PE=4 SV=1	RAB11A
487	2	1	tr|A0A2U4CDS7|A0A2U4CDS7_TURTR	very-long-chain 3-oxoacyl-CoA reductase isoform X2 OS=Tursiops truncatus OX=9739 GN=HSD17B12 PE=3 SV=1	HSD17B12
488	2	1	tr|A0A2U4CB41|A0A2U4CB41_TURTR	perilipin-3 OS=Tursiops truncatus OX=9739 GN=PLIN3 PE=4 SV=1	PLIN3
489	2	1	tr|A0A2U4CAZ1|A0A2U4CAZ1_TURTR	EH domain-containing protein 1 OS=Tursiops truncatus OX=9739 GN=LOC101331753 PE=4 SV=1	EHD1
490	2	1	tr|A0A2U4C8I9|A0A2U4C8I9_TURTR	translocation protein SEC62 OS=Tursiops truncatus OX=9739 GN=SEC62 PE=4 SV=1	SEC62
491	2	1	tr|A0A2U4C7K9|A0A2U4C7K9_TURTR	monoacylglycerol lipase ABHD2 OS=Tursiops truncatus OX=9739 GN=ABHD2 PE=4 SV=1	ABHD2
492	2	1	tr|A0A2U4C6T7|A0A2U4C6T7_TURTR	ammonium transporter Rh type C OS=Tursiops truncatus OX=9739 GN=RHCG PE=3 SV=1	RHCG
493	2	1	tr|A0A2U4C4M7|A0A2U4C4M7_TURTR	uncharacterized protein LOC109551478 OS=Tursiops truncatus OX=9739 GN=LOC109551478 PE=3 SV=1	H3C1
494	2	1	tr|A0A2U4C3C7|A0A2U4C3C7_TURTR	C-type mannose receptor 2-like OS=Tursiops truncatus OX=9739 GN=LOC109551414 PE=4 SV=1	LOC109551414
495	2	1	tr|A0A2U4BNL7|A0A2U4BNL7_TURTR	melatonin-related receptor OS=Tursiops truncatus OX=9739 GN=GPR50 PE=3 SV=1	GPR50
496	2	1	tr|A0A2U4BN36|A0A2U4BN36_TURTR	nudC domain-containing protein 3 isoform X6 OS=Tursiops truncatus OX=9739 GN=NUDCD3 PE=4 SV=1	NUDCD3
497	2	1	tr|A0A2U4BMT6|A0A2U4BMT6_TURTR	hydroxyacylglutathione hydrolase, mitochondrial isoform X1 OS=Tursiops truncatus OX=9739 GN=HAGH PE=3 SV=1	HAGH
498	2	1	tr|A0A2U4B2E6|A0A2U4B2E6_TURTR	Calcium load-activated calcium channel OS=Tursiops truncatus OX=9739 GN=TMCO1 PE=3 SV=1	TMCO1
499	2	1	tr|A0A2U4B1V5|A0A2U4B1V5_TURTR	unconventional myosin-Ib isoform X4 OS=Tursiops truncatus OX=9739 GN=MYO1B PE=3 SV=1	MYO1B
500	2	1	tr|A0A2U4AQ87|A0A2U4AQ87_TURTR	beta-soluble NSF attachment protein isoform X2 OS=Tursiops truncatus OX=9739 GN=NAPB PE=4 SV=1	NAPB
501	2	1	tr|A0A2U4AKM8|A0A2U4AKM8_TURTR	Tetraspanin OS=Tursiops truncatus OX=9739 GN=CD9 PE=3 SV=1	CD9
502	2	1	tr|A0A2U4AF62|A0A2U4AF62_TURTR	cofilin-2 OS=Tursiops truncatus OX=9739 GN=CFL2 PE=3 SV=1	CFL2
503	2	1	tr|A0A2U4ACR6|A0A2U4ACR6_TURTR	MORC family CW-type zinc finger protein 1 isoform X1 OS=Tursiops truncatus OX=9739 GN=MORC1 PE=4 SV=1	MORC1
504	2	1	tr|A0A2U4A7W5|A0A2U4A7W5_TURTR	N(4)-(Beta-N-acetylglucosaminyl)-L-asparaginase isoform X2 OS=Tursiops truncatus OX=9739 GN=AGA PE=4 SV=1	AGA
505	2	1	tr|A0A2U4A621|A0A2U4A621_TURTR	ceroid-lipofuscinosis neuronal protein 5 isoform X2 OS=Tursiops truncatus OX=9739 GN=CLN5 PE=4 SV=1	CLN5
506	2	1	tr|A0A2U3V9D7|A0A2U3V9D7_TURTR	Proteasome subunit beta OS=Tursiops truncatus OX=9739 GN=PSMB7 PE=3 SV=1	PSMB7
507	2	1	tr|A0A2U3V9A5|A0A2U3V9A5_TURTR	Proteasome subunit beta OS=Tursiops truncatus OX=9739 GN=PSMB4 PE=3 SV=1	PSMB4
508	2	1	tr|A0A2U3V8U0|A0A2U3V8U0_TURTR	signal peptidase complex subunit 2 OS=Tursiops truncatus OX=9739 GN=SPCS2 PE=4 SV=1	SPCS2
509	2	1	tr|A0A2U3V834|A0A2U3V834_TURTR	Histone H2B OS=Tursiops truncatus OX=9739 GN=LOC101321546 PE=3 SV=1	H2BC1
510	2	1	tr|A0A2U3V7W5|A0A2U3V7W5_TURTR	F-actin-capping protein subunit alpha OS=Tursiops truncatus OX=9739 GN=CAPZA3 PE=3 SV=1	CAPZA3
511	2	1	tr|A0A2U3V5J8|A0A2U3V5J8_TURTR	actin-like protein 7B OS=Tursiops truncatus OX=9739 GN=ACTL7B PE=4 SV=1	ACTL7B
512	2	1	tr|A0A2U3V5G8|A0A2U3V5G8_TURTR	platelet-activating factor acetylhydrolase IB subunit beta OS=Tursiops truncatus OX=9739 GN=PAFAH1B2 PE=4 SV=1	PAFAH1B2
513	2	1	tr|A0A2U3V4V8|A0A2U3V4V8_TURTR	fructose-1,6-bisphosphatase 1 OS=Tursiops truncatus OX=9739 GN=FBP1 PE=3 SV=1	FBP1
514	2	1	tr|A0A2U3V159|A0A2U3V159_TURTR	Proteasome subunit beta OS=Tursiops truncatus OX=9739 GN=PSMB2 PE=3 SV=1	PSMB2
515	2	1	tr|A0A2U3V0C1|A0A2U3V0C1_TURTR	vesicle transport through interaction with t-SNAREs homolog 1B OS=Tursiops truncatus OX=9739 GN=VTI1B PE=4 SV=1	VTI1B
516	2	1	tr|A0A2U4B2S9|A0A2U4B2S9_TURTR	UDP-glucose:glycoprotein glucosyltransferase 1 isoform X2 OS=Tursiops truncatus OX=9739 GN=UGGT1 PE=4 SV=1	UGGT1
517	2	1	tr|A0A484GVY4|A0A484GVY4_SOUCH	Uncharacterized protein (Fragment) OS=Sousa chinensis OX=103600 GN=DBR06_SOUSAS2910138 PE=4 SV=1	PCBP3
518	2	1	tr|A0A484H1U6|A0A484H1U6_SOUCH	Uncharacterized protein (Fragment) OS=Sousa chinensis OX=103600 GN=DBR06_SOUSAS6810002 PE=4 SV=1	IGFBP7
519	2.01	1	tr|A0A484H0M4|A0A484H0M4_SOUCH	IGv domain-containing protein (Fragment) OS=Sousa chinensis OX=103600 GN=DBR06_SOUSAS121310001 PE=4 SV=1	IGLV2-8
520	2	1	tr|A0A2U4ALF3|A0A2U4ALF3_TURTR	acrosin-binding protein OS=Tursiops truncatus OX=9739 GN=ACRBP PE=4 SV=1	ACRBP
521	10.3	6	tr|A0A484GSU5|A0A484GSU5_SOUCH	Uncharacterized protein OS=Sousa chinensis OX=103600 GN=DBR06_SOUSAS110566 PE=4 SV=1	DBR06_SOUSAS110566
522	1.96	1	tr|A0A2U4BMQ9|A0A2U4BMQ9_TURTR	soluble calcium-activated nucleotidase 1 isoform X2 OS=Tursiops truncatus OX=9739 GN=CANT1 PE=4 SV=1	CANT1
523	1.96	1	tr|A0A484H4Y1|A0A484H4Y1_SOUCH	RuvB-like helicase OS=Sousa chinensis OX=103600 GN=DBR06_SOUSAS1610118 PE=3 SV=1	RUVBL1
524	1.92	1	tr|A0A2U4CEC9|A0A2U4CEC9_TURTR	CD82 antigen OS=Tursiops truncatus OX=9739 GN=CD82 PE=4 SV=1	CD82
525	1.92	1	tr|A0A2U4AGQ2|A0A2U4AGQ2_TURTR	voltage-dependent anion-selective channel protein 1 OS=Tursiops truncatus OX=9739 GN=VDAC1 PE=4 SV=1	VDAC1
526	1.89	1	tr|A0A484GZ40|A0A484GZ40_SOUCH	Uncharacterized protein OS=Sousa chinensis OX=103600 GN=DBR06_SOUSAS9010058 PE=4 SV=1	MUC15
527	1.89	1	tr|A0A484GQ85|A0A484GQ85_SOUCH	WD_REPEATS_REGION domain-containing protein OS=Sousa chinensis OX=103600 GN=DBR06_SOUSAS9210027 PE=4 SV=1	RAE1
528	1.85	1	tr|A0A484GXW8|A0A484GXW8_SOUCH	Uncharacterized protein (Fragment) OS=Sousa chinensis OX=103600 GN=DBR06_SOUSAS8210093 PE=4 SV=1	ZPBP2
529	1.82	1	tr|A0A484GW10|A0A484GW10_SOUCH	RING-type domain-containing protein OS=Sousa chinensis OX=103600 GN=DBR06_SOUSAS27410005 PE=4 SV=1	RNF128
530	1.7	1	tr|A0A2U4BBK5|A0A2U4BBK5_TURTR	radial spoke head protein 6 homolog A OS=Tursiops truncatus OX=9739 GN=RSPH6A PE=4 SV=1	RSPH6A
531	1.66	1	tr|A0A2U4AWP4|A0A2U4AWP4_TURTR	ras GTPase-activating-like protein IQGAP2 OS=Tursiops truncatus OX=9739 GN=IQGAP2 PE=4 SV=1	IQGAP2
532	1.64	1	tr|A0A2U4AV21|A0A2U4AV21_TURTR	nucleosome assembly protein 1-like 4 isoform X2 OS=Tursiops truncatus OX=9739 GN=NAP1L4 PE=3 SV=1	NAP1L4
533	1.72	1	tr|A0A484GUS7|A0A484GUS7_SOUCH	GP-PDE domain-containing protein (Fragment) OS=Sousa chinensis OX=103600 GN=DBR06_SOUSAS610317 PE=4 SV=1	GDE1
534	1.57	1	tr|A0A2U4B518|A0A2U4B518_TURTR	4F2 cell-surface antigen heavy chain isoform X2 OS=Tursiops truncatus OX=9739 GN=SLC3A2 PE=4 SV=1	SLC3A2
535	22.83	13	tr|A0A2U4BIK0|A0A2U4BIK0_TURTR	sequestosome-1 OS=Tursiops truncatus OX=9739 GN=SQSTM1 PE=4 SV=1	SQSTM1

## Sheet: Male 2 SP Sample 2
N	Score Max	Peptides(95%)	Accession	Name	Gene Name
1	190.1	141	tr|A0A2U4CAA2|A0A2U4CAA2_TURTR	lactotransferrin isoform X1 OS=Tursiops truncatus OX=9739 GN=LTF PE=3 SV=1	LTF
2	161.58	131	tr|A0A2U3V878|A0A2U3V878_TURTR	endoplasmin OS=Tursiops truncatus OX=9739 GN=HSP90B1 PE=3 SV=1	HSP90B1
3	152.86	103	tr|A0A2U4B5B1|A0A2U4B5B1_TURTR	serum albumin isoform X2 OS=Tursiops truncatus OX=9739 GN=ALB PE=4 SV=1	ALB
4	117.21	78	tr|A0A2U4CQQ1|A0A2U4CQQ1_TURTR	heat shock protein HSP 90-alpha OS=Tursiops truncatus OX=9739 GN=HSP90AA1 PE=3 SV=1	HSP90AA1
5	111.17	75	tr|A0A484GLW3|A0A484GLW3_SOUCH	Uncharacterized protein OS=Sousa chinensis OX=103600 GN=DBR06_SOUSAS310234 PE=3 SV=1	HSPA5
6	99.92	78	tr|A0A2U3V6D2|A0A2U3V6D2_TURTR	Protein disulfide-isomerase OS=Tursiops truncatus OX=9739 GN=PDIA3 PE=3 SV=1	PDIA3
7	91.4	178	tr|A0A2U3V9H9|A0A2U3V9H9_TURTR	cystatin-11 OS=Tursiops truncatus OX=9739 GN=CST11 PE=4 SV=1	CST11
8	83.18	99	tr|A0A2U4C3Q8|A0A2U4C3Q8_TURTR	Angiotensin-converting enzyme OS=Tursiops truncatus OX=9739 GN=ACE PE=3 SV=1	ACE
9	82.86	55	tr|A0A2U4ALS8|A0A2U4ALS8_TURTR	tax1-binding protein 1 isoform X2 OS=Tursiops truncatus OX=9739 GN=TAX1BP1 PE=4 SV=1	TAX1BP1
10	80.93	55	tr|A0A2U4CQ07|A0A2U4CQ07_TURTR	polymeric immunoglobulin receptor OS=Tursiops truncatus OX=9739 GN=PIGR PE=4 SV=1	PIGR
11	76.87	53	tr|A0A2U4ABJ8|A0A2U4ABJ8_TURTR	heat shock-related 70 kDa protein 2 OS=Tursiops truncatus OX=9739 GN=HSPA2 PE=3 SV=1	HSPA2
12	67.9	46	tr|A0A2U4A6P7|A0A2U4A6P7_TURTR	importin-5 isoform X3 OS=Tursiops truncatus OX=9739 GN=IPO5 PE=4 SV=1	IPO5
13	64.22	53	tr|A0A2U4CQ26|A0A2U4CQ26_TURTR	sulfhydryl oxidase 1 OS=Tursiops truncatus OX=9739 GN=QSOX1 PE=4 SV=1	QSOX1
14	55.24	34	tr|A0A2U3UYG5|A0A2U3UYG5_TURTR	Protein disulfide-isomerase OS=Tursiops truncatus OX=9739 GN=P4HB PE=3 SV=1	P4HB
15	53.61	42	tr|A0A2U4A3V4|A0A2U4A3V4_TURTR	glutathione S-transferase Mu 3 OS=Tursiops truncatus OX=9739 GN=LOC101320455 PE=4 SV=1	GSTM3
16	52.15	36	tr|A0A2U3V1L4|A0A2U3V1L4_TURTR	alpha-enolase OS=Tursiops truncatus OX=9739 GN=ENO1 PE=3 SV=1	ENO1
17	51.83	33	tr|A0A2U4AL28|A0A2U4AL28_TURTR	A-kinase anchor protein 3 OS=Tursiops truncatus OX=9739 GN=AKAP3 PE=4 SV=1	AKAP3
18	51.56	45	tr|A0A2U3UZ09|A0A2U3UZ09_TURTR	Calreticulin OS=Tursiops truncatus OX=9739 GN=CALR PE=3 SV=1	CALR
19	50.05	36	tr|A0A2U4BWH7|A0A2U4BWH7_TURTR	hypoxia up-regulated protein 1 OS=Tursiops truncatus OX=9739 GN=HYOU1 PE=4 SV=1	HYOU1
20	50.03	59	tr|A0A484H2Q0|A0A484H2Q0_SOUCH	Uncharacterized protein OS=Sousa chinensis OX=103600 GN=DBR06_SOUSAS6110040 PE=3 SV=1	CTSH
21	48.21	32	tr|A0A2U3V492|A0A2U3V492_TURTR	heat shock 70 kDa protein 4L OS=Tursiops truncatus OX=9739 GN=HSPA4L PE=4 SV=1	HSPA4L
22	47.7	81	tr|A0A484GSI4|A0A484GSI4_SOUCH	ML domain-containing protein OS=Sousa chinensis OX=103600 GN=DBR06_SOUSAS5810083 PE=4 SV=1	NPC2
23	46.09	27	tr|A0A2U4AP99|A0A2U4AP99_TURTR	LOW QUALITY PROTEIN: complement factor B OS=Tursiops truncatus OX=9739 GN=CFB PE=3 SV=1	CFB
24	45.96	24	tr|A0A2U4B8T5|A0A2U4B8T5_TURTR	mucin-19 OS=Tursiops truncatus OX=9739 GN=MUC19 PE=4 SV=1	MUC19
25	45.14	24	tr|A0A2U4C049|A0A2U4C049_TURTR	protein disulfide-isomerase A6 isoform X1 OS=Tursiops truncatus OX=9739 GN=PDIA6 PE=3 SV=1	PDIA6
26	42.75	44	tr|A0A2U4BSU8|A0A2U4BSU8_TURTR	actin, cytoplasmic 2 OS=Tursiops truncatus OX=9739 GN=ACTG1 PE=3 SV=1	ACTG1
27	39.48	40	tr|A0A2U4BPJ1|A0A2U4BPJ1_TURTR	next to BRCA1 gene 1 protein isoform X3 OS=Tursiops truncatus OX=9739 GN=NBR1 PE=4 SV=1	NBR1
28	38.73	25	tr|A0A2U4B9J9|A0A2U4B9J9_TURTR	ceruloplasmin isoform X1 OS=Tursiops truncatus OX=9739 GN=CP PE=3 SV=1	CP
29	38.71	28	tr|A0A2U4A8A8|A0A2U4A8A8_TURTR	protein disulfide-isomerase-like protein of the testis OS=Tursiops truncatus OX=9739 GN=PDILT PE=4 SV=1	PDILT
30	38.65	29	tr|A0A2U4AKU6|A0A2U4AKU6_TURTR	Glyceraldehyde-3-phosphate dehydrogenase OS=Tursiops truncatus OX=9739 GN=GAPDH PE=3 SV=1	GAPDH
31	38.01	24	tr|A0A2U4CAL6|A0A2U4CAL6_TURTR	Beta-galactosidase OS=Tursiops truncatus OX=9739 GN=GLB1 PE=3 SV=1	GLB1
32	36.44	35	tr|A0A2U4C839|A0A2U4C839_TURTR	lactadherin OS=Tursiops truncatus OX=9739 GN=MFGE8 PE=4 SV=1	MFGE8
33	36.15	21	tr|A0A2U4C0R2|A0A2U4C0R2_TURTR	LOW QUALITY PROTEIN: ubiquitin-like modifier-activating enzyme 1 OS=Tursiops truncatus OX=9739 GN=UBA1 PE=3 SV=1	UBA1
34	35.91	20	tr|A0A2U4CGD5|A0A2U4CGD5_TURTR	transitional endoplasmic reticulum ATPase OS=Tursiops truncatus OX=9739 GN=VCP PE=3 SV=1	VCP
35	35.95	23	tr|A0A2U4AKU7|A0A2U4AKU7_TURTR	alpha-2-macroglobulin-like OS=Tursiops truncatus OX=9739 GN=LOC101335987 PE=4 SV=1	A2M
36	35.45	23	tr|A0A484GVT6|A0A484GVT6_SOUCH	Uncharacterized protein OS=Sousa chinensis OX=103600 GN=DBR06_SOUSAS3410119 PE=3 SV=1	NT5E
37	34.52	21	tr|A0A2U4ATC2|A0A2U4ATC2_TURTR	pyridoxal-dependent decarboxylase domain-containing protein 1 isoform X6 OS=Tursiops truncatus OX=9739 GN=PDXDC1 PE=4 SV=1	PDXDC1
38	34.13	19	tr|A0A2U3V2W5|A0A2U3V2W5_TURTR	Dolichyl-diphosphooligosaccharide--protein glycosyltransferase subunit 1 OS=Tursiops truncatus OX=9739 GN=RPN1 PE=3 SV=1	RPN1
39	33.89	25	tr|A0A484GSC8|A0A484GSC8_SOUCH	Phosphoglycerate mutase OS=Sousa chinensis OX=103600 GN=DBR06_SOUSAS110101 PE=3 SV=1	PGAM1
40	33.87	21	tr|A0A484GS67|A0A484GS67_SOUCH	Uncharacterized protein OS=Sousa chinensis OX=103600 GN=DBR06_SOUSAS40610005 PE=4 SV=1	CCPG1
41	31.4	19	tr|A0A2U4BPM5|A0A2U4BPM5_TURTR	deleted in malignant brain tumors 1 protein OS=Tursiops truncatus OX=9739 GN=LOC101316532 PE=4 SV=1	DMBT1
42	31.3	42	tr|W0UVE9|W0UVE9_TURTR	Ribonuclease A H1 OS=Tursiops truncatus OX=9739 GN=RAH1 PE=3 SV=1	RAH1
43	30.64	25	tr|A0A2U4CH65|A0A2U4CH65_TURTR	Pyruvate kinase OS=Tursiops truncatus OX=9739 GN=PKM PE=3 SV=1	PKM
44	30.49	17	tr|A0A484GRQ0|A0A484GRQ0_SOUCH	Aspartate aminotransferase OS=Sousa chinensis OX=103600 GN=DBR06_SOUSAS110126 PE=4 SV=1	GOT1
45	30.23	21	tr|A0A2U3V1R6|A0A2U3V1R6_TURTR	plasma protease C1 inhibitor OS=Tursiops truncatus OX=9739 GN=SERPING1 PE=3 SV=1	SERPING1
46	30.02	18	tr|A0A387L8L1|A0A387L8L1_PSECS	Tubulin beta chain OS=Pseudorca crassidens OX=82174 GN=TUBB PE=3 SV=1	TUBB
47	30.02	27	tr|A0A077SA04|A0A077SA04_TURTR	Lysozyme OS=Tursiops truncatus OX=9739 GN=LYZF1 PE=3 SV=1	LYZF1
48	29.63	20	tr|A0A484GSX4|A0A484GSX4_SOUCH	Uncharacterized protein OS=Sousa chinensis OX=103600 GN=DBR06_SOUSAS36010005 PE=4 SV=1	FOLR3
49	28.33	20	tr|A0A484GM87|A0A484GM87_SOUCH	Uncharacterized protein OS=Sousa chinensis OX=103600 GN=DBR06_SOUSAS310184 PE=4 SV=1	GSN
50	28.22	29	tr|A0A484GKF8|A0A484GKF8_SOUCH	Uncharacterized protein OS=Sousa chinensis OX=103600 GN=DBR06_SOUSAS7510024 PE=4 SV=1	LEG1
51	28.06	18	tr|A0A484GHY1|A0A484GHY1_SOUCH	Uncharacterized protein OS=Sousa chinensis OX=103600 GN=DBR06_SOUSAS21310012 PE=4 SV=1	SQSTM1
52	26.86	17	tr|A0A484GG78|A0A484GG78_SOUCH	Thioredoxin domain-containing protein OS=Sousa chinensis OX=103600 GN=DBR06_SOUSAS20210029 PE=4 SV=1	PRDX4
53	26.53	16	tr|A0A484GU51|A0A484GU51_SOUCH	Uncharacterized protein OS=Sousa chinensis OX=103600 GN=DBR06_SOUSAS2110229 PE=4 SV=1	MANF
54	26.49	25	tr|A0A2U4AUM0|A0A2U4AUM0_TURTR	elongation factor 1-alpha 1 OS=Tursiops truncatus OX=9739 GN=EEF1A1 PE=4 SV=1	EEF1A1
55	26.43	16	tr|A0A484GI87|A0A484GI87_SOUCH	BRO1 domain-containing protein (Fragment) OS=Sousa chinensis OX=103600 GN=DBR06_SOUSAS28410012 PE=4 SV=1	PDCD6IP
56	26.2	33	tr|A0A2U4B5J2|A0A2U4B5J2_TURTR	ly6/PLAUR domain-containing protein 4 OS=Tursiops truncatus OX=9739 GN=LYPD4 PE=4 SV=1	LYPD4
57	25.22	14	tr|A0A2U4AI77|A0A2U4AI77_TURTR	14-3-3 protein zeta/delta isoform X1 OS=Tursiops truncatus OX=9739 GN=YWHAZ PE=3 SV=1	YWHAZ
58	25.13	14	tr|A0A484GLY6|A0A484GLY6_SOUCH	Uncharacterized protein (Fragment) OS=Sousa chinensis OX=103600 GN=DBR06_SOUSAS11510048 PE=3 SV=1	HK1
59	24.64	13	tr|A0A484GK11|A0A484GK11_SOUCH	Uncharacterized protein OS=Sousa chinensis OX=103600 GN=DBR06_SOUSAS810078 PE=4 SV=1	PEBP1
60	24.51	12	tr|A0A2U3V375|A0A2U3V375_TURTR	leucine-rich alpha-2-glycoprotein OS=Tursiops truncatus OX=9739 GN=LRG1 PE=4 SV=1	LRG1
61	24.34	13	tr|A0A2U4CJU8|A0A2U4CJU8_TURTR	Calcium-transporting ATPase OS=Tursiops truncatus OX=9739 GN=ATP2A2 PE=3 SV=1	ATP2A2
62	24.16	21	tr|A0A2U3ZZ15|A0A2U3ZZ15_TURTR	Glutamine synthetase OS=Tursiops truncatus OX=9739 GN=GLUL PE=3 SV=1	GLUL
63	24.01	21	tr|A0A2U3V6X2|A0A2U3V6X2_TURTR	saccharopine dehydrogenase-like oxidoreductase isoform X2 OS=Tursiops truncatus OX=9739 GN=SCCPDH PE=4 SV=1	SCCPDH
64	30.9	17	tr|A0A387L8T2|A0A387L8T2_PSECS	Heat shock 70kDa protein 1-like OS=Pseudorca crassidens OX=82174 GN=HSPA1L PE=3 SV=1	HSPA1L
65	23.61	12	tr|A0A2U3V3T4|A0A2U3V3T4_TURTR	cAMP-dependent protein kinase type I-alpha regulatory subunit OS=Tursiops truncatus OX=9739 GN=PRKAR1A PE=4 SV=1	PRKAR1A
66	23.53	12	tr|A0A2U3V643|A0A2U3V643_TURTR	probable inactive serine protease 37 isoform X1 OS=Tursiops truncatus OX=9739 GN=PRSS37 PE=4 SV=1	PRSS37
67	22.82	12	tr|A0A2U4ALM2|A0A2U4ALM2_TURTR	elongation factor 2 OS=Tursiops truncatus OX=9739 GN=EEF2 PE=4 SV=1	EEF2
68	22.29	13	tr|A0A484GJI5|A0A484GJI5_SOUCH	Tubulin alpha chain OS=Sousa chinensis OX=103600 GN=DBR06_SOUSAS1110113 PE=3 SV=1	TUBA1A
69	22.24	14	tr|A0A484GMA1|A0A484GMA1_SOUCH	Lipocln_cytosolic_FA-bd_dom domain-containing protein (Fragment) OS=Sousa chinensis OX=103600 GN=DBR06_SOUSAS310272 PE=3 SV=1	LCN2
70	22.01	18	tr|A0A2U3V2Y7|A0A2U3V2Y7_TURTR	Glycerol-3-phosphate dehydrogenase [NAD(+)] OS=Tursiops truncatus OX=9739 GN=LOC101328950 PE=3 SV=1	GPD1L
71	21.92	15	tr|A0A2U4BVC1|A0A2U4BVC1_TURTR	angiotensinogen OS=Tursiops truncatus OX=9739 GN=AGT PE=3 SV=1	AGT
72	21.86	16	tr|A0A2U3ZZ88|A0A2U3ZZ88_TURTR	alpha-1-antitrypsin-like OS=Tursiops truncatus OX=9739 GN=LOC101329058 PE=3 SV=1	SERPINA1
73	21.87	15	tr|A0A2U4BUW2|A0A2U4BUW2_TURTR	serine protease 55 isoform X1 OS=Tursiops truncatus OX=9739 GN=PRSS55 PE=3 SV=1	PRSS55
74	20.95	11	tr|A0A484GWB6|A0A484GWB6_SOUCH	Importin N-terminal domain-containing protein OS=Sousa chinensis OX=103600 GN=DBR06_SOUSAS8210139 PE=4 SV=1	KPNB1
75	20.56	17	tr|A0A2U3V7V8|A0A2U3V7V8_TURTR	T-complex protein 1 subunit delta OS=Tursiops truncatus OX=9739 GN=CCT4 PE=3 SV=1	CCT4
76	20.36	13	tr|A0A2U4B4P3|A0A2U4B4P3_TURTR	atlastin-3 isoform X1 OS=Tursiops truncatus OX=9739 GN=ATL3 PE=4 SV=1	ATL3
77	20.3	15	tr|A0A2U4BUX3|A0A2U4BUX3_TURTR	thioredoxin-related transmembrane protein 4 OS=Tursiops truncatus OX=9739 GN=TMX4 PE=4 SV=1	TMX4
78	20.13	11	tr|A0A2U3V8X6|A0A2U3V8X6_TURTR	ras-related protein Rab-18 OS=Tursiops truncatus OX=9739 GN=RAB18 PE=4 SV=1	RAB18
79	20.07	11	tr|A0A2U4A7U7|A0A2U4A7U7_TURTR	disintegrin and metalloproteinase domain-containing protein 5-like isoform X2 OS=Tursiops truncatus OX=9739 GN=LOC101339706 PE=4 SV=1	ADAM5
80	20.03	13	tr|A0A2U3ZYS8|A0A2U3ZYS8_TURTR	cullin-associated NEDD8-dissociated protein 1 isoform X2 OS=Tursiops truncatus OX=9739 GN=CAND1 PE=4 SV=1	CAND1
81	20	25	tr|A0A2U4AQ84|A0A2U4AQ84_TURTR	cystatin-C-like OS=Tursiops truncatus OX=9739 GN=LOC101322505 PE=3 SV=1	CST3
82	19.94	12	tr|A0A2U3ZZ70|A0A2U3ZZ70_TURTR	protein CREG1 isoform X2 OS=Tursiops truncatus OX=9739 GN=CREG1 PE=3 SV=1	CREG1
83	19.88	15	tr|A0A2U4A8L3|A0A2U4A8L3_TURTR	disintegrin and metalloproteinase domain-containing protein 2 isoform X1 OS=Tursiops truncatus OX=9739 GN=ADAM2 PE=4 SV=1	ADAM2
84	37.98	23	tr|A0A484GRE3|A0A484GRE3_SOUCH	Uncharacterized protein OS=Sousa chinensis OX=103600 GN=DBR06_SOUSAS110363 PE=3 SV=1	HSPA8
85	19.43	13	tr|A0A2U4C2P8|A0A2U4C2P8_TURTR	polyubiquitin-B OS=Tursiops truncatus OX=9739 GN=UBB PE=4 SV=1	UBB
86	19.13	16	tr|A0A484GKW0|A0A484GKW0_SOUCH	Uncharacterized protein (Fragment) OS=Sousa chinensis OX=103600 GN=DBR06_SOUSAS10810026 PE=4 SV=1	SIL1
87	18.53	22	tr|A0A484GJF4|A0A484GJF4_SOUCH	Uncharacterized protein (Fragment) OS=Sousa chinensis OX=103600 GN=DBR06_SOUSAS810029 PE=4 SV=1	ADAM1
88	18.37	18	tr|A0A2U4AJ83|A0A2U4AJ83_TURTR	syntenin-1 isoform X1 OS=Tursiops truncatus OX=9739 GN=SDCBP PE=4 SV=1	SDCBP
89	18.23	12	tr|A0A484GJC4|A0A484GJC4_SOUCH	Uncharacterized protein OS=Sousa chinensis OX=103600 GN=DBR06_SOUSAS8910036 PE=3 SV=1	CKMT1
90	18.17	9	tr|A0A484GI24|A0A484GI24_SOUCH	Clathrin heavy chain OS=Sousa chinensis OX=103600 GN=DBR06_SOUSAS2810061 PE=3 SV=1	CLTC
91	18.13	17	tr|A0A2U4B0E8|A0A2U4B0E8_TURTR	prominin-2 isoform X1 OS=Tursiops truncatus OX=9739 GN=PROM2 PE=4 SV=1	PROM2
92	18.02	11	tr|A0A484GT46|A0A484GT46_SOUCH	Uncharacterized protein OS=Sousa chinensis OX=103600 GN=DBR06_SOUSAS610124 PE=3 SV=1	CCT6A
93	17.64	19	tr|A0A484GKT6|A0A484GKT6_SOUCH	Uncharacterized protein OS=Sousa chinensis OX=103600 GN=DBR06_SOUSAS11510019 PE=4 SV=1	PSAP
94	17.49	10	tr|A0A2U3V9V0|A0A2U3V9V0_TURTR	TATA element modulatory factor OS=Tursiops truncatus OX=9739 GN=TMF1 PE=4 SV=1	TMF1
95	18.68	9	tr|A0A484GZX1|A0A484GZX1_SOUCH	Uncharacterized protein OS=Sousa chinensis OX=103600 GN=DBR06_SOUSAS28710010 PE=4 SV=1	RAB1A
96	17.34	11	tr|A0A2U4A373|A0A2U4A373_TURTR	aldose reductase OS=Tursiops truncatus OX=9739 GN=LOC101333965 PE=4 SV=1	AKR1B1
97	17.29	14	tr|A0A2U4A5T5|A0A2U4A5T5_TURTR	vesicle-associated membrane protein-associated protein A isoform X1 OS=Tursiops truncatus OX=9739 GN=VAPA PE=4 SV=1	VAPA
98	17.08	14	tr|A0A2U4BPS1|A0A2U4BPS1_TURTR	Retinol-binding protein OS=Tursiops truncatus OX=9739 GN=RBP4 PE=3 SV=1	RBP4
99	17.05	9	tr|A0A2U4AFJ8|A0A2U4AFJ8_TURTR	legumain OS=Tursiops truncatus OX=9739 GN=LGMN PE=4 SV=1	LGMN
100	16.91	11	tr|A0A2U4CLK1|A0A2U4CLK1_TURTR	Dolichyl-diphosphooligosaccharide--protein glycosyltransferase subunit 2 OS=Tursiops truncatus OX=9739 GN=RPN2 PE=3 SV=1	RPN2
101	16.88	9	tr|A0A2U4CNT6|A0A2U4CNT6_TURTR	T-complex protein 1 subunit alpha isoform X1 OS=Tursiops truncatus OX=9739 GN=TCP1 PE=3 SV=1	TCP1
102	16.8	9	tr|A0A2U4AKU2|A0A2U4AKU2_TURTR	solute carrier family 2, facilitated glucose transporter member 3 OS=Tursiops truncatus OX=9739 GN=LOC101333672 PE=3 SV=1	SLC2A3
103	16.5	9	tr|A0A2U4B6R7|A0A2U4B6R7_TURTR	Rab GDP dissociation inhibitor OS=Tursiops truncatus OX=9739 GN=GDI2 PE=3 SV=1	GDI2
104	16.16	10	tr|A0A2U4ARG7|A0A2U4ARG7_TURTR	mitochondria-eating protein OS=Tursiops truncatus OX=9739 GN=SPATA18 PE=4 SV=1	SPATA18
105	16.06	9	tr|U5L136|U5L136_SOUCH	Sodium/potassium-transporting ATPase subunit alpha (Fragment) OS=Sousa chinensis OX=103600 GN=ATP1A1 PE=3 SV=1	ATP1A1
106	16	10	tr|A0A2U4CHY0|A0A2U4CHY0_TURTR	plastin-3 OS=Tursiops truncatus OX=9739 GN=PLS3 PE=4 SV=1	PLS3
107	15.89	8	tr|A0A2U4BHX0|A0A2U4BHX0_TURTR	cytosolic non-specific dipeptidase OS=Tursiops truncatus OX=9739 GN=CNDP2 PE=4 SV=1	CNDP2
108	19.5	13	tr|A0A2U4B948|A0A2U4B948_TURTR	serotransferrin OS=Tursiops truncatus OX=9739 GN=TF PE=3 SV=1	TF
109	15.75	10	tr|A0A2U4BEP2|A0A2U4BEP2_TURTR	voltage-dependent anion-selective channel protein 2 OS=Tursiops truncatus OX=9739 GN=VDAC2 PE=4 SV=1	VDAC2
110	15.72	8	tr|A0A2U4BBE4|A0A2U4BBE4_TURTR	microtubule-associated proteins 1A/1B light chain 3B OS=Tursiops truncatus OX=9739 GN=MAP1LC3B PE=3 SV=1	MAP1LC3B
111	15.44	8	tr|C6L2F0|C6L2F0_TURTR	L-lactate dehydrogenase OS=Tursiops truncatus OX=9739 GN=LDHA PE=2 SV=1	LDHA
112	15.35	10	tr|A0A2U4A121|A0A2U4A121_TURTR	UPF0577 protein KIAA1324 homolog OS=Tursiops truncatus OX=9739 GN=KIAA1324 PE=4 SV=1	KIAA1324
113	15.14	9	tr|A0A2U4B3Y5|A0A2U4B3Y5_TURTR	cathepsin B isoform X1 OS=Tursiops truncatus OX=9739 GN=CTSB PE=3 SV=1	CTSB
114	15.11	8	tr|A0A484GK43|A0A484GK43_SOUCH	Uncharacterized protein (Fragment) OS=Sousa chinensis OX=103600 GN=DBR06_SOUSAS810031 PE=4 SV=1	ERP29
115	14.97	8	tr|A0A2U4C6V2|A0A2U4C6V2_TURTR	aminopeptidase N OS=Tursiops truncatus OX=9739 GN=ANPEP PE=4 SV=1	ANPEP
116	14.92	10	tr|A0A2U4A7C9|A0A2U4A7C9_TURTR	acid ceramidase isoform X3 OS=Tursiops truncatus OX=9739 GN=ASAH1 PE=3 SV=1	ASAH1
117	16.87	10	tr|A0A2U3V8A0|A0A2U3V8A0_TURTR	T-complex protein 1 subunit epsilon OS=Tursiops truncatus OX=9739 GN=CCT5 PE=3 SV=1	CCT5
118	14.68	10	tr|A0A2U3V5S2|A0A2U3V5S2_TURTR	T-complex protein 1 subunit gamma OS=Tursiops truncatus OX=9739 GN=CCT3 PE=3 SV=1	CCT3
119	14.64	9	tr|A0A2U3V5K6|A0A2U3V5K6_TURTR	E3 ubiquitin-protein ligase RNF133 OS=Tursiops truncatus OX=9739 GN=RNF133 PE=4 SV=1	RNF133
120	14.63	8	tr|A0A2U4CLI2|A0A2U4CLI2_TURTR	Adenosylhomocysteinase OS=Tursiops truncatus OX=9739 GN=AHCY PE=3 SV=1	AHCY
121	14.11	9	tr|A0A2U3V6N7|A0A2U3V6N7_TURTR	T-complex protein 1 subunit beta OS=Tursiops truncatus OX=9739 GN=CCT2 PE=3 SV=1	CCT2
122	14.15	9	tr|A0A2U4CHI5|A0A2U4CHI5_TURTR	beta-hexosaminidase subunit alpha isoform X2 OS=Tursiops truncatus OX=9739 GN=HEXA PE=4 SV=1	HEXA
123	14.07	9	tr|A0A2U4APH0|A0A2U4APH0_TURTR	kallikrein-6 isoform X1 OS=Tursiops truncatus OX=9739 GN=LOC101334266 PE=3 SV=1	KLK6
124	14.09	11	tr|A0A2U3V641|A0A2U3V641_TURTR	Superoxide dismutase [Cu-Zn] OS=Tursiops truncatus OX=9739 GN=SOD1 PE=3 SV=1	SOD1
125	14.04	7	tr|A0A2U4B4I3|A0A2U4B4I3_TURTR	elongation factor 1-gamma OS=Tursiops truncatus OX=9739 GN=EEF1G PE=4 SV=1	EEF1G
126	14	9	tr|A0A2U3UYP0|A0A2U3UYP0_TURTR	Dolichyl-diphosphooligosaccharide--protein glycosyltransferase 48 kDa subunit OS=Tursiops truncatus OX=9739 GN=DDOST PE=3 SV=1	DDOST
127	14	7	tr|A0A2U4C5A1|A0A2U4C5A1_TURTR	thioredoxin domain-containing protein 5 isoform X2 OS=Tursiops truncatus OX=9739 GN=TXNDC5 PE=4 SV=1	TXNDC5
128	13.88	11	tr|A0A2U3V8D9|A0A2U3V8D9_TURTR	Peptidyl-prolyl cis-trans isomerase OS=Tursiops truncatus OX=9739 GN=LOC101330165 PE=3 SV=1	PPIA
129	13.81	10	tr|A0A2U4BM09|A0A2U4BM09_TURTR	conserved oligomeric Golgi complex subunit 1 OS=Tursiops truncatus OX=9739 GN=COG1 PE=4 SV=1	COG1
130	16.5	26	tr|A0A484GFV2|A0A484GFV2_SOUCH	Uncharacterized protein (Fragment) OS=Sousa chinensis OX=103600 GN=DBR06_SOUSAS9510022 PE=4 SV=1	DMBT1
131	13.7	10	tr|A0A484GUH3|A0A484GUH3_SOUCH	TRANSKETOLASE_1 domain-containing protein OS=Sousa chinensis OX=103600 GN=DBR06_SOUSAS2110176 PE=4 SV=1	TKT
132	13.32	11	tr|A0A2U3V193|A0A2U3V193_TURTR	basigin OS=Tursiops truncatus OX=9739 GN=BSG PE=4 SV=1	BSG
133	13.2	9	tr|A0A2U4B5P8|A0A2U4B5P8_TURTR	testis-expressed sequence 101 protein isoform X1 OS=Tursiops truncatus OX=9739 GN=TEX101 PE=4 SV=1	TEX101
134	13.2	7	tr|A0A2U4AMU5|A0A2U4AMU5_TURTR	beta-mannosidase OS=Tursiops truncatus OX=9739 GN=MANBA PE=4 SV=1	MANBA
135	13.11	8	tr|A0A2U4ATX3|A0A2U4ATX3_TURTR	serine/threonine-protein phosphatase CPPED1 OS=Tursiops truncatus OX=9739 GN=CPPED1 PE=4 SV=1	CPPED1
136	13.03	7	tr|A0A2U4BYC2|A0A2U4BYC2_TURTR	Malate dehydrogenase OS=Tursiops truncatus OX=9739 GN=MDH1 PE=3 SV=1	MDH1
137	12.94	7	tr|A0A2U4AMK8|A0A2U4AMK8_TURTR	calmegin OS=Tursiops truncatus OX=9739 GN=CLGN PE=3 SV=1	CLGN
138	12.93	7	tr|A0A2U4B4Q4|A0A2U4B4Q4_TURTR	neutral alpha-glucosidase AB isoform X2 OS=Tursiops truncatus OX=9739 GN=GANAB PE=3 SV=1	GANAB
139	12.88	7	tr|A0A2U4BVQ8|A0A2U4BVQ8_TURTR	sialate O-acetylesterase isoform X2 OS=Tursiops truncatus OX=9739 GN=SIAE PE=4 SV=1	SIAE
140	12.64	9	tr|A0A2U4B416|A0A2U4B416_TURTR	complement C3 OS=Tursiops truncatus OX=9739 GN=C3 PE=4 SV=1	C3
141	12.51	6	tr|A0A2U3UZ56|A0A2U3UZ56_TURTR	T-complex protein 1 subunit eta OS=Tursiops truncatus OX=9739 GN=CCT7 PE=3 SV=1	CCT7
142	12.42	7	tr|A0A2U4BJ27|A0A2U4BJ27_TURTR	Adenylyl cyclase-associated protein OS=Tursiops truncatus OX=9739 GN=CAP1 PE=3 SV=1	CAP1
143	12.25	7	tr|A0A2U4BSV9|A0A2U4BSV9_TURTR	B-cell receptor-associated protein 29 isoform X2 OS=Tursiops truncatus OX=9739 GN=BCAP29 PE=4 SV=1	BCAP29
144	12.24	14	tr|A0A484GTD0|A0A484GTD0_SOUCH	Uncharacterized protein (Fragment) OS=Sousa chinensis OX=103600 GN=DBR06_SOUSAS110321 PE=4 SV=1	DBR06_SOUSAS110321
145	12.1	6	tr|A0A484GNP9|A0A484GNP9_SOUCH	Annexin (Fragment) OS=Sousa chinensis OX=103600 GN=DBR06_SOUSAS1910029 PE=3 SV=1	ANXA11
146	12.09	6	tr|A0A484GWT7|A0A484GWT7_SOUCH	Aminopeptidase (Fragment) OS=Sousa chinensis OX=103600 GN=DBR06_SOUSAS8210137 PE=3 SV=1	NPEPPS
147	12.09	7	tr|A0A2U3V3L4|A0A2U3V3L4_TURTR	signal peptide peptidase-like 2C OS=Tursiops truncatus OX=9739 GN=SPPL2C PE=4 SV=1	SPPL2C
148	12.09	10	tr|A0A484GZQ4|A0A484GZQ4_SOUCH	Uncharacterized protein OS=Sousa chinensis OX=103600 GN=DBR06_SOUSAS9410026 PE=4 SV=1	TPPP2
149	12.02	8	tr|A0A484H148|A0A484H148_SOUCH	Uncharacterized protein (Fragment) OS=Sousa chinensis OX=103600 GN=DBR06_SOUSAS7910021 PE=4 SV=1	DIABLO
150	12	6	tr|A0A2U4CLB5|A0A2U4CLB5_TURTR	Transmembrane 9 superfamily member OS=Tursiops truncatus OX=9739 GN=TM9SF4 PE=3 SV=1	TM9SF4
151	12	7	tr|B6VQP8|B6VQP8_TURTR	Ferritin OS=Tursiops truncatus OX=9739 GN=FT PE=2 SV=1	FT
152	12	8	tr|A0A2U4A062|A0A2U4A062_TURTR	monocarboxylate transporter 2 OS=Tursiops truncatus OX=9739 GN=SLC16A7 PE=4 SV=1	SLC16A7
153	12	6	tr|A0A2U3V8E2|A0A2U3V8E2_TURTR	ropporin-1A OS=Tursiops truncatus OX=9739 GN=ROPN1 PE=4 SV=1	ROPN1
154	12.05	7	tr|A0A484GLP2|A0A484GLP2_SOUCH	Uncharacterized protein OS=Sousa chinensis OX=103600 GN=DBR06_SOUSAS12210025 PE=3 SV=1	PRKACB
155	12	7	tr|A0A2U4CNR2|A0A2U4CNR2_TURTR	ezrin isoform X1 OS=Tursiops truncatus OX=9739 GN=EZR PE=4 SV=1	EZR
156	12	6	tr|A0A2U4AG73|A0A2U4AG73_TURTR	importin-4 OS=Tursiops truncatus OX=9739 GN=IPO4 PE=4 SV=1	IPO4
157	12.03	11	tr|A0A2U4CLM2|A0A2U4CLM2_TURTR	sperm-associated antigen 4 protein OS=Tursiops truncatus OX=9739 GN=SPAG4 PE=4 SV=1	SPAG4
158	11.98	7	tr|A0A2U4A6S8|A0A2U4A6S8_TURTR	carnitine O-palmitoyltransferase 1, muscle isoform isoform X2 OS=Tursiops truncatus OX=9739 GN=CPT1B PE=3 SV=1	CPT1B
159	11.74	6	tr|A0A484GJ93|A0A484GJ93_SOUCH	Uncharacterized protein (Fragment) OS=Sousa chinensis OX=103600 GN=DBR06_SOUSAS1110102 PE=3 SV=1	ARF3
160	11.67	10	tr|A0A2U4BVC5|A0A2U4BVC5_TURTR	ERO1-like protein beta isoform X3 OS=Tursiops truncatus OX=9739 GN=ERO1B PE=4 SV=1	ERO1B
161	13.8	8	tr|C6L2F1|C6L2F1_TURTR	L-lactate dehydrogenase OS=Tursiops truncatus OX=9739 GN=LDHB PE=2 SV=1	LDHB
162	11.53	8	tr|A0A2U4BLY1|A0A2U4BLY1_TURTR	lysosomal alpha-glucosidase-like OS=Tursiops truncatus OX=9739 GN=LOC101334225 PE=3 SV=1	GAA
163	11.43	6	tr|A0A2U4CFR7|A0A2U4CFR7_TURTR	calpain-5 isoform X2 OS=Tursiops truncatus OX=9739 GN=CAPN5 PE=3 SV=1	CAPN5
164	11.35	7	tr|A0A2U4A6B1|A0A2U4A6B1_TURTR	lysosome-associated membrane glycoprotein 1 isoform X1 OS=Tursiops truncatus OX=9739 GN=LAMP1 PE=3 SV=1	LAMP1
165	11.2	6	tr|A0A2U4AZU2|A0A2U4AZU2_TURTR	protein deglycase DJ-1 OS=Tursiops truncatus OX=9739 GN=PARK7 PE=4 SV=1	PARK7
166	11.11	6	tr|A0A484GZ45|A0A484GZ45_SOUCH	Protein-L-isoaspartate O-methyltransferase (Fragment) OS=Sousa chinensis OX=103600 GN=DBR06_SOUSAS13310041 PE=3 SV=1	PCMT1
167	11.04	6	tr|A0A2U4APQ7|A0A2U4APQ7_TURTR	glycerol-3-phosphate phosphatase isoform X1 OS=Tursiops truncatus OX=9739 GN=PGP PE=3 SV=1	PGP
168	11.02	7	tr|A0A2U4AZR9|A0A2U4AZR9_TURTR	6-phosphogluconate dehydrogenase, decarboxylating OS=Tursiops truncatus OX=9739 GN=PGD PE=3 SV=1	PGD
169	10.7	5	tr|A0A2U3V9F2|A0A2U3V9F2_TURTR	Phosphoglycerate kinase OS=Tursiops truncatus OX=9739 GN=PGK1 PE=3 SV=1	PGK1
170	10.39	5	tr|A0A2U4B8Y6|A0A2U4B8Y6_TURTR	neprilysin OS=Tursiops truncatus OX=9739 GN=MME PE=4 SV=1	MME
171	10.29	8	tr|A0A2U4C5P4|A0A2U4C5P4_TURTR	serpin B6 OS=Tursiops truncatus OX=9739 GN=LOC101324432 PE=3 SV=1	SERPINB6
172	10.13	5	tr|A0A2U4BLM6|A0A2U4BLM6_TURTR	cell division control protein 42 homolog OS=Tursiops truncatus OX=9739 GN=CDC42 PE=4 SV=1	CDC42
173	10.15	6	tr|A0A2U4CQ05|A0A2U4CQ05_TURTR	C4b-binding protein alpha chain OS=Tursiops truncatus OX=9739 GN=C4BPA PE=4 SV=1	C4BPA
174	10.09	5	tr|A0A2U3V6C2|A0A2U3V6C2_TURTR	ADP-ribosylation factor-like protein 1 OS=Tursiops truncatus OX=9739 GN=ARL1 PE=3 SV=1	ARL1
175	10.07	7	tr|A0A2U3ZZX4|A0A2U3ZZX4_TURTR	ras-related protein Rap-1b OS=Tursiops truncatus OX=9739 GN=RAP1B PE=4 SV=1	RAP1B
176	10.04	8	tr|A0A484GFK9|A0A484GFK9_SOUCH	ILEI domain-containing protein OS=Sousa chinensis OX=103600 GN=DBR06_SOUSAS16210031 PE=4 SV=1	FAM3C
177	10.02	8	tr|A0A2U3UZK5|A0A2U3UZK5_TURTR	cathepsin L1 OS=Tursiops truncatus OX=9739 GN=LOC101324954 PE=3 SV=1	CTSL
178	10.01	5	tr|A0A484GLX2|A0A484GLX2_SOUCH	Uncharacterized protein (Fragment) OS=Sousa chinensis OX=103600 GN=DBR06_SOUSAS10810055 PE=4 SV=1	CD14
179	10	5	tr|A0A484GPK4|A0A484GPK4_SOUCH	Uncharacterized protein OS=Sousa chinensis OX=103600 GN=DBR06_SOUSAS1910128 PE=3 SV=1	ATP6V1A
180	10	6	tr|A0A2U4BXF9|A0A2U4BXF9_TURTR	guanine nucleotide-binding protein G(I)/G(S)/G(T) subunit beta-1 OS=Tursiops truncatus OX=9739 GN=GNB1 PE=4 SV=1	GNB1
181	10	5	tr|A0A2U4CS06|A0A2U4CS06_TURTR	ubiquitin-conjugating enzyme E2 N OS=Tursiops truncatus OX=9739 GN=UBE2N PE=3 SV=1	UBE2N
182	14.28	9	tr|A0A2U4CLI0|A0A2U4CLI0_TURTR	microtubule-associated proteins 1A/1B light chain 3A OS=Tursiops truncatus OX=9739 GN=MAP1LC3A PE=3 SV=1	MAP1LC3A
183	9.92	5	tr|A0A2U4B025|A0A2U4B025_TURTR	prominin-2 OS=Tursiops truncatus OX=9739 GN=LOC101328060 PE=4 SV=1	PROM2
184	9.98	7	tr|A0A2U3UZ92|A0A2U3UZ92_TURTR	voltage-dependent anion-selective channel protein 3 OS=Tursiops truncatus OX=9739 GN=VDAC3 PE=4 SV=1	VDAC3
185	9.82	7	tr|A0A2U4CR94|A0A2U4CR94_TURTR	thioredoxin reductase 1, cytoplasmic isoform X2 OS=Tursiops truncatus OX=9739 GN=TXNRD1 PE=3 SV=1	TXNRD1
186	9.76	5	tr|A0A484H1K1|A0A484H1K1_SOUCH	Aldedh domain-containing protein OS=Sousa chinensis OX=103600 GN=DBR06_SOUSAS2410037 PE=3 SV=1	ALDH1A1
187	9.86	7	tr|A0A2U3V1K7|A0A2U3V1K7_TURTR	Inositol-1-monophosphatase OS=Tursiops truncatus OX=9739 GN=IMPA1 PE=3 SV=1	IMPA1
188	9.64	7	tr|A0A2U4CMK1|A0A2U4CMK1_TURTR	reticulophagy receptor FAM134B isoform X2 OS=Tursiops truncatus OX=9739 GN=FAM134B PE=4 SV=1	FAM134B
189	9.64	5	tr|A0A2U4BUQ6|A0A2U4BUQ6_TURTR	disintegrin and metalloproteinase domain-containing protein 28 OS=Tursiops truncatus OX=9739 GN=ADAM28 PE=4 SV=1	ADAM28
190	14.06	7	tr|A0A2U4C9K0|A0A2U4C9K0_TURTR	ras-related protein Rab-14 isoform X1 OS=Tursiops truncatus OX=9739 GN=RAB14 PE=4 SV=1	RAB14
191	9.41	11	tr|A0A2U4C8J2|A0A2U4C8J2_TURTR	dnaJ homolog subfamily B member 11 OS=Tursiops truncatus OX=9739 GN=DNAJB11 PE=4 SV=1	DNAJB11
192	9.33	7	tr|A0A2U4B8J7|A0A2U4B8J7_TURTR	glucosidase 2 subunit beta-like OS=Tursiops truncatus OX=9739 GN=LOC101320048 PE=4 SV=1	PRKCSH
193	9.29	5	tr|A0A2U3V8W2|A0A2U3V8W2_TURTR	Folate gamma-glutamyl hydrolase OS=Tursiops truncatus OX=9739 GN=GGH PE=4 SV=1	GGH
194	9.2	6	tr|A0A2U4BG12|A0A2U4BG12_TURTR	S-formylglutathione hydrolase OS=Tursiops truncatus OX=9739 GN=ESD PE=3 SV=1	ESD
195	9.05	5	tr|A0A2U4BYT9|A0A2U4BYT9_TURTR	GTP-binding nuclear protein Ran OS=Tursiops truncatus OX=9739 GN=RAN PE=3 SV=1	RAN
196	9.03	5	tr|A0A2U4CB52|A0A2U4CB52_TURTR	long-chain-fatty-acid--CoA ligase ACSBG2 OS=Tursiops truncatus OX=9739 GN=ACSBG2 PE=4 SV=1	ACSBG2
197	8.96	5	tr|A0A2U4AU18|A0A2U4AU18_TURTR	ubiquitin carboxyl-terminal hydrolase 7 isoform X1 OS=Tursiops truncatus OX=9739 GN=USP7 PE=3 SV=1	USP7
198	8.92	5	tr|A0A484GTE7|A0A484GTE7_SOUCH	CULLIN_2 domain-containing protein OS=Sousa chinensis OX=103600 GN=DBR06_SOUSAS1710097 PE=3 SV=1	CUL3
199	8.76	6	tr|A0A2U4B8S9|A0A2U4B8S9_TURTR	biotinidase OS=Tursiops truncatus OX=9739 GN=BTD PE=4 SV=1	BTD
200	8.79	5	tr|A0A2U4B2D4|A0A2U4B2D4_TURTR	4-trimethylaminobutyraldehyde dehydrogenase isoform X2 OS=Tursiops truncatus OX=9739 GN=ALDH9A1 PE=3 SV=1	ALDH9A1
201	8.57	4	tr|A0A2U4BL51|A0A2U4BL51_TURTR	nuclear migration protein nudC isoform X1 OS=Tursiops truncatus OX=9739 GN=NUDC PE=4 SV=1	NUDC
202	8.51	6	tr|A0A2U3V7I4|A0A2U3V7I4_TURTR	ribonuclease T2 isoform X2 OS=Tursiops truncatus OX=9739 GN=RNASET2 PE=3 SV=1	RNASET2
203	8.39	4	tr|A0A484GXY5|A0A484GXY5_SOUCH	PKS_ER domain-containing protein OS=Sousa chinensis OX=103600 GN=DBR06_SOUSAS42510002 PE=4 SV=1	CRYZ
204	8.36	11	tr|A0A2U3UZD3|A0A2U3UZD3_TURTR	thioredoxin domain-containing protein 12 isoform X1 OS=Tursiops truncatus OX=9739 GN=TXNDC12 PE=4 SV=1	TXNDC12
205	8.37	5	tr|A0A2U4BH78|A0A2U4BH78_TURTR	haloacid dehalogenase-like hydrolase domain-containing protein 2 isoform X1 OS=Tursiops truncatus OX=9739 GN=HDHD2 PE=4 SV=1	HDHD2
206	8.26	4	tr|A0A2U4AUE3|A0A2U4AUE3_TURTR	Heme oxygenase OS=Tursiops truncatus OX=9739 GN=HMOX2 PE=3 SV=1	HMOX2
207	8.25	5	tr|A0A484GUH6|A0A484GUH6_SOUCH	WD_REPEATS_REGION domain-containing protein (Fragment) OS=Sousa chinensis OX=103600 GN=DBR06_SOUSAS7610025 PE=4 SV=1	WDR54
208	8.21	6	tr|A0A2U3V867|A0A2U3V867_TURTR	Beta-defensin OS=Tursiops truncatus OX=9739 GN=DEFB128 PE=3 SV=1	DEFB128
209	8.23	5	tr|A0A2U3ZYV1|A0A2U3ZYV1_TURTR	TBC1 domain family member 15 isoform X2 OS=Tursiops truncatus OX=9739 GN=TBC1D15 PE=4 SV=1	TBC1D15
210	8.1	4	tr|A0A2U4BUR0|A0A2U4BUR0_TURTR	Clusterin OS=Tursiops truncatus OX=9739 GN=CLU PE=3 SV=1	CLU
211	8.09	6	tr|A0A2U4AWS1|A0A2U4AWS1_TURTR	beta-hexosaminidase subunit beta OS=Tursiops truncatus OX=9739 GN=HEXB PE=4 SV=1	HEXB
212	8.08	5	tr|A0A2U3V8N7|A0A2U3V8N7_TURTR	beta-defensin 130-like OS=Tursiops truncatus OX=9739 GN=LOC101330066 PE=4 SV=1	DEFB130
213	8.02	5	tr|A0A2U4A4K9|A0A2U4A4K9_TURTR	cathepsin S OS=Tursiops truncatus OX=9739 GN=CTSS PE=3 SV=1	CTSS
214	8.02	5	tr|A0A2U4CJ55|A0A2U4CJ55_TURTR	alpha-mannosidase 2C1 isoform X1 OS=Tursiops truncatus OX=9739 GN=MAN2C1 PE=4 SV=1	MAN2C1
215	8.01	4	tr|A0A2U4ANJ8|A0A2U4ANJ8_TURTR	glyoxalase domain-containing protein 4 OS=Tursiops truncatus OX=9739 GN=GLOD4 PE=4 SV=1	GLOD4
216	8	4	tr|A0A484GRU5|A0A484GRU5_SOUCH	Transmembrane 9 superfamily member (Fragment) OS=Sousa chinensis OX=103600 GN=DBR06_SOUSAS110089 PE=3 SV=1	TM9SF3
217	8	4	tr|A0A484GN39|A0A484GN39_SOUCH	Amidase domain-containing protein OS=Sousa chinensis OX=103600 GN=DBR06_SOUSAS210294 PE=4 SV=1	FAAH
218	8	5	tr|A0A2U3V132|A0A2U3V132_TURTR	N-acetylglucosamine-6-sulfatase OS=Tursiops truncatus OX=9739 GN=GNS PE=3 SV=1	GNS
219	8	4	tr|A0A2U4CHB6|A0A2U4CHB6_TURTR	Serine/threonine-protein phosphatase 2A activator OS=Tursiops truncatus OX=9739 GN=PTPA PE=3 SV=1	PTPA
220	8	5	tr|A0A2U4AAH7|A0A2U4AAH7_TURTR	Apolipoprotein D OS=Tursiops truncatus OX=9739 GN=APOD PE=3 SV=1	APOD
221	7.97	4	tr|A0A2U3VA24|A0A2U3VA24_TURTR	isoaspartyl peptidase/L-asparaginase OS=Tursiops truncatus OX=9739 GN=ASRGL1 PE=4 SV=1	ASRGL1
222	7.96	5	tr|A0A2U4A854|A0A2U4A854_TURTR	neuronal membrane glycoprotein M6-a OS=Tursiops truncatus OX=9739 GN=GPM6A PE=4 SV=1	GPM6A
223	7.93	5	tr|A0A484GWZ7|A0A484GWZ7_SOUCH	Spermatogenesis-associated protein 20 OS=Sousa chinensis OX=103600 GN=DBR06_SOUSAS8210210 PE=4 SV=1	SPATA20
224	7.93	6	tr|A0A2U4BFZ0|A0A2U4BFZ0_TURTR	conserved oligomeric Golgi complex subunit 3 isoform X2 OS=Tursiops truncatus OX=9739 GN=COG3 PE=4 SV=1	COG3
225	7.94	5	tr|A0A2U3V567|A0A2U3V567_TURTR	T-complex protein 1 subunit theta OS=Tursiops truncatus OX=9739 GN=CCT8 PE=3 SV=1	CCT8
226	7.87	7	tr|A0A2U4CKY7|A0A2U4CKY7_TURTR	Dynein light chain OS=Tursiops truncatus OX=9739 GN=DYNLL1 PE=3 SV=1	DYNLL1
227	7.77	5	tr|A0A2U4BC43|A0A2U4BC43_TURTR	ribonuclease 4 OS=Tursiops truncatus OX=9739 GN=RNASE4 PE=3 SV=1	RNASE4
228	7.91	6	tr|A0A484GXQ7|A0A484GXQ7_SOUCH	Hemopexin OS=Sousa chinensis OX=103600 GN=DBR06_SOUSAS15710062 PE=3 SV=1	HPX
229	8.78	5	tr|A0A2U4ANF3|A0A2U4ANF3_TURTR	14-3-3 protein epsilon OS=Tursiops truncatus OX=9739 GN=YWHAE PE=3 SV=1	YWHAE
230	7.64	4	tr|A0A484GSJ9|A0A484GSJ9_SOUCH	Uncharacterized protein OS=Sousa chinensis OX=103600 GN=DBR06_SOUSAS610267 PE=4 SV=1	COG7
231	7.52	4	tr|A0A484GLF0|A0A484GLF0_SOUCH	Uncharacterized protein OS=Sousa chinensis OX=103600 GN=DBR06_SOUSAS5910067 PE=4 SV=1	COG5
232	7.54	4	tr|A0A484GT52|A0A484GT52_SOUCH	Cog4 domain-containing protein OS=Sousa chinensis OX=103600 GN=DBR06_SOUSAS110415 PE=4 SV=1	COG4
233	7.41	4	tr|A0A484GZA3|A0A484GZA3_SOUCH	Uncharacterized protein OS=Sousa chinensis OX=103600 GN=DBR06_SOUSAS20710020 PE=4 SV=1	COG2
234	7.39	4	tr|A0A2U4BZ71|A0A2U4BZ71_TURTR	glutaminyl-peptide cyclotransferase isoform X2 OS=Tursiops truncatus OX=9739 GN=QPCT PE=4 SV=1	QPCT
235	7.32	4	tr|I6VH13|I6VH13_TURTR	Diazepam-binding protein (Fragment) OS=Tursiops truncatus OX=9739 GN=DBI PE=4 SV=1	DBI
236	7.4	6	tr|A0A484GIU3|A0A484GIU3_SOUCH	Uncharacterized protein OS=Sousa chinensis OX=103600 GN=DBR06_SOUSAS21310016 PE=3 SV=1	CANX
237	7.29	4	tr|A0A2U4A7X5|A0A2U4A7X5_TURTR	disintegrin and metalloproteinase domain-containing protein 32 isoform X1 OS=Tursiops truncatus OX=9739 GN=LOC101331361 PE=4 SV=1	ADAM32
238	7.28	4	tr|A0A2U4CMU2|A0A2U4CMU2_TURTR	ras-related protein Rab-8A OS=Tursiops truncatus OX=9739 GN=RAB8A PE=4 SV=1	RAB8A
239	6.53	4	tr|A0A2U4BTQ0|A0A2U4BTQ0_TURTR	peroxisomal multifunctional enzyme type 2 OS=Tursiops truncatus OX=9739 GN=HSD17B4 PE=4 SV=1	HSD17B4
240	6.44	4	tr|A0A484GSQ6|A0A484GSQ6_SOUCH	Uncharacterized protein (Fragment) OS=Sousa chinensis OX=103600 GN=DBR06_SOUSAS110241 PE=3 SV=1	XPNPEP1
241	6.36	3	tr|A0A484H3F9|A0A484H3F9_SOUCH	Uncharacterized protein (Fragment) OS=Sousa chinensis OX=103600 GN=DBR06_SOUSAS1610112 PE=4 SV=1	RAB7A
242	6.22	4	tr|A0A2U4CLE7|A0A2U4CLE7_TURTR	Peptidyl-prolyl cis-trans isomerase OS=Tursiops truncatus OX=9739 GN=PPIB PE=3 SV=1	PPIB
243	6.22	4	tr|A0A2U4B8Y8|A0A2U4B8Y8_TURTR	DNA damage-binding protein 1 isoform X1 OS=Tursiops truncatus OX=9739 GN=DDB1 PE=4 SV=1	DDB1
244	6.18	4	tr|A0A484GXA7|A0A484GXA7_SOUCH	Nucleoside diphosphate kinase (Fragment) OS=Sousa chinensis OX=103600 GN=DBR06_SOUSAS8210220 PE=3 SV=1	NME2
245	6.06	4	sp|P0DMB0|APOA1_TURTR	Apolipoprotein A-I OS=Tursiops truncatus OX=9739 GN=APOA1 PE=2 SV=1	APOA1
246	6.05	3	tr|A0A2U3V5B3|A0A2U3V5B3_TURTR	Annexin OS=Tursiops truncatus OX=9739 GN=ANXA5 PE=3 SV=1	ANXA5
247	6.06	3	tr|A0A484GQF5|A0A484GQF5_SOUCH	WD_REPEATS_REGION domain-containing protein (Fragment) OS=Sousa chinensis OX=103600 GN=DBR06_SOUSAS27910037 PE=4 SV=1	COPA
248	6.03	3	tr|A0A484GY06|A0A484GY06_SOUCH	Pribosyltran domain-containing protein OS=Sousa chinensis OX=103600 GN=DBR06_SOUSAS30610032 PE=3 SV=1	APRT
249	6.01	3	tr|A0A484GT21|A0A484GT21_SOUCH	Uncharacterized protein (Fragment) OS=Sousa chinensis OX=103600 GN=DBR06_SOUSAS110380 PE=3 SV=1	GABARAPL2
250	9.85	5	tr|A0A2U4B7U1|A0A2U4B7U1_TURTR	tubulin beta-4B chain-like OS=Tursiops truncatus OX=9739 GN=LOC101334418 PE=4 SV=1	TUBB4B
251	6	3	tr|A0A2U4B229|A0A2U4B229_TURTR	DnaJ homolog subfamily C member 10 OS=Tursiops truncatus OX=9739 GN=DNAJC10 PE=4 SV=1	DNAJC10
252	6	3	tr|A0A484H3E4|A0A484H3E4_SOUCH	Glucose-6-phosphate isomerase OS=Sousa chinensis OX=103600 GN=DBR06_SOUSAS1610156 PE=3 SV=1	GPI
253	6	3	tr|A0A484GPD7|A0A484GPD7_SOUCH	Uncharacterized protein (Fragment) OS=Sousa chinensis OX=103600 GN=DBR06_SOUSAS22910004 PE=3 SV=1	DNAJA2
254	6	3	tr|A0A2U4BF35|A0A2U4BF35_TURTR	phosphatidylethanolamine-binding protein 4 OS=Tursiops truncatus OX=9739 GN=PEBP4 PE=4 SV=1	PEBP4
255	6	5	tr|A0A2U4AW24|A0A2U4AW24_TURTR	5'-nucleotidase domain-containing protein 1 OS=Tursiops truncatus OX=9739 GN=LOC101336921 PE=4 SV=1	NT5DC1
256	6	3	tr|A0A2U3VAP7|A0A2U3VAP7_TURTR	endogenous retrovirus group V member 2 Env polyprotein-like OS=Tursiops truncatus OX=9739 GN=LOC101333073 PE=4 SV=1	LOC101333073
257	6	3	tr|A0A2U3V1I0|A0A2U3V1I0_TURTR	ropporin-1-like protein OS=Tursiops truncatus OX=9739 GN=ROPN1L PE=4 SV=1	ROPN1L
258	6	4	tr|A0A484GR18|A0A484GR18_SOUCH	Uncharacterized protein OS=Sousa chinensis OX=103600 GN=DBR06_SOUSAS5810094 PE=3 SV=1	ENTPD5
259	6	3	tr|A0A484GLF9|A0A484GLF9_SOUCH	Uncharacterized protein OS=Sousa chinensis OX=103600 GN=DBR06_SOUSAS310027 PE=4 SV=1	STT3B
260	6	3	tr|A0A2U4CJJ5|A0A2U4CJJ5_TURTR	transcobalamin-2 OS=Tursiops truncatus OX=9739 GN=TCN2 PE=4 SV=1	TCN2
261	6	6	tr|A0A2U4BT87|A0A2U4BT87_TURTR	peptidyl-glycine alpha-amidating monooxygenase isoform X2 OS=Tursiops truncatus OX=9739 GN=PAM PE=4 SV=1	PAM
262	6	3	tr|A0A2U4B4R7|A0A2U4B4R7_TURTR	vitamin D-binding protein OS=Tursiops truncatus OX=9739 GN=GC PE=4 SV=1	GC
263	6	3	tr|A0A2U4AM27|A0A2U4AM27_TURTR	microsomal triglyceride transfer protein large subunit OS=Tursiops truncatus OX=9739 GN=MTTP PE=4 SV=1	MTTP
264	6	3	tr|A0A2U4A2X1|A0A2U4A2X1_TURTR	Sortilin OS=Tursiops truncatus OX=9739 GN=SORT1 PE=4 SV=1	SORT1
265	6.04	4	tr|A0A2U4AIN7|A0A2U4AIN7_TURTR	ras-related protein Rab-2A OS=Tursiops truncatus OX=9739 GN=RAB2A PE=4 SV=1	RAB2A
266	16.64	8	tr|A0A2U3V3I9|A0A2U3V3I9_TURTR	ras-related protein Rab-1B OS=Tursiops truncatus OX=9739 GN=RAB1B PE=4 SV=1	RAB1B
267	5.92	3	tr|A0A484GRT3|A0A484GRT3_SOUCH	Lipase OS=Sousa chinensis OX=103600 GN=DBR06_SOUSAS110029 PE=3 SV=1	LIPA
268	5.88	3	tr|A0A484GT60|A0A484GT60_SOUCH	J domain-containing protein OS=Sousa chinensis OX=103600 GN=DBR06_SOUSAS1710175 PE=4 SV=1	DNAJB3
269	5.79	3	tr|A0A484H1V8|A0A484H1V8_SOUCH	Uncharacterized protein (Fragment) OS=Sousa chinensis OX=103600 GN=DBR06_SOUSAS28710001 PE=4 SV=1	UGP2
270	5.74	3	tr|A0A2U4A3K7|A0A2U4A3K7_TURTR	vesicle-trafficking protein SEC22b OS=Tursiops truncatus OX=9739 GN=SEC22B PE=3 SV=1	SEC22B
271	5.7	3	tr|A0A484GLL8|A0A484GLL8_SOUCH	SCP2 domain-containing protein OS=Sousa chinensis OX=103600 GN=DBR06_SOUSAS310120 PE=4 SV=1	HSDL2
272	5.68	4	tr|A0A2U4AQ40|A0A2U4AQ40_TURTR	destrin OS=Tursiops truncatus OX=9739 GN=DSTN PE=3 SV=1	DSTN
273	5.62	4	tr|A0A484GTD7|A0A484GTD7_SOUCH	AMP-binding domain-containing protein OS=Sousa chinensis OX=103600 GN=DBR06_SOUSAS1710087 PE=4 SV=1	ACSL3
274	5.57	4	tr|A0A484GY54|A0A484GY54_SOUCH	PlsC domain-containing protein OS=Sousa chinensis OX=103600 GN=DBR06_SOUSAS9410047 PE=4 SV=1	LPCAT4
275	10.55	7	tr|A0A387LB67|A0A387LB67_PSECS	Complement component 2 OS=Pseudorca crassidens OX=82174 GN=C2 PE=3 SV=1	C2
276	5.48	3	tr|A0A2U4C806|A0A2U4C806_TURTR	kininogen-1 isoform X2 OS=Tursiops truncatus OX=9739 GN=KNG1 PE=4 SV=1	KNG1
277	5.47	5	tr|A0A2U3UYX4|A0A2U3UYX4_TURTR	endoplasmic reticulum resident protein 44 isoform X1 OS=Tursiops truncatus OX=9739 GN=ERP44 PE=4 SV=1	ERP44
278	5.45	3	tr|A0A484GML5|A0A484GML5_SOUCH	Adenylate kinase isoenzyme 1 OS=Sousa chinensis OX=103600 GN=AK1 PE=3 SV=1	AK1
279	5.26	3	tr|A0A2U4B6Z5|A0A2U4B6Z5_TURTR	Acyl-CoA-binding domain-containing protein 5 OS=Tursiops truncatus OX=9739 GN=ACBD5 PE=4 SV=1	ACBD5
280	5.14	5	tr|A0A484GT66|A0A484GT66_SOUCH	Uncharacterized protein OS=Sousa chinensis OX=103600 GN=DBR06_SOUSAS610147 PE=3 SV=1	DBR06_SOUSAS610147
281	5.05	4	tr|A0A2U4B269|A0A2U4B269_TURTR	serine protease 40-like OS=Tursiops truncatus OX=9739 GN=LOC101333424 PE=3 SV=1	LOC101333424
282	4.95	3	tr|A0A484GK07|A0A484GK07_SOUCH	Uncharacterized protein OS=Sousa chinensis OX=103600 GN=DBR06_SOUSAS810171 PE=4 SV=1	FAM114A2
283	4.9	3	tr|B0LM20|B0LM20_TURTR	Acrosin (Fragment) OS=Tursiops truncatus OX=9739 GN=ACR PE=3 SV=1	ACR
284	4.87	4	tr|A0A2U4ASL8|A0A2U4ASL8_TURTR	Superoxide dismutase [Cu-Zn] OS=Tursiops truncatus OX=9739 GN=SOD3 PE=3 SV=1	SOD3
285	4.79	3	tr|A0A2U4AP07|A0A2U4AP07_TURTR	lanosterol 14-alpha demethylase isoform X3 OS=Tursiops truncatus OX=9739 GN=LOC101339179 PE=3 SV=1	CYP51A1
286	4.75	3	tr|A0A484GUS7|A0A484GUS7_SOUCH	GP-PDE domain-containing protein (Fragment) OS=Sousa chinensis OX=103600 GN=DBR06_SOUSAS610317 PE=4 SV=1	GDE1
287	4.83	3	tr|A0A484GU39|A0A484GU39_SOUCH	Uncharacterized protein OS=Sousa chinensis OX=103600 GN=DBR06_SOUSAS33510008 PE=3 SV=1	F5
288	4.62	3	tr|A0A484H2U0|A0A484H2U0_SOUCH	Thioredoxin domain-containing protein OS=Sousa chinensis OX=103600 GN=DBR06_SOUSAS1810247 PE=4 SV=1	TMX1
289	4.54	3	tr|A0A2U4AJE3|A0A2U4AJE3_TURTR	RB1-inducible coiled-coil protein 1 isoform X2 OS=Tursiops truncatus OX=9739 GN=RB1CC1 PE=4 SV=1	RB1CC1
290	4.56	4	tr|A0A2U4A8F0|A0A2U4A8F0_TURTR	tumor suppressor candidate 3 isoform X1 OS=Tursiops truncatus OX=9739 GN=TUSC3 PE=4 SV=1	TUSC3
291	20.64	14	tr|A0A387LAD2|A0A387LAD2_PSECS	Heat shock 70kDa protein 1A OS=Pseudorca crassidens OX=82174 GN=HSPA1A PE=3 SV=1	HSPA1A
292	4.47	4	tr|A0A2U4B4Y7|A0A2U4B4Y7_TURTR	immunoglobulin J chain isoform X1 OS=Tursiops truncatus OX=9739 GN=JCHAIN PE=4 SV=1	JCHAIN
293	4.46	2	tr|A0A2U4B7R4|A0A2U4B7R4_TURTR	dipeptidyl peptidase 2 OS=Tursiops truncatus OX=9739 GN=DPP7 PE=4 SV=1	DPP7
294	4.52	4	tr|A0A2U4AKJ2|A0A2U4AKJ2_TURTR	Peptidylprolyl isomerase OS=Tursiops truncatus OX=9739 GN=FKBP4 PE=4 SV=1	FKBP4
295	4.47	3	tr|A0A484GHJ5|A0A484GHJ5_SOUCH	Uncharacterized protein (Fragment) OS=Sousa chinensis OX=103600 GN=DBR06_SOUSAS2810133 PE=3 SV=1	EIF4A1
296	10.51	6	tr|A0A484GVL3|A0A484GVL3_SOUCH	Uncharacterized protein OS=Sousa chinensis OX=103600 GN=DBR06_SOUSAS2110146 PE=3 SV=1	ARF4
297	4.37	4	tr|A0A484GQN8|A0A484GQN8_SOUCH	Uncharacterized protein OS=Sousa chinensis OX=103600 GN=DBR06_SOUSAS5810081 PE=4 SV=1	LTBP2
298	4.35	2	tr|A0A077S9Q0|A0A077S9Q0_TURTR	Lysozyme C OS=Tursiops truncatus OX=9739 GN=LYZC PE=3 SV=1	LYZC
299	5.33	4	tr|A0A2U4C1R5|A0A2U4C1R5_TURTR	14-3-3 protein beta/alpha OS=Tursiops truncatus OX=9739 GN=YWHAB PE=3 SV=1	YWHAB
300	4.39	4	tr|A0A2U4ARI3|A0A2U4ARI3_TURTR	WD repeat-containing protein 1 OS=Tursiops truncatus OX=9739 GN=WDR1 PE=4 SV=1	WDR1
301	4.3	4	tr|A0A2U4C242|A0A2U4C242_TURTR	hsc70-interacting protein isoform X2 OS=Tursiops truncatus OX=9739 GN=ST13 PE=4 SV=1	ST13
302	4.27	2	tr|A0A2U4CFM9|A0A2U4CFM9_TURTR	disintegrin and metalloproteinase domain-containing protein 20-like OS=Tursiops truncatus OX=9739 GN=LOC101328409 PE=4 SV=1	LOC101328409
303	4.25	2	tr|A0A2U4B0S0|A0A2U4B0S0_TURTR	probable serine carboxypeptidase CPVL OS=Tursiops truncatus OX=9739 GN=CPVL PE=3 SV=1	CPVL
304	6.33	5	tr|A0A2U4C3Z3|A0A2U4C3Z3_TURTR	cullin-associated NEDD8-dissociated protein 2 isoform X2 OS=Tursiops truncatus OX=9739 GN=CAND2 PE=4 SV=1	CAND2
305	4.25	3	tr|A0A2U4C3B9|A0A2U4C3B9_TURTR	NADH-cytochrome b5 reductase 3 OS=Tursiops truncatus OX=9739 GN=LOC101339378 PE=4 SV=1	CYB5R3
306	8.32	5	tr|A0A2U4BWG4|A0A2U4BWG4_TURTR	radixin isoform X2 OS=Tursiops truncatus OX=9739 GN=RDX PE=4 SV=1	RDX
307	4.21	3	tr|A0A2U4AL05|A0A2U4AL05_TURTR	Ubiquitin carboxyl-terminal hydrolase OS=Tursiops truncatus OX=9739 GN=USP5 PE=3 SV=1	USP5
308	4.2	2	tr|A0A484GIS8|A0A484GIS8_SOUCH	L-type lectin-like domain-containing protein OS=Sousa chinensis OX=103600 GN=DBR06_SOUSAS8910031 PE=4 SV=1	LMAN1
309	4.34	3	tr|A0A484GWM6|A0A484GWM6_SOUCH	Uncharacterized protein OS=Sousa chinensis OX=103600 GN=DBR06_SOUSAS8210063 PE=3 SV=1	KRT13
310	4.21	7	tr|A0A2U3V0N2|A0A2U3V0N2_TURTR	vitamin K-dependent protein S OS=Tursiops truncatus OX=9739 GN=PROS1 PE=4 SV=1	PROS1
311	4.12	3	tr|A0A2U4BES3|A0A2U4BES3_TURTR	GTP-binding protein SAR1a OS=Tursiops truncatus OX=9739 GN=SAR1A PE=3 SV=1	SAR1A
312	4.24	3	tr|A0A2U4B606|A0A2U4B606_TURTR	cysteine-rich with EGF-like domain protein 2 OS=Tursiops truncatus OX=9739 GN=CRELD2 PE=4 SV=1	CRELD2
313	4.11	2	tr|A0A484GUI3|A0A484GUI3_SOUCH	Uncharacterized protein OS=Sousa chinensis OX=103600 GN=DBR06_SOUSAS2110186 PE=4 SV=1	GLT8D1
314	4.1	3	tr|A0A484GHX5|A0A484GHX5_SOUCH	Uncharacterized protein (Fragment) OS=Sousa chinensis OX=103600 GN=DBR06_SOUSAS2810119 PE=4 SV=1	AP2B1
315	4.22	2	tr|A0A484GP40|A0A484GP40_SOUCH	Alpha-(1,3)-fucosyltransferase OS=Sousa chinensis OX=103600 GN=DBR06_SOUSAS1910065 PE=3 SV=1	FUT11
316	4.08	2	tr|A0A2U3V4I3|A0A2U3V4I3_TURTR	protein FAM134A isoform X1 OS=Tursiops truncatus OX=9739 GN=FAM134A PE=4 SV=1	FAM134A
317	4.07	2	tr|A0A2U3V204|A0A2U3V204_TURTR	transmembrane protein 205 OS=Tursiops truncatus OX=9739 GN=TMEM205 PE=4 SV=1	TMEM205
318	9.96	5	tr|A0A2U3V4Z0|A0A2U3V4Z0_TURTR	ras-related protein Rab-10 isoform X1 OS=Tursiops truncatus OX=9739 GN=RAB10 PE=4 SV=1	RAB10
319	4.05	2	tr|A0A2U3V3X8|A0A2U3V3X8_TURTR	Glucose-6-phosphate 1-dehydrogenase OS=Tursiops truncatus OX=9739 GN=G6PD PE=3 SV=1	G6PD
320	4.03	3	tr|A0A2U4B004|A0A2U4B004_TURTR	tumor protein p63-regulated gene 1-like protein isoform X2 OS=Tursiops truncatus OX=9739 GN=TPRG1L PE=4 SV=1	TPRG1L
321	4.02	2	tr|A0A2U4A3J7|A0A2U4A3J7_TURTR	monocarboxylate transporter 1 OS=Tursiops truncatus OX=9739 GN=SLC16A1 PE=4 SV=1	SLC16A1
322	4.01	2	tr|A0A2U4CEM4|A0A2U4CEM4_TURTR	importin-7 isoform X2 OS=Tursiops truncatus OX=9739 GN=IPO7 PE=4 SV=1	IPO7
323	4.01	2	tr|A0A2U4BSN7|A0A2U4BSN7_TURTR	Proteasome subunit alpha type OS=Tursiops truncatus OX=9739 GN=PSMA2 PE=3 SV=1	PSMA2
324	36.65	27	tr|A0A484GUR9|A0A484GUR9_SOUCH	Thioredoxin domain-containing protein OS=Sousa chinensis OX=103600 GN=DBR06_SOUSAS610305 PE=4 SV=1	PDILT
325	16.01	10	tr|A0A2U4AE60|A0A2U4AE60_TURTR	tubulin beta chain OS=Tursiops truncatus OX=9739 GN=LOC109547065 PE=4 SV=1	TUBB4B
326	6	4	tr|A0A2U4AGP6|A0A2U4AGP6_TURTR	heat shock 70 kDa protein 4 isoform X2 OS=Tursiops truncatus OX=9739 GN=HSPA4 PE=4 SV=1	HSPA4
327	4.83	3	tr|A0A2U4CMN9|A0A2U4CMN9_TURTR	calreticulin-3 OS=Tursiops truncatus OX=9739 GN=CALR3 PE=3 SV=1	CALR3
328	4	2	tr|A0A484H4Z0|A0A484H4Z0_SOUCH	Hexosyltransferase OS=Sousa chinensis OX=103600 GN=DBR06_SOUSAS1810052 PE=3 SV=1	B3GALT4
329	4	3	tr|A0A2U4B1T6|A0A2U4B1T6_TURTR	cAMP-dependent protein kinase type II-alpha regulatory subunit OS=Tursiops truncatus OX=9739 GN=PRKAR2A PE=4 SV=1	PRKAR2A
330	4	2	tr|A0A484GNR1|A0A484GNR1_SOUCH	Uncharacterized protein OS=Sousa chinensis OX=103600 GN=DBR06_SOUSAS310210 PE=4 SV=1	RABGAP1
331	4	2	tr|A0A2U4CNU7|A0A2U4CNU7_TURTR	Plasminogen OS=Tursiops truncatus OX=9739 GN=PLG PE=3 SV=1	PLG
332	4	3	tr|A0A2U4B8I1|A0A2U4B8I1_TURTR	protein disulfide-isomerase A4-like OS=Tursiops truncatus OX=9739 GN=LOC101316972 PE=3 SV=1	PDIA4
333	4	3	tr|A0A2U3V146|A0A2U3V146_TURTR	Fructose-bisphosphate aldolase OS=Tursiops truncatus OX=9739 GN=ALDOC PE=3 SV=1	ALDOC
334	4	2	tr|B6VQP7|B6VQP7_GLOMA	Ferritin OS=Globicephala macrorhynchus OX=38241 GN=FT PE=2 SV=1	FT
335	4	2	tr|A0A484GKT9|A0A484GKT9_SOUCH	Uncharacterized protein OS=Sousa chinensis OX=103600 GN=DBR06_SOUSAS11510026 PE=3 SV=1	SGPL1
336	4	2	tr|A0A2U4CLU6|A0A2U4CLU6_TURTR	LOW QUALITY PROTEIN: casein kinase II subunit alpha OS=Tursiops truncatus OX=9739 GN=CSNK2A1 PE=3 SV=1	CSNK2A1
337	4	2	tr|A0A2U4AV21|A0A2U4AV21_TURTR	nucleosome assembly protein 1-like 4 isoform X2 OS=Tursiops truncatus OX=9739 GN=NAP1L4 PE=3 SV=1	NAP1L4
338	4	2	tr|A0A2U4AUP6|A0A2U4AUP6_TURTR	5'-nucleotidase domain-containing protein 1-like OS=Tursiops truncatus OX=9739 GN=LOC109548982 PE=4 SV=1	NT5DC1
339	4	2	tr|A0A2U4ADK8|A0A2U4ADK8_TURTR	Coatomer subunit gamma OS=Tursiops truncatus OX=9739 GN=COPG2 PE=3 SV=1	COPG2
340	4	3	tr|A0A2U4A662|A0A2U4A662_TURTR	ran-specific GTPase-activating protein isoform X1 OS=Tursiops truncatus OX=9739 GN=RANBP1 PE=4 SV=1	RANBP1
341	4	3	tr|A0A2U3V675|A0A2U3V675_TURTR	actin-related protein T3 OS=Tursiops truncatus OX=9739 GN=ACTRT3 PE=3 SV=1	ACTRT3
342	4	2	tr|A0A5C1K592|A0A5C1K592_DELDE	Galactosamine-6 sulfatase OS=Delphinus delphis OX=9728 GN=GALNS PE=4 SV=1	GALNS
343	4	2	tr|A0A484H2K1|A0A484H2K1_SOUCH	Uncharacterized protein OS=Sousa chinensis OX=103600 GN=DBR06_SOUSAS28010006 PE=4 SV=1	PDCD6
344	4	2	tr|A0A484H0U1|A0A484H0U1_SOUCH	UBX domain-containing protein OS=Sousa chinensis OX=103600 GN=DBR06_SOUSAS27010010 PE=4 SV=1	FAF2
345	4	2	tr|A0A484H047|A0A484H047_SOUCH	Uncharacterized protein (Fragment) OS=Sousa chinensis OX=103600 GN=DBR06_SOUSAS19710019 PE=4 SV=1	CAPG
346	4	2	tr|A0A484GZ95|A0A484GZ95_SOUCH	Endo/exonuclease/phosphatase domain-containing protein OS=Sousa chinensis OX=103600 GN=DBR06_SOUSAS40310034 PE=4 SV=1	DNASE1L1
347	4	2	tr|A0A484GQ66|A0A484GQ66_SOUCH	Uncharacterized protein (Fragment) OS=Sousa chinensis OX=103600 GN=DBR06_SOUSAS9210003 PE=4 SV=1	ADAM10
348	4	2	tr|A0A484GMY4|A0A484GMY4_SOUCH	Glyco_18 domain-containing protein (Fragment) OS=Sousa chinensis OX=103600 GN=DBR06_SOUSAS35410009 PE=4 SV=1	CHID1
349	4	3	tr|A0A484GK27|A0A484GK27_SOUCH	ML domain-containing protein OS=Sousa chinensis OX=103600 GN=DBR06_SOUSAS810187 PE=4 SV=1	GM2A
350	4	2	tr|A0A484GIH6|A0A484GIH6_SOUCH	Uncharacterized protein OS=Sousa chinensis OX=103600 GN=DBR06_SOUSAS2810062 PE=4 SV=1	PTRH2
351	4	2	tr|A0A484GGY0|A0A484GGY0_SOUCH	Mannose-6-phosphate isomerase OS=Sousa chinensis OX=103600 GN=DBR06_SOUSAS9710063 PE=3 SV=1	MPI
352	4	2	tr|A0A387LAE4|A0A387LAE4_PSECS	1-acyl-sn-glycerol-3-phosphate acyltransferase OS=Pseudorca crassidens OX=82174 GN=AGPAT1 PE=3 SV=1	AGPAT1
353	4	2	tr|A0A2U4CFT0|A0A2U4CFT0_TURTR	lysosomal Pro-X carboxypeptidase OS=Tursiops truncatus OX=9739 GN=PRCP PE=4 SV=1	PRCP
354	4	2	tr|A0A2U4C073|A0A2U4C073_TURTR	lysosomal-associated transmembrane protein 4A OS=Tursiops truncatus OX=9739 GN=LAPTM4A PE=4 SV=1	LAPTM4A
355	4	2	tr|A0A2U4BME2|A0A2U4BME2_TURTR	galectin-3-binding protein OS=Tursiops truncatus OX=9739 GN=LGALS3BP PE=4 SV=1	LGALS3BP
356	4	2	tr|A0A2U4AXS0|A0A2U4AXS0_TURTR	phospholipid phosphatase 1 isoform X1 OS=Tursiops truncatus OX=9739 GN=PLPP1 PE=4 SV=1	PLPP1
357	4	2	tr|A0A2U4AXI3|A0A2U4AXI3_TURTR	Succinyl-CoA:3-ketoacid-coenzyme A transferase OS=Tursiops truncatus OX=9739 GN=OXCT1 PE=3 SV=1	OXCT1
358	4	2	tr|A0A2U4AU91|A0A2U4AU91_TURTR	vasorin OS=Tursiops truncatus OX=9739 GN=VASN PE=4 SV=1	VASN
359	4	2	tr|A0A2U4AFQ5|A0A2U4AFQ5_TURTR	calmin OS=Tursiops truncatus OX=9739 GN=CLMN PE=4 SV=1	CLMN
360	4	2	tr|A0A2U4A064|A0A2U4A064_TURTR	Alkaline phosphatase OS=Tursiops truncatus OX=9739 GN=ALPL PE=3 SV=1	ALPL
361	4	2	tr|A0A2U3V9F7|A0A2U3V9F7_TURTR	translin isoform X1 OS=Tursiops truncatus OX=9739 GN=TSN PE=4 SV=1	TSN
362	4	2	tr|A0A2U3V592|A0A2U3V592_TURTR	GTPase NRas OS=Tursiops truncatus OX=9739 GN=NRAS PE=4 SV=1	NRAS
363	4	3	tr|A0A484GLC1|A0A484GLC1_SOUCH	Malectin domain-containing protein OS=Sousa chinensis OX=103600 GN=DBR06_SOUSAS810004 PE=4 SV=1	MLEC
364	3.98	2	tr|A0A484GXF9|A0A484GXF9_SOUCH	Uncharacterized protein OS=Sousa chinensis OX=103600 GN=DBR06_SOUSAS8210247 PE=3 SV=1	GABARAP
365	5.18	4	tr|A0A2U4C069|A0A2U4C069_TURTR	14-3-3 protein theta OS=Tursiops truncatus OX=9739 GN=YWHAQ PE=3 SV=1	YWHAQ
366	3.76	3	tr|A0A2U4BSI3|A0A2U4BSI3_TURTR	voltage-dependent calcium channel subunit alpha-2/delta-1 OS=Tursiops truncatus OX=9739 GN=CACNA2D1 PE=4 SV=1	CACNA2D1
367	3.72	3	tr|A0A484GXS5|A0A484GXS5_SOUCH	BTB domain-containing protein OS=Sousa chinensis OX=103600 GN=DBR06_SOUSAS8210055 PE=4 SV=1	KLHL10
368	3.6	2	tr|A0A2U4CKL9|A0A2U4CKL9_TURTR	Coronin OS=Tursiops truncatus OX=9739 GN=CORO1C PE=3 SV=1	CORO1C
369	7.52	4	tr|A0A2U4B9G8|A0A2U4B9G8_TURTR	plastin-1 OS=Tursiops truncatus OX=9739 GN=PLS1 PE=4 SV=1	PLS1
370	3.59	2	tr|A0A2U4CQ37|A0A2U4CQ37_TURTR	peroxiredoxin-6 OS=Tursiops truncatus OX=9739 GN=PRDX6 PE=4 SV=1	PRDX6
371	3.51	3	tr|A0A2U4A623|A0A2U4A623_TURTR	transmembrane emp24 domain-containing protein 10 isoform X2 OS=Tursiops truncatus OX=9739 GN=TMED10 PE=3 SV=1	TMED10
372	3.58	3	tr|A0A2U3V4N4|A0A2U3V4N4_TURTR	protein-glutamate O-methyltransferase isoform X1 OS=Tursiops truncatus OX=9739 GN=ARMT1 PE=4 SV=1	ARMT1
373	3.44	2	tr|A0A2U4BZK3|A0A2U4BZK3_TURTR	LOW QUALITY PROTEIN: prolactin regulatory element-binding protein OS=Tursiops truncatus OX=9739 GN=PREB PE=4 SV=1	PREB
374	3.43	3	tr|A0A2U4CAZ1|A0A2U4CAZ1_TURTR	EH domain-containing protein 1 OS=Tursiops truncatus OX=9739 GN=LOC101331753 PE=4 SV=1	EHD1
375	3.39	2	tr|A0A484GWE1|A0A484GWE1_SOUCH	Isocitrate dehydrogenase [NADP] OS=Sousa chinensis OX=103600 GN=DBR06_SOUSAS4610093 PE=3 SV=1	IDH1
376	3.34	2	tr|A0A2U4BLI6|A0A2U4BLI6_TURTR	Alpha-L-fucosidase OS=Tursiops truncatus OX=9739 GN=FUCA1 PE=3 SV=1	FUCA1
377	3.34	2	tr|A0A2U3V780|A0A2U3V780_TURTR	carbonic anhydrase 2 OS=Tursiops truncatus OX=9739 GN=CA2 PE=3 SV=1	CA2
378	3.32	2	tr|A0A484GPV8|A0A484GPV8_SOUCH	Vacuolar protein sorting-associated protein 28 homolog OS=Sousa chinensis OX=103600 GN=DBR06_SOUSAS1410168 PE=3 SV=1	VPS28
379	3.38	3	tr|A0A484GZV6|A0A484GZV6_SOUCH	Uncharacterized protein (Fragment) OS=Sousa chinensis OX=103600 GN=DBR06_SOUSAS7910064 PE=4 SV=1	BRI3BP
380	3.32	3	tr|A0A484GRD7|A0A484GRD7_SOUCH	Pept_C1 domain-containing protein OS=Sousa chinensis OX=103600 GN=DBR06_SOUSAS9210048 PE=3 SV=1	CTSZ
381	3.28	2	tr|A0A2U4CR68|A0A2U4CR68_TURTR	tryptophan--tRNA ligase, cytoplasmic OS=Tursiops truncatus OX=9739 GN=WARS PE=3 SV=1	WARS
382	3.24	2	tr|A0A484GJ86|A0A484GJ86_SOUCH	Uncharacterized protein (Fragment) OS=Sousa chinensis OX=103600 GN=DBR06_SOUSAS1110076 PE=3 SV=1	PFKM
383	3.34	2	tr|A0A2U4ANW0|A0A2U4ANW0_TURTR	Golgi SNAP receptor complex member 1 OS=Tursiops truncatus OX=9739 GN=GOSR1 PE=3 SV=1	GOSR1
384	3.13	3	tr|A0A484H3Q9|A0A484H3Q9_SOUCH	Uncharacterized protein (Fragment) OS=Sousa chinensis OX=103600 GN=DBR06_SOUSAS1610306 PE=4 SV=1	FCGBP
385	5.17	5	tr|A0A2U3V3P5|A0A2U3V3P5_TURTR	peroxiredoxin-2 OS=Tursiops truncatus OX=9739 GN=PRDX2 PE=4 SV=1	PRDX2
386	3.08	2	tr|A0A484GW82|A0A484GW82_SOUCH	Proteasome subunit alpha type OS=Sousa chinensis OX=103600 GN=DBR06_SOUSAS3410053 PE=3 SV=1	PSMA3
387	2.97	2	tr|A0A2U3V4V1|A0A2U3V4V1_TURTR	ubiquitin-conjugating enzyme E2 D3 isoform X1 OS=Tursiops truncatus OX=9739 GN=UBE2D3 PE=3 SV=1	UBE2D3
388	2.93	4	tr|A0A484GQ23|A0A484GQ23_SOUCH	Annexin (Fragment) OS=Sousa chinensis OX=103600 GN=DBR06_SOUSAS1410024 PE=3 SV=1	ANXA13
389	2.93	2	tr|A0A2U4AL88|A0A2U4AL88_TURTR	D-dopachrome decarboxylase OS=Tursiops truncatus OX=9739 GN=LOC101321389 PE=4 SV=1	DDT
390	2.92	3	tr|A0A387LAC1|A0A387LAC1_PSECS	BCL2-associated athanogene 6 OS=Pseudorca crassidens OX=82174 GN=BAG6 PE=4 SV=1	BAG6
391	2.89	2	tr|A0A484GRW9|A0A484GRW9_SOUCH	Sperm surface protein Sp17 OS=Sousa chinensis OX=103600 GN=DBR06_SOUSAS110344 PE=4 SV=1	SPA17
392	2.78	2	tr|A0A2U4AFI2|A0A2U4AFI2_TURTR	cytoplasmic dynein 1 heavy chain 1-like OS=Tursiops truncatus OX=9739 GN=LOC109548095 PE=4 SV=1	DYNC1H1
393	2.75	2	tr|A0A2U4AJM4|A0A2U4AJM4_TURTR	ubiquitin-conjugating enzyme E2 R1 OS=Tursiops truncatus OX=9739 GN=CDC34 PE=3 SV=1	CDC34
394	2.74	5	tr|A0A2U4CB18|A0A2U4CB18_TURTR	EH domain-containing protein 1 OS=Tursiops truncatus OX=9739 GN=EHD1 PE=3 SV=1	EHD1
395	2.74	2	tr|A0A2U4B702|A0A2U4B702_TURTR	Integrin beta OS=Tursiops truncatus OX=9739 GN=ITGB1 PE=3 SV=1	ITGB1
396	15.46	10	tr|A0A2U4ALI0|A0A2U4ALI0_TURTR	Tubulin alpha chain OS=Tursiops truncatus OX=9739 GN=LOC101339685 PE=3 SV=1	TUBA3
397	2.6	2	tr|A0A2U3V0A5|A0A2U3V0A5_TURTR	Proteasome subunit beta OS=Tursiops truncatus OX=9739 GN=PSMB5 PE=3 SV=1	PSMB5
398	21.39	13	tr|A0A484GJA1|A0A484GJA1_SOUCH	Tubulin alpha chain OS=Sousa chinensis OX=103600 GN=DBR06_SOUSAS1110112 PE=3 SV=1	TUBA1B
399	2.73	2	tr|A0A484GZ40|A0A484GZ40_SOUCH	Uncharacterized protein OS=Sousa chinensis OX=103600 GN=DBR06_SOUSAS9010058 PE=4 SV=1	MUC15
400	2.41	2	tr|A0A484H1Q3|A0A484H1Q3_SOUCH	Endo/exonuclease/phosphatase domain-containing protein (Fragment) OS=Sousa chinensis OX=103600 GN=DBR06_SOUSAS13010038 PE=4 SV=1	SMPD2
401	2.37	2	tr|A0A484GVA6|A0A484GVA6_SOUCH	Uncharacterized protein OS=Sousa chinensis OX=103600 GN=DBR06_SOUSAS2110265 PE=3 SV=1	MST1
402	2.37	1	tr|A0A484GVS2|A0A484GVS2_SOUCH	Uncharacterized protein OS=Sousa chinensis OX=103600 GN=DBR06_SOUSAS2110009 PE=4 SV=1	AGRN
403	2.36	1	tr|A0A484GPV7|A0A484GPV7_SOUCH	Uncharacterized protein OS=Sousa chinensis OX=103600 GN=DBR06_SOUSAS14910013 PE=4 SV=1	GNA14
404	2.35	1	tr|A0A2U4BJX4|A0A2U4BJX4_TURTR	nardilysin isoform X2 OS=Tursiops truncatus OX=9739 GN=NRDC PE=3 SV=1	NRDC
405	2.29	3	tr|A0A2U4A3C1|A0A2U4A3C1_TURTR	endophilin-B1 OS=Tursiops truncatus OX=9739 GN=SH3GLB1 PE=4 SV=1	SH3GLB1
406	39.79	25	tr|A0A387LA91|A0A387LA91_PSECS	Complement factor B OS=Pseudorca crassidens OX=82174 GN=CFB PE=3 SV=1	CFB
407	4.36	2	tr|A0A484GUC2|A0A484GUC2_SOUCH	Glyco_hydro_35 domain-containing protein OS=Sousa chinensis OX=103600 GN=DBR06_SOUSAS1710054 PE=3 SV=1	GLB1L
408	2.24	2	tr|A0A2U4C8C8|A0A2U4C8C8_TURTR	fetuin-B isoform X1 OS=Tursiops truncatus OX=9739 GN=FETUB PE=4 SV=1	FETUB
409	2.2	2	tr|A0A484GSJ3|A0A484GSJ3_SOUCH	Uncharacterized protein OS=Sousa chinensis OX=103600 GN=DBR06_SOUSAS110403 PE=4 SV=1	GLG1
410	2.31	2	tr|A0A484GW98|A0A484GW98_SOUCH	Uncharacterized protein OS=Sousa chinensis OX=103600 GN=DBR06_SOUSAS32610011 PE=4 SV=1	EPDR1
411	3.28	2	tr|A0A2U4B853|A0A2U4B853_TURTR	probable inactive serine protease 58 OS=Tursiops truncatus OX=9739 GN=LOC101328375 PE=4 SV=1	LOC101328375
412	2.29	2	tr|I6VH08|I6VH08_TURTR	Somatic cytochrome c OS=Tursiops truncatus OX=9739 GN=CYCS PE=3 SV=1	CYCS
413	4.77	4	tr|A0A2U4AX03|A0A2U4AX03_TURTR	serine incorporator 5 isoform X2 OS=Tursiops truncatus OX=9739 GN=SERINC5 PE=4 SV=1	SERINC5
414	2.14	2	tr|A0A484GW08|A0A484GW08_SOUCH	PKS_ER domain-containing protein OS=Sousa chinensis OX=103600 GN=DBR06_SOUSAS8210007 PE=4 SV=1	VAT1
415	2.14	1	tr|A0A2U4AI50|A0A2U4AI50_TURTR	carboxypeptidase Q OS=Tursiops truncatus OX=9739 GN=CPQ PE=4 SV=1	CPQ
416	2.13	2	tr|A0A484GZJ6|A0A484GZJ6_SOUCH	Uncharacterized protein OS=Sousa chinensis OX=103600 GN=DBR06_SOUSAS5610052 PE=4 SV=1	TPP2
417	2.13	1	tr|A0A2U4B1I7|A0A2U4B1I7_TURTR	unconventional myosin-Ib isoform X6 OS=Tursiops truncatus OX=9739 GN=MYO1B PE=3 SV=1	MYO1B
418	2.15	3	tr|A0A2U4AAF3|A0A2U4AAF3_TURTR	melanotransferrin OS=Tursiops truncatus OX=9739 GN=MELTF PE=3 SV=1	MELTF
419	2.12	1	tr|A0A484GL80|A0A484GL80_SOUCH	MARVEL domain-containing protein OS=Sousa chinensis OX=103600 GN=DBR06_SOUSAS5910058 PE=4 SV=1	SYPL1
420	2.11	2	tr|A0A484GHE1|A0A484GHE1_SOUCH	Uncharacterized protein (Fragment) OS=Sousa chinensis OX=103600 GN=DBR06_SOUSAS33710031 PE=4 SV=1	TMEM120A
421	2.11	1	tr|A0A2U4AF27|A0A2U4AF27_TURTR	phospholipase DDHD1 isoform X7 OS=Tursiops truncatus OX=9739 GN=DDHD1 PE=4 SV=1	DDHD1
422	2.1	1	tr|A0A2U4C1P3|A0A2U4C1P3_TURTR	ubiquitin-conjugating enzyme E2 variant 1 isoform X2 OS=Tursiops truncatus OX=9739 GN=UBE2V1 PE=4 SV=1	UBE2V1
423	2.1	2	tr|A0A2U4CCM0|A0A2U4CCM0_TURTR	LOW QUALITY PROTEIN: ADP-ribosylation factor-like protein 8B OS=Tursiops truncatus OX=9739 GN=ARL8B PE=3 SV=1	ARL8B
424	2.09	1	tr|A0A2U3V0H3|A0A2U3V0H3_TURTR	lipid droplet-associated hydrolase isoform X1 OS=Tursiops truncatus OX=9739 GN=LDAH PE=4 SV=1	LDAH
425	2.07	3	tr|A0A484GT96|A0A484GT96_SOUCH	Conserved oligomeric Golgi complex subunit 8 OS=Sousa chinensis OX=103600 GN=DBR06_SOUSAS110462 PE=3 SV=1	COG8
426	2.07	2	tr|A0A2U4B8G7|A0A2U4B8G7_TURTR	pepsin A-4-like OS=Tursiops truncatus OX=9739 GN=LOC101327883 PE=3 SV=1	PGA
427	2.06	1	tr|A0A2U4B636|A0A2U4B636_TURTR	Mannosyltransferase OS=Tursiops truncatus OX=9739 GN=ALG12 PE=3 SV=1	ALG12
428	2.11	2	tr|A0A2U4A050|A0A2U4A050_TURTR	N-fatty-acyl-amino acid synthase/hydrolase PM20D1 isoform X3 OS=Tursiops truncatus OX=9739 GN=PM20D1 PE=4 SV=1	PM20D1
429	2.05	2	tr|A0A484H3M1|A0A484H3M1_SOUCH	Uncharacterized protein OS=Sousa chinensis OX=103600 GN=DBR06_SOUSAS1610260 PE=4 SV=1	ACTN4
430	2.05	1	tr|A0A484H0G7|A0A484H0G7_SOUCH	Uncharacterized protein OS=Sousa chinensis OX=103600 GN=DBR06_SOUSAS7910080 PE=3 SV=1	PIWIL1
431	2.04	1	tr|A0A484H3V7|A0A484H3V7_SOUCH	PRA1 family protein OS=Sousa chinensis OX=103600 GN=DBR06_SOUSAS1610365 PE=3 SV=1	RABAC1
432	2.03	2	tr|A0A2U4B6H2|A0A2U4B6H2_TURTR	protein transport protein Sec61 subunit alpha isoform X4 OS=Tursiops truncatus OX=9739 GN=SEC61A2 PE=3 SV=1	SEC61A2
433	27.27	14	tr|A0A2U3UYI4|A0A2U3UYI4_TURTR	heat shock protein HSP 90-beta OS=Tursiops truncatus OX=9739 GN=HSP90AB1 PE=3 SV=1	HSP90AB1
434	13.9	12	tr|A0A2U4C8Z9|A0A2U4C8Z9_TURTR	LOW QUALITY PROTEIN: gelsolin OS=Tursiops truncatus OX=9739 GN=GSN PE=4 SV=1	GSN
435	2.02	2	tr|A0A2U4AIZ0|A0A2U4AIZ0_TURTR	inositol monophosphatase 3 isoform X2 OS=Tursiops truncatus OX=9739 GN=IMPAD1 PE=4 SV=1	IMPAD1
436	2.02	1	tr|A0A484GLH7|A0A484GLH7_SOUCH	Uncharacterized protein (Fragment) OS=Sousa chinensis OX=103600 GN=DBR06_SOUSAS34910003 PE=3 SV=1	ATP6V1B2
437	2.01	1	tr|A0A2U4CPC4|A0A2U4CPC4_TURTR	Proteasome subunit beta OS=Tursiops truncatus OX=9739 GN=PSMB1 PE=3 SV=1	PSMB1
438	2.01	1	tr|A0A484GPF5|A0A484GPF5_SOUCH	CASH domain-containing protein OS=Sousa chinensis OX=103600 GN=DBR06_SOUSAS5310099 PE=4 SV=1	SHCBP1L
439	2.01	1	tr|A0A2U4CLG2|A0A2U4CLG2_TURTR	RNA-binding protein 12 isoform X5 OS=Tursiops truncatus OX=9739 GN=LOC101335493 PE=4 SV=1	CPNE1
440	2.01	2	tr|A0A2U4BLH4|A0A2U4BLH4_TURTR	Chloride intracellular channel protein OS=Tursiops truncatus OX=9739 GN=CLIC4 PE=3 SV=1	CLIC4
441	24.06	20	tr|A0A2U4BIK0|A0A2U4BIK0_TURTR	sequestosome-1 OS=Tursiops truncatus OX=9739 GN=SQSTM1 PE=4 SV=1	SQSTM1
442	22.27	20	tr|A0A484GYQ2|A0A484GYQ2_SOUCH	Uncharacterized protein OS=Sousa chinensis OX=103600 GN=DBR06_SOUSAS9410064 PE=3 SV=1	ACTC1
443	18.02	11	tr|A0A2U4A916|A0A2U4A916_TURTR	T-complex protein 1 subunit zeta OS=Tursiops truncatus OX=9739 GN=CCT6A PE=3 SV=1	CCT6A
444	6.49	3	tr|A0A484H0E2|A0A484H0E2_SOUCH	Uncharacterized protein (Fragment) OS=Sousa chinensis OX=103600 GN=DBR06_SOUSAS1310073 PE=4 SV=1	HSD17B4
445	4	2	tr|A0A484H7D3|A0A484H7D3_SOUCH	Uncharacterized protein (Fragment) OS=Sousa chinensis OX=103600 GN=DBR06_SOUSAS1610331 PE=4 SV=1	RAB4B
446	2.01	2	tr|A0A484H023|A0A484H023_SOUCH	Uncharacterized protein (Fragment) OS=Sousa chinensis OX=103600 GN=DBR06_SOUSAS27010056 PE=3 SV=1	PHYKPL
447	2.01	2	tr|A0A484GHQ5|A0A484GHQ5_SOUCH	Secretory carrier-associated membrane protein (Fragment) OS=Sousa chinensis OX=103600 GN=DBR06_SOUSAS9710064 PE=3 SV=1	SCAMP2
448	2.01	2	tr|A0A2U4CG18|A0A2U4CG18_TURTR	talin-1 OS=Tursiops truncatus OX=9739 GN=TLN1 PE=4 SV=1	TLN1
449	2.01	2	tr|A0A2U4AZ02|A0A2U4AZ02_TURTR	Proteasome subunit alpha type OS=Tursiops truncatus OX=9739 GN=PSMA8 PE=3 SV=1	PSMA8
450	2	1	tr|A0A484GNW9|A0A484GNW9_SOUCH	UMP-CMP kinase OS=Sousa chinensis OX=103600 GN=CMPK1 PE=3 SV=1	CMPK1
451	2	2	tr|A0A484GJ81|A0A484GJ81_SOUCH	Uncharacterized protein OS=Sousa chinensis OX=103600 GN=DBR06_SOUSAS44410026 PE=4 SV=1	MYADM
452	2	1	tr|A0A2U3V5E6|A0A2U3V5E6_TURTR	charged multivesicular body protein 7 OS=Tursiops truncatus OX=9739 GN=CHMP7 PE=4 SV=1	CHMP7
453	2	1	tr|A0A484H4W5|A0A484H4W5_SOUCH	Uncharacterized protein (Fragment) OS=Sousa chinensis OX=103600 GN=DBR06_SOUSAS1610108 PE=4 SV=1	COPG1
454	2	1	tr|A0A484H209|A0A484H209_SOUCH	Profilin (Fragment) OS=Sousa chinensis OX=103600 GN=DBR06_SOUSAS27010034 PE=3 SV=1	PFN3
455	2	1	tr|A0A484GU93|A0A484GU93_SOUCH	Uncharacterized protein OS=Sousa chinensis OX=103600 GN=DBR06_SOUSAS2110237 PE=4 SV=1	TMEM115
456	2	1	tr|A0A484GNP2|A0A484GNP2_SOUCH	PHB domain-containing protein (Fragment) OS=Sousa chinensis OX=103600 GN=DBR06_SOUSAS310185 PE=4 SV=1	STOM
457	2	1	tr|A0A484GMU1|A0A484GMU1_SOUCH	Hypoxanthine phosphoribosyltransferase OS=Sousa chinensis OX=103600 GN=DBR06_SOUSAS210225 PE=3 SV=1	HPRT1
458	2	1	tr|A0A484GHN0|A0A484GHN0_SOUCH	Uncharacterized protein OS=Sousa chinensis OX=103600 GN=DBR06_SOUSAS9710038 PE=4 SV=1	RCN2
459	2	1	tr|A0A2U4BPL7|A0A2U4BPL7_TURTR	glutathione S-transferase omega-1 OS=Tursiops truncatus OX=9739 GN=GSTO1 PE=3 SV=1	GSTO1
460	2	1	tr|A0A2U4AU44|A0A2U4AU44_TURTR	multidrug resistance protein 1 OS=Tursiops truncatus OX=9739 GN=ABCB1 PE=4 SV=1	ABCB1
461	2	1	tr|A0A2U4A5V6|A0A2U4A5V6_TURTR	UDP-glucose:glycoprotein glucosyltransferase 2 OS=Tursiops truncatus OX=9739 GN=UGGT2 PE=4 SV=1	UGGT2
462	2	2	tr|A0A2U4A193|A0A2U4A193_TURTR	E3 ubiquitin-protein ligase UBR4 isoform X7 OS=Tursiops truncatus OX=9739 GN=LOC101317435 PE=4 SV=1	UBR4
463	2	2	tr|S6AV86|S6AV86_TURTR	Haptoglobin OS=Tursiops truncatus OX=9739 PE=2 SV=1	S6AV86
464	2	1	tr|A0A484H294|A0A484H294_SOUCH	S5A_REDUCTASE domain-containing protein (Fragment) OS=Sousa chinensis OX=103600 GN=DBR06_SOUSAS6810034 PE=4 SV=1	SRD5A3
465	2	1	tr|A0A484GX98|A0A484GX98_SOUCH	Uncharacterized protein OS=Sousa chinensis OX=103600 GN=DBR06_SOUSAS15710078 PE=3 SV=1	HBB
466	2	1	tr|A0A484GWU2|A0A484GWU2_SOUCH	Uncharacterized protein OS=Sousa chinensis OX=103600 GN=DBR06_SOUSAS8210016 PE=4 SV=1	PSME3
467	2	1	tr|A0A484GWR5|A0A484GWR5_SOUCH	Phos_pyr_kin domain-containing protein OS=Sousa chinensis OX=103600 GN=DBR06_SOUSAS2910110 PE=4 SV=1	PDXK
468	2	1	tr|A0A484GUP0|A0A484GUP0_SOUCH	Uncharacterized protein (Fragment) OS=Sousa chinensis OX=103600 GN=DBR06_SOUSAS2110069 PE=3 SV=1	ACTRT2
469	2	1	tr|A0A484GS22|A0A484GS22_SOUCH	AA_TRNA_LIGASE_II_ALA domain-containing protein (Fragment) OS=Sousa chinensis OX=103600 GN=DBR06_SOUSAS110410 PE=3 SV=1	AARS
470	2	1	tr|A0A484GS18|A0A484GS18_SOUCH	Uncharacterized protein OS=Sousa chinensis OX=103600 GN=DBR06_SOUSAS5810111 PE=4 SV=1	ZFYVE1
471	2	1	tr|A0A484GQ85|A0A484GQ85_SOUCH	WD_REPEATS_REGION domain-containing protein OS=Sousa chinensis OX=103600 GN=DBR06_SOUSAS9210027 PE=4 SV=1	RAE1
472	2	1	tr|A0A484GQ35|A0A484GQ35_SOUCH	Uncharacterized protein OS=Sousa chinensis OX=103600 GN=DBR06_SOUSAS9210045 PE=4 SV=1	GNAS
473	2	2	tr|A0A484GMP6|A0A484GMP6_SOUCH	Uncharacterized protein OS=Sousa chinensis OX=103600 GN=DBR06_SOUSAS210114 PE=4 SV=1	OSCP1
474	2	1	tr|A0A484GM19|A0A484GM19_SOUCH	ACTL7A_N domain-containing protein (Fragment) OS=Sousa chinensis OX=103600 GN=DBR06_SOUSAS310090 PE=3 SV=1	ACTL7A
475	2	1	tr|A0A484GI16|A0A484GI16_SOUCH	Uncharacterized protein OS=Sousa chinensis OX=103600 GN=DBR06_SOUSAS21810006 PE=4 SV=1	SPATA19
476	2	1	tr|A0A2U4CQ12|A0A2U4CQ12_TURTR	membrane cofactor protein-like OS=Tursiops truncatus OX=9739 GN=LOC101320517 PE=4 SV=1	LOC101320517
477	2	1	tr|A0A2U4CNT9|A0A2U4CNT9_TURTR	acetyl-CoA acetyltransferase, cytosolic OS=Tursiops truncatus OX=9739 GN=ACAT2 PE=3 SV=1	ACAT2
478	2	2	tr|A0A2U4C6T7|A0A2U4C6T7_TURTR	ammonium transporter Rh type C OS=Tursiops truncatus OX=9739 GN=RHCG PE=3 SV=1	RHCG
479	2	1	tr|A0A2U4BY01|A0A2U4BY01_TURTR	cilia- and flagella-associated protein 36 OS=Tursiops truncatus OX=9739 GN=CFAP36 PE=4 SV=1	CFAP36
480	2	1	tr|A0A2U4BRN6|A0A2U4BRN6_TURTR	phospholysine phosphohistidine inorganic pyrophosphate phosphatase isoform X1 OS=Tursiops truncatus OX=9739 GN=LHPP PE=4 SV=1	LHPP
481	2	1	tr|A0A2U4BQM6|A0A2U4BQM6_TURTR	alpha-centractin isoform X1 OS=Tursiops truncatus OX=9739 GN=ACTR1A PE=3 SV=1	ACTR1A
482	2	3	tr|A0A2U4AU50|A0A2U4AU50_TURTR	coiled-coil domain-containing protein 126 OS=Tursiops truncatus OX=9739 GN=CCDC126 PE=4 SV=1	CCDC126
483	2	1	tr|A0A2U4AQM8|A0A2U4AQM8_TURTR	adipocyte plasma membrane-associated protein isoform X2 OS=Tursiops truncatus OX=9739 GN=APMAP PE=4 SV=1	APMAP
484	2	1	tr|A0A2U4AKM8|A0A2U4AKM8_TURTR	Tetraspanin OS=Tursiops truncatus OX=9739 GN=CD9 PE=3 SV=1	CD9
485	2	1	tr|A0A2U4AJT6|A0A2U4AJT6_TURTR	rab3 GTPase-activating protein catalytic subunit isoform X3 OS=Tursiops truncatus OX=9739 GN=RAB3GAP1 PE=4 SV=1	RAB3GAP1
486	2	1	tr|A0A2U4AEA0|A0A2U4AEA0_TURTR	matrilysin OS=Tursiops truncatus OX=9739 GN=MMP7 PE=3 SV=1	MMP7
487	2	1	tr|A0A2U4AE04|A0A2U4AE04_TURTR	delta and Notch-like epidermal growth factor-related receptor OS=Tursiops truncatus OX=9739 GN=DNER PE=4 SV=1	DNER
488	2	1	tr|A0A2U4AAK1|A0A2U4AAK1_TURTR	retinol dehydrogenase 11 isoform X1 OS=Tursiops truncatus OX=9739 GN=RDH11 PE=3 SV=1	RDH11
489	2	1	tr|A0A2U4A989|A0A2U4A989_TURTR	Leucine carboxyl methyltransferase 1 OS=Tursiops truncatus OX=9739 GN=LCMT1 PE=3 SV=1	LCMT1
490	2	1	tr|A0A2U3VAF2|A0A2U3VAF2_TURTR	testis-expressed sequence 38 protein OS=Tursiops truncatus OX=9739 GN=TEX38 PE=4 SV=1	TEX38
491	2	1	tr|A0A2U3V820|A0A2U3V820_TURTR	coactosin-like protein OS=Tursiops truncatus OX=9739 GN=COTL1 PE=4 SV=1	COTL1
492	2	1	tr|A0A2U3V614|A0A2U3V614_TURTR	LOW QUALITY PROTEIN: inactive serine protease 54 OS=Tursiops truncatus OX=9739 GN=PRSS54 PE=4 SV=1	PRSS54
493	2	1	tr|A0A2U3V5F6|A0A2U3V5F6_TURTR	BAG family molecular chaperone regulator 5 OS=Tursiops truncatus OX=9739 GN=BAG5 PE=4 SV=1	BAG5
494	2	1	tr|I1E388|I1E388_TURTR	Acid phosphatase type 5 (Fragment) OS=Tursiops truncatus OX=9739 GN=ACP5 PE=2 SV=1	ACP5
495	2	1	tr|A0A484H535|A0A484H535_SOUCH	Uncharacterized protein OS=Sousa chinensis OX=103600 GN=DBR06_SOUSAS1810092 PE=4 SV=1	TCP11
496	2	1	tr|A0A484H348|A0A484H348_SOUCH	Uncharacterized protein (Fragment) OS=Sousa chinensis OX=103600 GN=DBR06_SOUSAS9910031 PE=3 SV=1	CALM1
497	2	1	tr|A0A484H1U6|A0A484H1U6_SOUCH	Uncharacterized protein (Fragment) OS=Sousa chinensis OX=103600 GN=DBR06_SOUSAS6810002 PE=4 SV=1	IGFBP7
498	2	1	tr|A0A484H157|A0A484H157_SOUCH	Fumarylacetoacetase (Fragment) OS=Sousa chinensis OX=103600 GN=DBR06_SOUSAS6110053 PE=3 SV=1	FAH
499	2	1	tr|A0A484H139|A0A484H139_SOUCH	Annexin OS=Sousa chinensis OX=103600 GN=DBR06_SOUSAS38710005 PE=3 SV=1	ANXA2
500	2	1	tr|A0A484GZA5|A0A484GZA5_SOUCH	Uncharacterized protein (Fragment) OS=Sousa chinensis OX=103600 GN=DBR06_SOUSAS20710002 PE=4 SV=1	TSNAX
501	2	1	tr|A0A484GYQ6|A0A484GYQ6_SOUCH	NTF2 domain-containing protein OS=Sousa chinensis OX=103600 GN=DBR06_SOUSAS24110004 PE=4 SV=1	NXT2
502	2	1	tr|A0A484GXS1|A0A484GXS1_SOUCH	Uncharacterized protein (Fragment) OS=Sousa chinensis OX=103600 GN=DBR06_SOUSAS45210003 PE=4 SV=1	PUDP
503	2	1	tr|A0A484GWG3|A0A484GWG3_SOUCH	Uncharacterized protein OS=Sousa chinensis OX=103600 GN=DBR06_SOUSAS2910135 PE=4 SV=1	POFUT2
504	2	1	tr|A0A484GVY4|A0A484GVY4_SOUCH	Uncharacterized protein (Fragment) OS=Sousa chinensis OX=103600 GN=DBR06_SOUSAS2910138 PE=4 SV=1	PCBP3
505	2	1	tr|A0A484GVJ0|A0A484GVJ0_SOUCH	Oligosaccharyltransferase complex subunit OS=Sousa chinensis OX=103600 GN=DBR06_SOUSAS10310014 PE=3 SV=1	OSTC
506	2	1	tr|A0A484GUQ5|A0A484GUQ5_SOUCH	Uncharacterized protein (Fragment) OS=Sousa chinensis OX=103600 GN=DBR06_SOUSAS2110017 PE=4 SV=1	SDF4
507	2	1	tr|A0A484GUI5|A0A484GUI5_SOUCH	CUE domain-containing protein OS=Sousa chinensis OX=103600 GN=DBR06_SOUSAS7610036 PE=4 SV=1	AUP1
508	2	1	tr|A0A484GQT3|A0A484GQT3_SOUCH	CN hydrolase domain-containing protein (Fragment) OS=Sousa chinensis OX=103600 GN=DBR06_SOUSAS27910060 PE=4 SV=1	NIT1
509	2	1	tr|A0A484GP55|A0A484GP55_SOUCH	Adenylate kinase (Fragment) OS=Sousa chinensis OX=103600 GN=DBR06_SOUSAS210058 PE=3 SV=1	AK2
510	2	1	tr|A0A484GNZ3|A0A484GNZ3_SOUCH	Uncharacterized protein (Fragment) OS=Sousa chinensis OX=103600 GN=DBR06_SOUSAS37110006 PE=4 SV=1	CPNE3
511	2	1	tr|A0A484GNN4|A0A484GNN4_SOUCH	Uncharacterized protein OS=Sousa chinensis OX=103600 GN=DBR06_SOUSAS310175 PE=4 SV=1	PSMD5
512	2	2	tr|A0A484GMN1|A0A484GMN1_SOUCH	Uroporphyrinogen decarboxylase OS=Sousa chinensis OX=103600 GN=DBR06_SOUSAS210265 PE=3 SV=1	UROD
513	2	1	tr|A0A484GLU3|A0A484GLU3_SOUCH	Uncharacterized protein (Fragment) OS=Sousa chinensis OX=103600 GN=DBR06_SOUSAS12210005 PE=4 SV=1	DDAH1
514	2	1	tr|A0A484GLB6|A0A484GLB6_SOUCH	Transaldolase OS=Sousa chinensis OX=103600 GN=DBR06_SOUSAS35410021 PE=3 SV=1	TALDO1
515	2	1	tr|A0A484GLA8|A0A484GLA8_SOUCH	Uncharacterized protein (Fragment) OS=Sousa chinensis OX=103600 GN=DBR06_SOUSAS16310022 PE=4 SV=1	SRPRB
516	2	1	tr|A0A484GL78|A0A484GL78_SOUCH	eRF1_1 domain-containing protein OS=Sousa chinensis OX=103600 GN=DBR06_SOUSAS10810022 PE=4 SV=1	ETF1
517	2	1	tr|A0A484GKU0|A0A484GKU0_SOUCH	Ig-like domain-containing protein (Fragment) OS=Sousa chinensis OX=103600 GN=DBR06_SOUSAS10810004 PE=4 SV=1	ZPBP
518	2	1	tr|A0A484GHU4|A0A484GHU4_SOUCH	t-SNARE coiled-coil homology domain-containing protein (Fragment) OS=Sousa chinensis OX=103600 GN=DBR06_SOUSAS2810181 PE=4 SV=1	STX8
519	2	1	tr|A0A484GH38|A0A484GH38_SOUCH	Fe2OG dioxygenase domain-containing protein OS=Sousa chinensis OX=103600 GN=DBR06_SOUSAS33710058 PE=4 SV=1	PLOD3
520	2	1	tr|A0A387LA67|A0A387LA67_PSECS	Nurim OS=Pseudorca crassidens OX=82174 GN=NRM PE=4 SV=1	NRM
521	2	1	tr|A0A2U4CMU6|A0A2U4CMU6_TURTR	acetolactate synthase-like protein OS=Tursiops truncatus OX=9739 GN=ILVBL PE=4 SV=1	ILVBL
522	2	1	tr|A0A2U4CHV5|A0A2U4CHV5_TURTR	lysosome-associated membrane glycoprotein 2 isoform X3 OS=Tursiops truncatus OX=9739 GN=LAMP2 PE=3 SV=1	LAMP2
523	2	1	tr|A0A2U4CHU3|A0A2U4CHU3_TURTR	V-set and immunoglobulin domain-containing protein 1 OS=Tursiops truncatus OX=9739 GN=VSIG1 PE=4 SV=1	VSIG1
524	2	1	tr|A0A2U4CDS7|A0A2U4CDS7_TURTR	very-long-chain 3-oxoacyl-CoA reductase isoform X2 OS=Tursiops truncatus OX=9739 GN=HSD17B12 PE=3 SV=1	HSD17B12
525	2	1	tr|A0A2U4CDI0|A0A2U4CDI0_TURTR	CD44 antigen isoform X15 OS=Tursiops truncatus OX=9739 GN=CD44 PE=4 SV=1	CD44
526	2	1	tr|A0A2U4CB41|A0A2U4CB41_TURTR	perilipin-3 OS=Tursiops truncatus OX=9739 GN=PLIN3 PE=4 SV=1	PLIN3
527	2	1	tr|A0A2U4C8K5|A0A2U4C8K5_TURTR	LOW QUALITY PROTEIN: GMP synthase [glutamine-hydrolyzing] OS=Tursiops truncatus OX=9739 GN=GMPS PE=4 SV=1	GMPS
528	2	1	tr|A0A2U4C3C7|A0A2U4C3C7_TURTR	C-type mannose receptor 2-like OS=Tursiops truncatus OX=9739 GN=LOC109551414 PE=4 SV=1	LOC109551414
529	2	1	tr|A0A2U4C3C2|A0A2U4C3C2_TURTR	lactosylceramide 4-alpha-galactosyltransferase OS=Tursiops truncatus OX=9739 GN=A4GALT PE=4 SV=1	A4GALT
530	2	1	tr|A0A2U4C038|A0A2U4C038_TURTR	sepiapterin reductase OS=Tursiops truncatus OX=9739 GN=SPR PE=4 SV=1	SPR
531	2	1	tr|A0A2U4C035|A0A2U4C035_TURTR	microtubule-associated protein RP/EB family member 3 isoform X2 OS=Tursiops truncatus OX=9739 GN=MAPRE3 PE=4 SV=1	MAPRE3
532	2	1	tr|A0A2U4BYX2|A0A2U4BYX2_TURTR	Annexin OS=Tursiops truncatus OX=9739 GN=ANXA4 PE=3 SV=1	ANXA4
533	2	1	tr|A0A2U4BVT2|A0A2U4BVT2_TURTR	tubulin-specific chaperone cofactor E-like protein isoform X3 OS=Tursiops truncatus OX=9739 GN=TBCEL PE=4 SV=1	TBCEL
534	2	1	tr|A0A2U4BVK6|A0A2U4BVK6_TURTR	dolichyl-diphosphooligosaccharide--protein glycosyltransferase subunit STT3A OS=Tursiops truncatus OX=9739 GN=STT3A PE=4 SV=1	STT3A
535	2	1	tr|A0A2U4BTH4|A0A2U4BTH4_TURTR	zinc finger protein 474-like isoform X1 OS=Tursiops truncatus OX=9739 GN=LOC101321668 PE=4 SV=1	ZNF474
536	2	1	tr|A0A2U4BRP2|A0A2U4BRP2_TURTR	glutaredoxin-3 isoform X2 OS=Tursiops truncatus OX=9739 GN=GLRX3 PE=4 SV=1	GLRX3
537	2	1	tr|A0A2U4BRF8|A0A2U4BRF8_TURTR	SEC23-interacting protein isoform X2 OS=Tursiops truncatus OX=9739 GN=SEC23IP PE=4 SV=1	SEC23IP
538	2	1	tr|A0A2U4BMT6|A0A2U4BMT6_TURTR	hydroxyacylglutathione hydrolase, mitochondrial isoform X1 OS=Tursiops truncatus OX=9739 GN=HAGH PE=3 SV=1	HAGH
539	2	1	tr|A0A2U4BB68|A0A2U4BB68_TURTR	protein phosphatase 1 regulatory subunit 7 isoform X3 OS=Tursiops truncatus OX=9739 GN=PPP1R7 PE=4 SV=1	PPP1R7
540	2	1	tr|A0A2U4BAT9|A0A2U4BAT9_TURTR	guanine nucleotide-binding protein G(Q) subunit alpha isoform X2 OS=Tursiops truncatus OX=9739 GN=GNAQ PE=4 SV=1	GNAQ
541	2	1	tr|A0A2U4B5G2|A0A2U4B5G2_TURTR	COP9 signalosome complex subunit 4 isoform X1 OS=Tursiops truncatus OX=9739 GN=COPS4 PE=4 SV=1	COPS4
542	2	1	tr|A0A2U4B518|A0A2U4B518_TURTR	4F2 cell-surface antigen heavy chain isoform X2 OS=Tursiops truncatus OX=9739 GN=SLC3A2 PE=4 SV=1	SLC3A2
543	2	1	tr|A0A2U4B4U9|A0A2U4B4U9_TURTR	lysophosphatidylcholine acyltransferase 2 isoform X2 OS=Tursiops truncatus OX=9739 GN=LPCAT2 PE=4 SV=1	LPCAT2
544	2	1	tr|A0A2U4B478|A0A2U4B478_TURTR	neuropathy target esterase OS=Tursiops truncatus OX=9739 GN=PNPLA6 PE=4 SV=1	PNPLA6
545	2	1	tr|A0A2U4B2S9|A0A2U4B2S9_TURTR	UDP-glucose:glycoprotein glucosyltransferase 1 isoform X2 OS=Tursiops truncatus OX=9739 GN=UGGT1 PE=4 SV=1	UGGT1
546	2	1	tr|A0A2U4AZX3|A0A2U4AZX3_TURTR	Protein-S-isoprenylcysteine O-methyltransferase OS=Tursiops truncatus OX=9739 GN=ICMT PE=3 SV=1	ICMT
547	2	1	tr|A0A2U4AZN6|A0A2U4AZN6_TURTR	UV excision repair protein RAD23 homolog A OS=Tursiops truncatus OX=9739 GN=RAD23A PE=4 SV=1	RAD23A
548	2	1	tr|A0A2U4AWC3|A0A2U4AWC3_TURTR	Ubiquitin carboxyl-terminal hydrolase OS=Tursiops truncatus OX=9739 GN=LOC101331992 PE=3 SV=1	UCHL3
549	2	1	tr|A0A2U4APB6|A0A2U4APB6_TURTR	nucleobindin-1 OS=Tursiops truncatus OX=9739 GN=NUCB1 PE=4 SV=1	NUCB1
550	2	1	tr|A0A2U4ALG8|A0A2U4ALG8_TURTR	glutathione S-transferase theta-3-like OS=Tursiops truncatus OX=9739 GN=LOC101321703 PE=3 SV=1	GSTT3
551	2	1	tr|A0A2U4AF97|A0A2U4AF97_TURTR	Proteasome endopeptidase complex OS=Tursiops truncatus OX=9739 GN=PSMA6 PE=3 SV=1	PSMA6
552	2	1	tr|A0A2U4AD14|A0A2U4AD14_TURTR	Cation-transporting ATPase OS=Tursiops truncatus OX=9739 GN=ATP13A4 PE=3 SV=1	ATP13A4
553	2	1	tr|A0A2U4A9Y7|A0A2U4A9Y7_TURTR	lipase member I OS=Tursiops truncatus OX=9739 GN=LIPI PE=3 SV=1	LIPI
554	2	1	tr|A0A2U4A9T6|A0A2U4A9T6_TURTR	collagen alpha-1(XVIII) chain-like OS=Tursiops truncatus OX=9739 GN=LOC109547767 PE=4 SV=1	COL18A1
555	2	1	tr|A0A2U4A5B3|A0A2U4A5B3_TURTR	thioredoxin domain-containing protein 2 OS=Tursiops truncatus OX=9739 GN=TXNDC2 PE=4 SV=1	TXNDC2
556	2	1	tr|A0A2U4A551|A0A2U4A551_TURTR	fumarate hydratase, mitochondrial OS=Tursiops truncatus OX=9739 GN=FH PE=3 SV=1	FH
557	2	1	tr|A0A2U4A466|A0A2U4A466_TURTR	Golgi pH regulator isoform X2 OS=Tursiops truncatus OX=9739 GN=LOC101318787 PE=4 SV=1	GPR89A
558	2	1	tr|A0A2U4A178|A0A2U4A178_TURTR	F-actin-capping protein subunit beta OS=Tursiops truncatus OX=9739 GN=CAPZB PE=3 SV=1	CAPZB
559	2	1	tr|A0A2U3V8U0|A0A2U3V8U0_TURTR	signal peptidase complex subunit 2 OS=Tursiops truncatus OX=9739 GN=SPCS2 PE=4 SV=1	SPCS2
560	2	1	tr|A0A2U3V7W5|A0A2U3V7W5_TURTR	F-actin-capping protein subunit alpha OS=Tursiops truncatus OX=9739 GN=CAPZA3 PE=3 SV=1	CAPZA3
561	2	1	tr|A0A2U3V704|A0A2U3V704_TURTR	Protein transport protein Sec61 subunit beta OS=Tursiops truncatus OX=9739 GN=SEC61B PE=3 SV=1	SEC61B
562	2	1	tr|A0A2U3V3N2|A0A2U3V3N2_TURTR	integral membrane protein 2B OS=Tursiops truncatus OX=9739 GN=ITM2B PE=4 SV=1	ITM2B
563	2	1	tr|A0A2U3V106|A0A2U3V106_TURTR	CD59 glycoprotein isoform X2 OS=Tursiops truncatus OX=9739 GN=LOC101338055 PE=4 SV=1	CD59
564	2	1	tr|A0A2U3V0C1|A0A2U3V0C1_TURTR	vesicle transport through interaction with t-SNAREs homolog 1B OS=Tursiops truncatus OX=9739 GN=VTI1B PE=4 SV=1	VTI1B
565	2	1	tr|A0A2U3UZ03|A0A2U3UZ03_TURTR	pantetheinase OS=Tursiops truncatus OX=9739 GN=VNN1 PE=4 SV=1	VNN1
566	2	1	tr|A0A2U4ALS3|A0A2U4ALS3_TURTR	LOW QUALITY PROTEIN: glutathione S-transferase P OS=Tursiops truncatus OX=9739 GN=GSTP1 PE=4 SV=1	GSTP1
567	2	1	tr|A0A2U4CQJ1|A0A2U4CQJ1_TURTR	proliferation-associated protein 2G4 OS=Tursiops truncatus OX=9739 GN=PA2G4 PE=4 SV=1	PA2G4
568	2	1	tr|A0A2U4ANS1|A0A2U4ANS1_TURTR	serine racemase isoform X1 OS=Tursiops truncatus OX=9739 GN=SRR PE=4 SV=1	SRR
569	2	1	tr|A0A2U4B6D3|A0A2U4B6D3_TURTR	choline transporter-like protein 2 isoform X1 OS=Tursiops truncatus OX=9739 GN=SLC44A2 PE=4 SV=1	SLC44A2
570	2.02	1	tr|A0A2U4B8K1|A0A2U4B8K1_TURTR	protein disulfide-isomerase A4-like OS=Tursiops truncatus OX=9739 GN=LOC101327802 PE=3 SV=1	LOC101327802
571	2.02	1	tr|A0A484GXE9|A0A484GXE9_SOUCH	Uncharacterized protein OS=Sousa chinensis OX=103600 GN=DBR06_SOUSAS14610020 PE=4 SV=1	ARL6IP1
572	2	1	tr|A0A2U4B3A8|A0A2U4B3A8_TURTR	UDP-N-acetylhexosamine pyrophosphorylase isoform X3 OS=Tursiops truncatus OX=9739 GN=UAP1 PE=4 SV=1	UAP1
573	2	1	tr|A0A2U4B589|A0A2U4B589_TURTR	Annexin OS=Tursiops truncatus OX=9739 GN=ANXA3 PE=3 SV=1	ANXA3
574	2	1	tr|A0A484GZY5|A0A484GZY5_SOUCH	Uncharacterized protein OS=Sousa chinensis OX=103600 GN=DBR06_SOUSAS5610008 PE=4 SV=1	DNAJC3
575	2	1	tr|A0A2U4B127|A0A2U4B127_TURTR	protein NLRC3 OS=Tursiops truncatus OX=9739 GN=NLRC3 PE=4 SV=1	NLRC3
576	1.96	1	tr|A0A2U4A6D6|A0A2U4A6D6_TURTR	guanine nucleotide-binding protein G(Olf) subunit alpha OS=Tursiops truncatus OX=9739 GN=LOC101328845 PE=4 SV=1	GNAL
577	1.96	1	tr|A0A2U4AJY4|A0A2U4AJY4_TURTR	Lipase maturation factor OS=Tursiops truncatus OX=9739 GN=LMF1 PE=3 SV=1	LMF1
578	1.8	1	tr|A0A484H1Z5|A0A484H1Z5_SOUCH	Galectin OS=Sousa chinensis OX=103600 GN=DBR06_SOUSAS26810020 PE=4 SV=1	LGALS8
579	1.8	2	tr|A0A2U4AIH9|A0A2U4AIH9_TURTR	Polyadenylate-binding protein OS=Tursiops truncatus OX=9739 GN=PABPC1 PE=3 SV=1	PABPC1
580	1.8	1	tr|A0A484GSP5|A0A484GSP5_SOUCH	Uncharacterized protein OS=Sousa chinensis OX=103600 GN=DBR06_SOUSAS110472 PE=4 SV=1	CDH1
581	1.72	1	tr|A0A484GQY6|A0A484GQY6_SOUCH	Uncharacterized protein (Fragment) OS=Sousa chinensis OX=103600 GN=DBR06_SOUSAS14910011 PE=4 SV=1	VPS13A
582	8	4	tr|A0A2U4AK47|A0A2U4AK47_TURTR	Annexin OS=Tursiops truncatus OX=9739 GN=ANXA11 PE=3 SV=1	ANXA11
583	1.64	1	tr|A0A484H383|A0A484H383_SOUCH	GB1/RHD3-type G domain-containing protein (Fragment) OS=Sousa chinensis OX=103600 GN=DBR06_SOUSAS1810257 PE=4 SV=1	ATL1
584	1.62	1	tr|A0A484GHG4|A0A484GHG4_SOUCH	Uncharacterized protein (Fragment) OS=Sousa chinensis OX=103600 GN=DBR06_SOUSAS33710033 PE=4 SV=1	MDH2
585	1.61	3	tr|A0A2U4C8E8|A0A2U4C8E8_TURTR	retinoic acid receptor responder protein 1 OS=Tursiops truncatus OX=9739 GN=RARRES1 PE=4 SV=1	RARRES1
