# Supplementary material for: Protein Identification of Spermatozoa and Seminal Plasma in Bottlenose Dolphin (Tursiops truncatus)
Source: Front Cell Dev Biol. 2021 Jul 16;9:673961. doi: 10.3389/fcell.2021.673961 (PMC8323341; doi:10.3389/fcell.2021.673961)
Supplement: Supplementary File 4 — List of common proteins to spermatozoa and seminal plasma in bottlenose dolphin (Tursiops truncatus). [file Table_4.xls]

## Sheet: Common proteins Sperm and SP
Protein	String Id.x	SCORE spermatozoa	PEPTIDES 95 spermatozoa	SCORE SP	PEPTIDES SP	Preferred Name.x	Annotation.x	String Id.y	Preferred Name.y			Annotation.y
ACE	9739.XP_004318402.1	8	15.06±7.21	67	66.59±14.06	ACE	Angiotensin-converting enzyme	9606.ENSP00000290866	ACE			Angiotensin-converting enzyme; Converts angiotensin I to angiotensin II by release of the terminal His-Leu, this results in an increase of the vasoconstrictor activity of angiotensin. Also able to inactivate bradykinin, a potent vasodilator. Has also a glycosidase activity which releases GPI-anchored proteins from the membrane by cleaving the mannose linkage in the GPI moiety; CD molecules
ACR	9739.XP_004314561.1	13.5	25.4±6.11	5.33	8.77±4.23	ACR	Acrosin	9606.ENSP00000216139	ACR			Acrosin; Acrosin is the major protease of mammalian spermatozoa. It is a serine protease of trypsin-like cleavage specificity, it is synthesized in a zymogen form, proacrosin and stored in the acrosome; Belongs to the peptidase S1 family
ACSBG2	9739.XP_004317436.1	14.75	24.77±6.15	5.5	10.25±8.93	ACSBG2	long-chain-fatty-acid--CoA ligase ACSBG2	9606.ENSP00000465589	ACSBG2			Long-chain-fatty-acid--CoA ligase ACSBG2; Mediates activation of long-chain fatty acids for both synthesis of cellular lipids, and degradation via beta-oxidation. Able to activate long-chain fatty acids. Also able to activate very long-chain fatty acids; however, the relevance of such activity is unclear in vivo. Has increased ability to activate oleic and linoleic acid. May play a role in sperma…
ADAM10	9739.XP_004324685.1	1.67	3.35±1.06	1.67	3.29±1.15	ADAM10	Disintegrin and metalloproteinase domain-containing protein 10-like	9606.ENSP00000260408	ADAM10			Disintegrin and metalloproteinase domain-containing protein 10; Cleaves the membrane-bound precursor of TNF-alpha at '76-Ala-|-Val-77' to its mature soluble form. Responsible for the proteolytical release of soluble JAM3 from endothelial cells surface. Responsible for the proteolytic release of several other cell-surface proteins, including heparin-binding epidermal growth-like factor, ephrin-A2,…
ADAM32	9739.XP_004317621.1	5.75	10.31±4.26	2.75	4.18±2.24	ADAM32	Disintegrin and metalloproteinase domain-containing protein 32	9606.ENSP00000369238	ADAM32			Disintegrin and metalloproteinase domain-containing protein 32; May play a role in sperm development and fertilization This is a non-catalytic metalloprotease-like protein; ADAM metallopeptidase domain containing
AK1	9739.XP_004313993.1	9.75	16.78±11.32	4	5.95±0.37	AK1	Adenylate kinase isoenzyme 1 isoform 1	9606.ENSP00000362271	AK1			Adenylate kinase isoenzyme 1; Catalyzes the reversible transfer of the terminal phosphate group between ATP and AMP. Also displays broad nucleoside diphosphate kinase activity. Plays an important role in cellular energy homeostasis and in adenine nucleotide metabolism; Belongs to the adenylate kinase family. AK1 subfamily
AKAP3	9739.XP_004320008.1	692.5	363.87±18.37	36	58.28±10.59	AKAP3	A-kinase anchor protein 3	9606.ENSP00000228850	AKAP3			A-kinase anchor protein 3; May function as a regulator of both motility- and head- associated functions such as capacitation and the acrosome reaction; A-kinase anchoring proteins
AKR1B1	9739.XP_004321939.1	6.25	9.74±5.68	11.5	20.07±6.12	AKR1B1	Aldose reductase	9606.ENSP00000285930	AKR1B1			Aldose reductase; Catalyzes the NADPH-dependent reduction of a wide variety of carbonyl-containing compounds to their corresponding alcohols with a broad range of catalytic efficiencies; Belongs to the aldo/keto reductase family
ALB	9739.XP_004322082.1	13	20.48±15.47	136.5	171.48±15.64	ALB	Serum albumin isoform 1	9606.ENSP00000295897	ALB			Serum albumin; Serum albumin, the main protein of plasma, has a good binding capacity for water, Ca(2+), Na(+), K(+), fatty acids, hormones, bilirubin and drugs. Its main function is the regulation of the colloidal osmotic pressure of blood. Major zinc transporter in plasma, typically binds about 80% of all plasma zinc; Belongs to the ALB/AFP/VDB family
ALDOC	9739.XP_004314068.1	6	6.18±3.74	4.67	2.85±1.42	ALDOC	Fructose-bisphosphate aldolase C	9606.ENSP00000226253	ALDOC			Aldolase, fructose-bisphosphate C
ARF4	NA	1.33	2.67±1.15	6.33	8.96±0.59	NA	NA	9606.ENSP00000306010	ARF4			ADP-ribosylation factor 4; GTP-binding protein that functions as an allosteric activator of the cholera toxin catalytic subunit, an ADP- ribosyltransferase. Involved in protein trafficking; may modulate vesicle budding and uncoating within the Golgi apparatus; ARF GTPase family
ARSA	9739.XP_004314555.1	5	8.97±4.7	9.67	16.33±2.08	ARSA	The sequence of the model RefSeq protein was modified relative to its source genomic sequence to represent the inferred complete CDS: substituted 1 base at 1 genomic stop codon	9606.ENSP00000216124	ARSA			Arylsulfatase A; Hydrolyzes cerebroside sulfate; Belongs to the sulfatase family
ATL3	9739.XP_004318358.1	4.5	6.66±4.12	9	13.08±7.4	ATL3	Upstream in-frame stop codon	9606.ENSP00000381844	ATL3			Atlastin-3; GTPase tethering membranes through formation of trans- homooligomers and mediating homotypic fusion of endoplasmic reticulum membranes. Functions in endoplasmic reticulum tubular network biogenesis
BRI3BP	9739.XP_004310479.1	1.25	2.07±0.11	1.67	2.54±0.94	BRI3BP	BRI3-binding protein	9606.ENSP00000340761	BRI3BP			BRI3-binding protein; Involved in tumorigenesis and may function by stabilizing p53/TP53
BSG	9739.XP_004314253.1	6	8.41±3.22	7	9.42±3.54	BSG	Basigin	9606.ENSP00000333769	BSG			Basigin; Plays an important role in targeting the monocarboxylate transporters SLC16A1, SLC16A3, SLC16A8 and SLC16A11 to the plasma membrane. Plays pivotal roles in spermatogenesis, embryo implantation, neural network formation and tumor progression. Stimulates adjacent fibroblasts to produce matrix metalloproteinases (MMPS). Seems to be a receptor for oligomannosidic glycans. In vitro, promotes …
CALM1	9739.XP_004313180.1	11.5	4.06±4.07	8.67	2.73±1.11	CALM1	Calmodulin isoform 1	9606.ENSP00000349467	CALM1			Calmodulin-1; Calmodulin mediates the control of a large number of enzymes, ion channels, aquaporins and other proteins through calcium-binding. Among the enzymes to be stimulated by the calmodulin-calcium complex are a number of protein kinases and phosphatases. Together with CCP110 and centrin, is involved in a genetic pathway that regulates the centrosome cycle and progression through cytokine…
CCT2	9739.XP_004323987.1	4.75	7.3±5.69	7.75	11.88±5.16	CCT2	T-complex protein 1 subunit beta	9606.ENSP00000299300	CCT2			T-complex protein 1 subunit beta; Molecular chaperone; assists the folding of proteins upon ATP hydrolysis. As part of the BBS/CCT complex may play a role in the assembly of BBSome, a complex involved in ciliogenesis regulating transports vesicles to the cilia. Known to play a role, in vitro, in the folding of actin and tubulin; Chaperonins
CCT3	9739.XP_004321669.1	4.25	8.05±5.24	7	11.34±5.27	CCT3	The sequence of the model RefSeq protein was modified relative to its source genomic sequence to represent the inferred complete CDS: deleted 2 bases in 1 codon	9606.ENSP00000295688	CCT3			T-complex protein 1 subunit gamma; Molecular chaperone; assists the folding of proteins upon ATP hydrolysis. As part of the BBS/CCT complex may play a role in the assembly of BBSome, a complex involved in ciliogenesis regulating transports vesicles to the cilia. Known to play a role, in vitro, in the folding of actin and tubulin; Chaperonins
CCT4	NA	5.5	8.81±6.82	9.5	12.67±8.74	NA	NA	9606.ENSP00000377958	CCT4			T-complex protein 1 subunit delta; Molecular chaperone; assists the folding of proteins upon ATP hydrolysis. As part of the BBS/CCT complex may play a role in the assembly of BBSome, a complex involved in ciliogenesis regulating transports vesicles to the cilia. Known to play a role, in vitro, in the folding of actin and tubulin; Chaperonins
CCT5	9739.XP_004326156.1	2.75	5±4.76	6.5	10.74±4.33	CCT5	T-complex protein 1 subunit epsilon	9606.ENSP00000280326	CCT5			T-complex protein 1 subunit epsilon; Molecular chaperone; assists the folding of proteins upon ATP hydrolysis. As part of the BBS/CCT complex may play a role in the assembly of BBSome, a complex involved in ciliogenesis regulating transports vesicles to the cilia. Known to play a role, in vitro, in the folding of actin and tubulin; Chaperonins
CCT6A	9739.XP_004327025.1	5.25	9.26±5.47	9	14.79±6.27	CCT6A	Derived by automated computational analysis using gene prediction method: Gnomon. Supporting evidence includes similarity to: 6 ESTs, 19 Proteins	9606.ENSP00000275603	CCT6A			T-complex protein 1 subunit zeta; Molecular chaperone; assists the folding of proteins upon ATP hydrolysis. Known to play a role, in vitro, in the folding of actin and tubulin; Belongs to the TCP-1 chaperonin family
CCT7	9739.XP_004311627.1	3	5.48±2.79	4.25	8.09±3.01	CCT7	T-complex protein 1 subunit eta isoform 1	9606.ENSP00000258091	CCT7			T-complex protein 1 subunit eta; Molecular chaperone; assists the folding of proteins upon ATP hydrolysis. Known to play a role, in vitro, in the folding of actin and tubulin (By similarity); Chaperonins
CCT8	9739.XP_004321369.1	4.25	8.34±5.3	5.25	8.6±3.49	CCT8	T-complex protein 1 subunit theta isoform 1	9606.ENSP00000286788	CCT8			T-complex protein 1 subunit theta; Molecular chaperone; assists the folding of proteins upon ATP hydrolysis. As part of the BBS/CCT complex may play a role in the assembly of BBSome, a complex involved in ciliogenesis regulating transports vesicles to the cilia. Known to play a role, in vitro, in the folding of actin and tubulin; Belongs to the TCP-1 chaperonin family
CLTC	9739.XP_004325097.1	8.75	12.69±4.68	6.5	9.89±5.88	CLTC	Clathrin heavy chain 1	9606.ENSP00000479606	CLTC			Clathrin heavy chain 1; Clathrin is the major protein of the polyhedral coat of coated pits and vesicles. Two different adapter protein complexes link the clathrin lattice either to the plasma membrane or to the trans-Golgi network. Acts as component of the TACC3/ch- TOG/clathrin complex proposed to contribute to stabilization of kinetochore fibers of the mitotic spindle by acting as inter- micro…
CPPED1	NA	4.25	7.84±6.75	6.5	11.43±3.85	NA	NA	9606.ENSP00000371193	CPPED1			Serine/threonine-protein phosphatase CPPED1; Protein phosphatase that dephosphorylates AKT family kinase specifically at 'Ser-473', blocking cell cycle progression and promoting cell apoptosis. May play an inhibitory role in glucose uptake by adipocytes; Belongs to the metallophosphoesterase superfamily. CPPED1 family
CST11	9739.XP_004329295.1	29.25	32.31±14.84	157	91.79±1.48	CST11	Cystatin-11	9606.ENSP00000366208	CST11			Cystatin-11; Has antibacterial activity against the Gram-negative bacteria E.coli. May play a role in sperm maturation and fertilization; Belongs to the cystatin family
DEFB130	NA	1.5	2.88±0.98	4.5	6.72±2.04	NA	NA	9606.ENSP00000382951	DEFB30			Defensin, beta 130; Antimicrobial host-defense peptide. Has an antiplasmodial activity
DMBT1	9739.XP_004328181.1	10.25	17.96±9.38	33.25	42.17±9.87	DMBT1	Deleted in malignant brain tumors 1 protein	9606.ENSP00000357905	DMBT1			Deleted in malignant brain tumors 1 protein; May be considered as a candidate tumor suppressor gene for brain, lung, esophageal, gastric, and colorectal cancers. May play roles in mucosal defense system, cellular immune defense and epithelial differentiation. May play a role as an opsonin receptor for SFTPD and SPAR in macrophage tissues throughout the body, including epithelial cells lining the …
DNAJA2	NA	2	3.57±1.32	1.75	3.5±1.91	NA	NA	9606.ENSP00000314030	DNAJA2			DnaJ homolog subfamily A member 2; Co-chaperone of Hsc70. Stimulates ATP hydrolysis and the folding of unfolded proteins mediated by HSPA1A/B (in vitro); DNAJ heat shock proteins
DSTN	NA	5	8.59±3.21	3.25	4.45±1.14	NA	NA	9606.ENSP00000246069	DSTN			Destrin; Actin-depolymerizing protein. Severs actin filaments (F- actin) and binds to actin monomers (G-actin). Acts in a pH- independent manner
EEF1A1	NA	6.5	9.48±6.1	17.75	22.09±5.79	NA	NA	9606.ENSP00000339063	EEF1A1			Elongation factor 1-alpha 1; This protein promotes the GTP-dependent binding of aminoacyl-tRNA to the A-site of ribosomes during protein biosynthesis. With PARP1 and TXK, forms a complex that acts as a T helper 1 (Th1) cell-specific transcription factor and binds the promoter of IFN-gamma to directly regulate its transcription, and is thus involved importantly in Th1 cytokine production; Belongs …
EEF1G	9739.XP_004321433.1	5	8.83±1.49	6	10.34±2.69	EEF1G	Elongation factor 1-gamma	9606.ENSP00000331901	EEF1G			Elongation factor 1-gamma; Probably plays a role in anchoring the complex to other cellular components
EEF2	NA	4.25	5.34±1.83	10	17.29±3.84	NA	NA	9606.ENSP00000307940	EEF2			Elongation factor 2; Catalyzes the GTP-dependent ribosomal translocation step during translation elongation. During this step, the ribosome changes from the pre-translocational (PRE) to the post- translocational (POST) state as the newly formed A-site-bound peptidyl-tRNA and P-site-bound deacylated tRNA move to the P and E sites, respectively. Catalyzes the coordinated movement of the two tRNA mo…
ENO1	NA	18.25	28.92±14.79	1	2±0	NA	NA	9606.ENSP00000234590	ENO1			Alpha-enolase; Multifunctional enzyme that, as well as its role in glycolysis, plays a part in various processes such as growth control, hypoxia tolerance and allergic responses. May also function in the intravascular and pericellular fibrinolytic system due to its ability to serve as a receptor and activator of plasminogen on the cell surface of several cell-types such as leukocytes and neurons.…
FAAH	NA	33.25	44.09±4.56	2.75	5.04±2.56	NA	NA	9606.ENSP00000243167	FAAH			Fatty-acid amide hydrolase 1; Degrades bioactive fatty acid amides like oleamide, the endogenous cannabinoid, anandamide and myristic amide to their corresponding acids, thereby serving to terminate the signaling functions of these molecules. Hydrolyzes polyunsaturated substrate anandamide preferentially as compared to monounsaturated substrates
FTH1	NA	8.61	6.25±4.5	11.35	6.75±2.06	NA	NA	9606.ENSP00000273550	FTH1
GAPDH	9739.XP_004322429.1	32	36.45±5.38	25	34.8±8.51	GAPDH	Glyceraldehyde-3-phosphate dehydrogenase	9606.ENSP00000229239	GAPDH			Glyceraldehyde-3-phosphate dehydrogenase; Has both glyceraldehyde-3-phosphate dehydrogenase and nitrosylase activities, thereby playing a role in glycolysis and nuclear functions, respectively. Participates in nuclear events including transcription, RNA transport, DNA replication and apoptosis. Nuclear functions are probably due to the nitrosylase activity that mediates cysteine S-nitrosylation o…
GLUL	NA	70.25	71.3±7.06	15	22.42±3.11	NA	NA	9606.ENSP00000307900	GLUL			Glutamine synthetase; This enzyme has 2 functions: it catalyzes the production of glutamine and 4-aminobutanoate (gamma-aminobutyric acid, GABA), the latter in a pyridoxal phosphate-independent manner (By similarity). Essential for proliferation of fetal skin fibroblasts; Belongs to the glutamine synthetase family
GNB1	NA	2	3.94±0.1	4	6.1±2.69	NA	NA	9606.ENSP00000481878	GNB1			Guanine nucleotide-binding protein G(I)/G(S)/G(T) subunit beta-1; Guanine nucleotide-binding proteins (G proteins) are involved as a modulator or transducer in various transmembrane signaling systems. The beta and gamma chains are required for the GTPase activity, for replacement of GDP by GTP, and for G protein- effector interaction
GOT1	9739.XP_004314475.1	6.25	10.61±8.84	13.5	23.12±9.81	GOT1	Aspartate aminotransferase, cytoplasmic	9606.ENSP00000359539	GOT1			Aspartate aminotransferase, cytoplasmic; Biosynthesis of L-glutamate from L-aspartate or L- cysteine. Important regulator of levels of glutamate, the major excitatory neurotransmitter of the vertebrate central nervous system. Acts as a scavenger of glutamate in brain neuroprotection. The aspartate aminotransferase activity is involved in hepatic glucose synthesis during development and in adipocy…
GPD1L	9739.XP_004317682.1	16.75	25±5.48	16	24.42±11.46	GPD1L	Derived by automated computational analysis using gene prediction method: Gnomon. Supporting evidence includes similarity to: 16 Proteins	9606.ENSP00000282541	GPD1L			Glycerol-3-phosphate dehydrogenase 1-like protein; Plays a role in regulating cardiac sodium current; decreased enzymatic activity with resulting increased levels of glycerol 3-phosphate activating the DPD1L-dependent SCN5A phosphorylation pathway, may ultimately lead to decreased sodium current; cardiac sodium current may also be reduced due to alterations of NAD(H) balance induced by DPD1L
GSTM3	9739.XP_004332464.1	106.25	91.56±9.11	36.5	52.75±5.09	GSTM3	The sequence of the model RefSeq protein was modified relative to its source genomic sequence to represent the inferred complete CDS: inserted 1 base in 1 codon	9606.ENSP00000256594	GSTM3			Glutathione S-transferase Mu 3; Conjugation of reduced glutathione to a wide number of exogenous and endogenous hydrophobic electrophiles. May govern uptake and detoxification of both endogenous compounds and xenobiotics at the testis and brain blood barriers; Belongs to the GST superfamily. Mu family
HK1	9739.XP_004320595.1	39.25	71.72±12.59	12.25	22.05±12.07	HK1	Hexokinase-1	9606.ENSP00000402103	HK1			Hexokinase-1; Hexokinase 1
HSP90AA1	NA	16.75	26.12±16.71	66.75	97.64±18.7	NA	NA	9606.ENSP00000335153	HSP90AA1			Heat shock protein HSP 90-alpha; Molecular chaperone that promotes the maturation, structural maintenance and proper regulation of specific target proteins involved for instance in cell cycle control and signal transduction. Undergoes a functional cycle that is linked to its ATPase activity which is essential for its chaperone activity. This cycle probably induces conformational changes in the cl…
HSP90B1	9739.XP_004326676.1	19.25	32.49±18.5	115	140.89±25.3	HSP90B1	Endoplasmin	9606.ENSP00000299767	HSP90B1			Endoplasmin; Molecular chaperone that functions in the processing and transport of secreted proteins. When associated with CNPY3, required for proper folding of Toll-like receptors (By similarity). Functions in endoplasmic reticulum associated degradation (ERAD). Has ATPase activity; Belongs to the heat shock protein 90 family
HSPA2	9739.XP_004332386.1	40	65.47±16.92	50	77.13±19.98	HSPA2	The sequence of the model RefSeq protein was modified relative to its source genomic sequence to represent the inferred complete CDS: deleted 1 base in 1 codon	9606.ENSP00000378199	HSPA2			Heat shock-related 70 kDa protein 2; Molecular chaperone implicated in a wide variety of cellular processes, including protection of the proteome from stress, folding and transport of newly synthesized polypeptides, activation of proteolysis of misfolded proteins and the formation and dissociation of protein complexes. Plays a pivotal role in the protein quality control system, ensuring the corre…
HSPA4L	9739.XP_004319918.1	4.5	6.28±1.35	24.75	37.91±11.37	HSPA4L	Heat shock 70 kDa protein 4L	9606.ENSP00000296464	HSPA4L			Heat shock 70 kDa protein 4L; Possesses chaperone activity in vitro where it inhibits aggregation of citrate synthase; Belongs to the heat shock protein 70 family
HSPA5	9739.XP_004313501.1	11.5	20.28±11.32	61	102.21±23.34	HSPA5	Upstream in-frame stop codon	9606.ENSP00000324173	HSPA5			78 kDa glucose-regulated protein; Plays a role in facilitating the assembly of multimeric protein complexes inside the endoplasmic reticulum. Involved in the correct folding of proteins and degradation of misfolded proteins via its interaction with DNAJC10, probably to facilitate the release of DNAJC10 from its substrate (By similarity); Belongs to the heat shock protein 70 family
HYOU1	9739.XP_004313129.1	7.75	12.83±5.36	32.75	47.55±7.09	HYOU1	The sequence of the model RefSeq protein was modified relative to its source genomic sequence to represent the inferred complete CDS: deleted 1 base in 1 codon	9606.ENSP00000480150	HYOU1			Hypoxia up-regulated protein 1; Has a pivotal role in cytoprotective cellular mechanisms triggered by oxygen deprivation. May play a role as a molecular chaperone and participate in protein folding; Belongs to the heat shock protein 70 family
IPO4	9739.XP_004311679.1	5.5	9.06±1.15	5.75	10.18±5.49	IPO4	Upstream in-frame stop codon	9606.ENSP00000346453	IPO4			Importin-4; Functions in nuclear protein import as nuclear transport receptor. Serves as receptor for nuclear localization signals (NLS) in cargo substrates. Is thought to mediate docking of the importin/substrate complex to the nuclear pore complex (NPC) through binding to nucleoporin and the complex is subsequently translocated through the pore by an energy requiring, Ran- dependent mechanism. …
IPO5	9739.XP_004324258.1	31.25	54.34±1.75	36.75	57.67±17.81	IPO5	Importin-5-like	9606.ENSP00000261574	IPO5			Importin-5; Functions in nuclear protein import as nuclear transport receptor. Serves as receptor for nuclear localization signals (NLS) in cargo substrates. Is thought to mediate docking of the importin/substrate complex to the nuclear pore complex (NPC) through binding to nucleoporin and the complex is subsequently translocated through the pore by an energy requiring, Ran- dependent mechanism. …
KPNB1	9739.XP_004311585.1	8	12.96±6.94	1.33	2.43±0.74	KPNB1	Importin subunit beta-1	9606.ENSP00000290158	KPNB1			Importin subunit beta-1; Functions in nuclear protein import, either in association with an adapter protein, like an importin-alpha subunit, which binds to nuclear localization signals (NLS) in cargo substrates, or by acting as autonomous nuclear transport receptor. Acting autonomously, serves itself as NLS receptor. Docking of the importin/substrate complex to the nuclear pore complex (NPC) is m…
KRT1	NA	27	49.4±11.6	10	18.51±5.89	NA	NA	9606.ENSP00000252244	KRT1			Keratin, type II cytoskeletal 1; May regulate the activity of kinases such as PKC and SRC via binding to integrin beta-1 (ITB1) and the receptor of activated protein C kinase 1 (RACK1). In complex with C1QBP is a high affinity receptor for kininogen-1/HMWK; Keratins, type II
KRT10	NA	17.75	30.64±12.68	14.67	24.54±17.37	NA	NA	9606.ENSP00000269576	KRT10			Keratin, type I cytoskeletal 10; Keratins, type I
KRT2	NA	14	27.03±14.4	11.67	23.28±15.49	NA	NA	9606.ENSP00000310861	KRT2			Keratin, type II cytoskeletal 2 epidermal; Probably contributes to terminal cornification. Associated with keratinocyte activation, proliferation and keratinization; Keratins, type II
KRT9	NA	18	34.86±11.6	18	34.55±11.64	NA	NA	9606.ENSP00000246662	KRT9			Keratin, type I cytoskeletal 9; May serve an important special function either in the mature palmar and plantar skin tissue or in the morphogenetic program of the formation of these tissues. Plays a role in keratin filament assembly; Belongs to the intermediate filament family
LAMP1	NA	2	3.3±1.89	5.75	10.08±3.02	NA	NA	9606.ENSP00000333298	LAMP1			Lysosome-associated membrane glycoprotein 1; Presents carbohydrate ligands to selectins. Also implicated in tumor cell metastasis; CD molecules
LDHA	NA	9.75	13.66±4.65	12	18.83±2.52	NA	NA	9606.ENSP00000445175	LDHA			Lactate dehydrogenase A; Belongs to the LDH/MDH superfamily. LDH family
LDHB	NA	5.75	7.4±3.03	4.75	8.31±4.13	NA	NA	9606.ENSP00000379386	LDHB			Lactate dehydrogenase B; Belongs to the LDH/MDH superfamily. LDH family
LEG1	9739.XP_004326733.1	3.5	3.65±3.26	62.75	41.9±16.57	NA	NA	9606.ENSP00000328069	C6orf58
LTF	9739.XP_004311539.1	26.5	46.61±13.11	152.75	195.01±8.52	LTF	Lactotransferrin	9606.ENSP00000231751	LTF			Lactotransferrin; Lactoferroxins A, B and C have opioid antagonist activity. Lactoferroxin A shows preference for mu-receptors, while lactoferroxin B and C have somewhat higher degrees of preference for kappa-receptors than for mu-receptors; Transferrins
LYPD4	9739.XP_004315691.1	8	11.86±5.7	26	24.01±2.82	LYPD4	ly6/PLAUR domain-containing protein 4	9606.ENSP00000476510	LYPD4			LY6/PLAUR domain containing 4
LYZ	NA	15.25	23.28±4.81	26.67	36.29±8.42	LYZ	NA	9606.ENSP00000261267	LYZ
MDH1	NA	3.25	5.58±1.12	7	12.33±3.32	NA	NA	9606.ENSP00000438144	MDH1			Malate dehydrogenase, cytoplasmic; Malate dehydrogenase 1; Belongs to the LDH/MDH superfamily. MDH type 2 family
MFGE8	NA	34.75	34.47±2.4	29.75	33.74±2.93	NA	NA	9606.ENSP00000268150	MFGE8			Lactadherin; Plays an important role in the maintenance of intestinal epithelial homeostasis and the promotion of mucosal healing. Promotes VEGF-dependent neovascularization (By similarity). Contributes to phagocytic removal of apoptotic cells in many tissues. Specific ligand for the alpha-v/beta-3 and alpha-v/beta-5 receptors. Also binds to phosphatidylserine-enriched cell surfaces in a receptor…
MYADM	9739.XP_004324083.1	5.75	7.71±4.55	3	3.1±1.06	MYADM	Myeloid-associated differentiation marker	9606.ENSP00000375649	MYADM			Myeloid associated differentiation marker; Belongs to the MAL family
NPC2	NA	7.75	10.94±8.11	70.25	45.77±3.5	NA	NA	9606.ENSP00000451112	NPC2			Epididymal secretory protein E1; Intracellular cholesterol transporter which acts in concert with NPC1 and plays an important role in the egress of cholesterol from the endosomal/lysosomal compartment. Both NPC1 and NPC2 function as the cellular 'tag team duo' (TTD) to catalyze the mobilization of cholesterol within the multivesicular environment of the late endosome (LE) to effect egress through…
PDIA3	9739.XP_004323425.1	9.75	17.27±8.54	65.5	93.34±11.08	PDIA3	Protein disulfide-isomerase A3	9606.ENSP00000300289	PDIA3			Protein disulfide-isomerase A3; Protein disulfide isomerase family A member 3; Belongs to the protein disulfide isomerase family
PGAM1	9739.XP_004314634.1	7.5	8.01±7.13	17.5	28.19±11.56	PGAM1	Phosphoglycerate mutase 1	9606.ENSP00000359991	PGAM1			Phosphoglycerate mutase 1; Interconversion of 3- and 2-phosphoglycerate with 2,3- bisphosphoglycerate as the primer of the reaction. Can also catalyze the reaction of EC 5.4.2.4 (synthase), but with a reduced activity
PGP	9739.XP_004326506.1	9.25	15.08±3.92	3.75	6.3±4.01	PGP	Derived by automated computational analysis using gene prediction method: Gnomon. Supporting evidence includes similarity to: 5 mRNAs, 4 Proteins	9606.ENSP00000330918	PGP			Glycerol-3-phosphate phosphatase; Glycerol-3-phosphate phosphatase hydrolyzing glycerol-3- phosphate into glycerol. Thereby, regulates the cellular levels of glycerol-3-phosphate a metabolic intermediate of glucose, lipid and energy metabolism. Was also shown to have a 2-phosphoglycolate phosphatase activity and a tyrosine-protein phosphatase activity. However, their physiological relevance is un…
PIGR	9739.XP_004319136.1	9	14.78±4.22	90.75	105.68±25.63	PIGR	Polymeric immunoglobulin receptor	9606.ENSP00000348888	PIGR			Polymeric immunoglobulin receptor; This receptor binds polymeric IgA and IgM at the basolateral surface of epithelial cells. The complex is then transported across the cell to be secreted at the apical surface. During this process a cleavage occurs that separates the extracellular (known as the secretory component) from the transmembrane segment; V-set domain containing
PKM	9739.XP_004325401.1	8.25	12.9±9.36	21.25	24.86±9.6	PKM	Pyruvate kinase isozymes M1/M2	9606.ENSP00000320171	PKM			Pyruvate kinase PKM; Glycolytic enzyme that catalyzes the transfer of a phosphoryl group from phosphoenolpyruvate (PEP) to ADP, generating ATP. Stimulates POU5F1-mediated transcriptional activation. Plays a general role in caspase independent cell death of tumor cells. The ratio between the highly active tetrameric form and nearly inactive dimeric form determines whether glucose carbons are chann…
PLPP1	NA	4	4.26±2.17	1.67	3.28±1.24	NA	NA	9606.ENSP00000264775	PPAP2A			Phospholipid phosphatase 1; Phosphatidic acid phosphatase type 2A
PPIA	NA	5.75	9.96±2.83	10.5	14.02±2.88	NA	NA	9606.ENSP00000419425	PPIA			Peptidyl-prolyl cis-trans isomerase A; PPIases accelerate the folding of proteins. It catalyzes the cis-trans isomerization of proline imidic peptide bonds in oligopeptides; Belongs to the cyclophilin-type PPIase family. PPIase A subfamily
PRDX5	9739.XP_004314462.1	7.75	15.3±4.42	5.67	9.32±3.88	PRDX5	Upstream in-frame stop codon	9606.ENSP00000265462	PRDX5			Peroxiredoxin-5, mitochondrial; Thiol-specific peroxidase that catalyzes the reduction of hydrogen peroxide and organic hydroperoxides to water and alcohols, respectively. Plays a role in cell protection against oxidative stress by detoxifying peroxides and as sensor of hydrogen peroxide-mediated signaling events; Belongs to the peroxiredoxin family. Prx5 subfamily
PRKACB	NA	14	21.92±3.56	8.25	12.6±4.88	NA	NA	9606.ENSP00000359719	PRKACB			cAMP-dependent protein kinase catalytic subunit beta; Mediates cAMP-dependent signaling triggered by receptor binding to GPCRs. PKA activation regulates diverse cellular processes such as cell proliferation, the cell cycle, differentiation and regulation of microtubule dynamics, chromatin condensation and decondensation, nuclear envelope disassembly and reassembly, as well as regulation of intrac…
PRKAR1A	9739.XP_004319072.1	21.75	40.06±14.84	9.75	19.31±11.35	PRKAR1A	cAMP-dependent protein kinase type I-alpha regulatory subunit isoform 1	9606.ENSP00000376475	PRKAR1A			cAMP-dependent protein kinase type I-alpha regulatory subunit; Regulatory subunit of the cAMP-dependent protein kinases involved in cAMP signaling in cells
PRSS37	9739.XP_004323004.1	7.75	12.49±1.46	10.5	19.07±4.05	PRSS37	Probable inactive serine protease 37 isoform 1	9606.ENSP00000297767	PRSS37			Probable inactive serine protease 37; Plays a role in male fertility (By similarity). May have a role in sperm migration or binding to zona-intact eggs (By similarity). Involved in the activation of the proacrosin/acrosin system; Belongs to the peptidase S1 family
PTPA	NA	3.25	5.24±2.29	3	5.2±3.27	NA	NA	9606.ENSP00000369756	PTPRA			Receptor-type tyrosine-protein phosphatase alpha; Protein tyrosine phosphatase, receptor type A; Belongs to the protein-tyrosine phosphatase family. Receptor class 4 subfamily
QSOX1	9739.XP_004325065.1	7.25	11.21±6.88	46.75	60.7±3.89	QSOX1	The sequence of the model RefSeq protein was modified relative to its source genomic sequence to represent the inferred complete CDS: substituted 1 base at 1 genomic stop codon	9606.ENSP00000356574	QSOX1			Sulfhydryl oxidase 1; Catalyzes the oxidation of sulfhydryl groups in peptide and protein thiols to disulfides with the reduction of oxygen to hydrogen peroxide. May contribute to disulfide bond formation in a variety of secreted proteins. In fibroblasts, it may have tumor- suppressing capabilities being involved in growth regulation; Belongs to the quiescin-sulfhydryl oxidase (QSOX) family
RAB10	9739.XP_004320499.1	2.5	4.02±0.57	4	6.58±3.1	RAB10	Ras-related protein Rab-10	9606.ENSP00000264710	RAB10			Ras-related protein Rab-10; The small GTPases Rab are key regulators of intracellular membrane trafficking, from the formation of transport vesicles to their fusion with membranes. Rabs cycle between an inactive GDP-bound form and an active GTP-bound form that is able to recruit to membranes different set of downstream effectors directly responsible for vesicle formation, movement, tethering and …
RAB2A	NA	18.25	31.24±3.88	4	6.82±2.45	NA	NA	9606.ENSP00000262646	RAB2A			Ras-related protein Rab-2A; Required for protein transport from the endoplasmic reticulum to the Golgi complex; RAB, member RAS oncogene GTPases
RAN	9739.XP_004310534.1	8	12.37±8.15	6.5	11.86±3.47	RANBP1	Ran-specific GTPase-activating protein	9606.ENSP00000446215	RAN			GTP-binding nuclear protein Ran; GTPase involved in nucleocytoplasmic transport, participating both to the import and the export from the nucleus of proteins and RNAs. Switches between a cytoplasmic GDP- and a nuclear GTP-bound state by nucleotide exchange and GTP hydrolysis. Nuclear import receptors such as importin beta bind their substrates only in the absence of GTP-bound RAN and release them…
ROPN1	NA	84.75	53.69±4.33	6.5	12.18±3.73	NA	NA	9606.ENSP00000184183	ROPN1			Ropporin-1A; Important for male fertility. With ROPN1L, involved in fibrous sheath integrity and sperm motility, plays a role in PKA- dependent signaling processes required for spermatozoa capacitation; Belongs to the ropporin family
ROPN1L	9739.XP_004315191.1	11	20.36±5.19	3	5.42±0.96	ROPN1L	The sequence of the model RefSeq protein was modified relative to its source genomic sequence to represent the inferred complete CDS: deleted 2 bases in 1 codon	9606.ENSP00000421405	ROPN1L			Ropporin-1-like protein; Important for male fertility. With ROPN1, involved in fibrous sheath integrity and sperm motility, plays a role in PKA- dependent signaling processes required for spermatozoa capacitation
RNASE10	9739.XP_004317446.1	14.23	9.25±1.89	1	1.92±0.11	RNASE10	NA	9606.ENSP00000333358	RNASE10
RPN1	NA	3.5	6.28±1.81	16	28.24±5.44	NA	NA	9606.ENSP00000296255	RPN1			Dolichyl-diphosphooligosaccharide--protein glycosyltransferase subunit 1; Essential subunit of the N-oligosaccharyl transferase (OST) complex which catalyzes the transfer of a high mannose oligosaccharide from a lipid-linked oligosaccharide donor to an asparagine residue within an Asn-X-Ser/Thr consensus motif in nascent polypeptide chains; Belongs to the OST1 family
SAR1A	9739.XP_004324995.1	1	2.01±0.02	2.33	4±2	SAR1A	GTP-binding protein SAR1a	9606.ENSP00000362339	SAR1A			GTP-binding protein SAR1a; Involved in transport from the endoplasmic reticulum to the Golgi apparatus (By similarity). Required to maintain SEC16A localization at discrete locations on the ER membrane perhaps by preventing its dissociation. SAR1A-GTP-dependent assembly of SEC16A on the ER membrane forms an organized scaffold defining endoplasmic reticulum exit sites (ERES); ARF GTPase family
SCCPDH	9739.XP_004324445.1	14.5	22.46±5.14	12.25	18.02±7.11	SCCPDH	Saccharopine dehydrogenase-like oxidoreductase	9606.ENSP00000355467	SCCPDH			Saccharopine dehydrogenase-like oxidoreductase; Saccharopine dehydrogenase; Belongs to the saccharopine dehydrogenase family
SGPL1	9739.XP_004329401.1	3.5	5.22±1.86	2	2.84±1.04	SGPL1	Sphingosine-1-phosphate lyase 1-like	9606.ENSP00000362298	SGPL1			Sphingosine-1-phosphate lyase 1; Cleaves phosphorylated sphingoid bases (PSBs), such as sphingosine-1-phosphate, into fatty aldehydes and phosphoethanolamine. Elevates stress-induced ceramide production and apoptosis; Belongs to the group II decarboxylase family. Sphingosine-1-phosphate lyase subfamily
SLC16A1	9739.XP_004317157.1	3.75	4.85±2.79	2.67	4.53±2.2	SLC16A1	Monocarboxylate transporter 1	9606.ENSP00000441065	SLC16A1			Monocarboxylate transporter 1; Proton-coupled monocarboxylate transporter. Catalyzes the rapid transport across the plasma membrane of many monocarboxylates such as lactate, pyruvate, branched-chain oxo acids derived from leucine, valine and isoleucine, and the ketone bodies acetoacetate, beta-hydroxybutyrate and acetate. Depending on the tissue and on cicumstances, mediates the import or export …
SLC16A7	9739.XP_004320574.1	2.33	2.73±1.1	7.25	10.06±3.88	SLC16A7	Monocarboxylate transporter 2-like	9606.ENSP00000261187	SLC16A7			Monocarboxylate transporter 2; Proton-coupled monocarboxylate transporter. Catalyzes the rapid transport across the plasma membrane of many monocarboxylates such as lactate, pyruvate, branched-chain oxo acids derived from leucine, valine and isoleucine, and the ketone bodies acetoacetate, beta-hydroxybutyrate and acetate. Functions as high-affinity pyruvate transporter; Belongs to the major facil…
SLC2A3	NA	14.75	14.91±4.11	10	16.12±2.93	NA	NA	9606.ENSP00000075120	SLC2A3			Solute carrier family 2, facilitated glucose transporter member 3; Facilitative glucose transporter that can also mediate the uptake of various other monosaccharides across the cell membrane. Mediates the uptake of glucose, 2-deoxyglucose, galactose, mannose, xylose and fucose, and probably also dehydroascorbate. Does not mediate fructose transport; Belongs to the major facilitator superfamily. S…
SOD1	NA	3.5	4.64±3.28	8.5	11.46±3.96	NA	NA	9606.ENSP00000270142	SOD1			Superoxide dismutase [Cu-Zn]; Destroys radicals which are normally produced within the cells and which are toxic to biological systems
SPAG4	9739.XP_004319159.1	1.75	2.97±1	6	8.5±4.44	SPAG4	Upstream in-frame stop codon	9606.ENSP00000363391	SPAG4			Sperm-associated antigen 4 protein; Involved in spermatogenesis. Required for sperm head formation but not required to establish and maintain general polarity of the sperm head. Required for anchoring and organization of the manchette. Required for targeting of SUN3 and probably SYNE1 through a probable SUN1:SYNE3 LINC complex to the nuclear envelope and involved in accurate posterior sperm head …
SYPL1	NA	2	3.19±0.98	1.67	3.01±1.01	NA	NA	9606.ENSP00000011473	SYPL1			Synaptophysin-like protein 1; Synaptophysin like 1; Belongs to the synaptophysin/synaptobrevin family
TCP1	9739.XP_004319756.1	8.75	10.34±6.2	6.5	11.5±6.21	TCP1	Derived by automated computational analysis using gene prediction method: Gnomon. Supporting evidence includes similarity to: 11 mRNAs, 9 ESTs, 11 Proteins	9606.ENSP00000317334	TCP1			T-complex protein 1 subunit alpha; Molecular chaperone; assists the folding of proteins upon ATP hydrolysis. As part of the BBS/CCT complex may play a role in the assembly of BBSome, a complex involved in ciliogenesis regulating transports vesicles to the cilia. Known to play a role, in vitro, in the folding of actin and tubulin; Belongs to the TCP-1 chaperonin family
TKT	NA	3.33	6.07±3.36	8.25	14.47±6.63	NA	NA	9606.ENSP00000391481	TKT			Transketolase; Catalyzes the transfer of a two-carbon ketol group from a ketose donor to an aldose acceptor, via a covalent intermediate with the cofactor thiamine pyrophosphate; Belongs to the transketolase family
TMEM205	9739.XP_004316048.1	1.5	2.79±0.88	1	2.01±0.24	TMEM205	Transmembrane protein 205	9606.ENSP00000346954	TMEM205			Transmembrane protein 205; In cancer cells, plays a role in resistance to the chemotherapeutic agent cisplatin
TMX1	NA	1.25	2.13±0.26	3.33	6.28±1.58	NA	NA	9606.ENSP00000393316	TMX1			Thioredoxin-related transmembrane protein 1; May participate in various redox reactions through the reversible oxidation of its active center dithiol to a disulfide and catalyze dithiol-disulfide exchange reactions; Protein disulfide isomerases
TMX4	NA	5.25	8.19±1.23	11.25	16.28±5.08	NA	NA	9606.ENSP00000246024	TMX4			Thioredoxin related transmembrane protein 4; Protein disulfide isomerases
TUBB	NA	120.75	71.31±4.7	16.75	29.44±3.78	NA	NA	9606.ENSP00000339001	TUBB			Tubulin beta chain; Tubulin is the major constituent of microtubules. It binds two moles of GTP, one at an exchangeable site on the beta chain and one at a non-exchangeable site on the alpha chain; Tubulins
TUBB4B	NA	57.75	45.22±3.01	4.25	8.11±1.33	NA	NA	9606.ENSP00000341289	TUBB4B			Tubulin beta-4B chain; Tubulin is the major constituent of microtubules. It binds two moles of GTP, one at an exchangeable site on the beta chain and one at a non-exchangeable site on the alpha chain; Belongs to the tubulin family
UBA1	9739.XP_004324854.1	9.67	14.5±9.59	16.75	27.11±14.3	UBA1	Derived by automated computational analysis using gene prediction method: Gnomon. Supporting evidence includes similarity to: 18 mRNAs, 11 ESTs, 20 Proteins	9606.ENSP00000338413	UBA1			Ubiquitin-like modifier-activating enzyme 1; Catalyzes the first step in ubiquitin conjugation to mark cellular proteins for degradation through the ubiquitin- proteasome system. Activates ubiquitin by first adenylating its C-terminal glycine residue with ATP, and thereafter linking this residue to the side chain of a cysteine residue in E1, yielding a ubiquitin-E1 thioester and free AMP. Essenti…
UBB	NA	8.5	13.85±3.12	11	18.43±1.28	NA	NA	9606.ENSP00000304697	UBB			Polyubiquitin-B; Ubiquitin: Exists either covalently attached to another protein, or free (unanchored). When covalently bound, it is conjugated to target proteins via an isopeptide bond either as a monomer (monoubiquitin), a polymer linked via different Lys residues of the ubiquitin (polyubiquitin chains) or a linear polymer linked via the initiator Met of the ubiquitin (linear polyubiquitin chai…
UBE2D3	NA	1.75	3.03±1.19	3	5.36±3.04	NA	NA	9606.ENSP00000349722	UBE2D3			Ubiquitin conjugating enzyme E2 D3; Belongs to the ubiquitin-conjugating enzyme family
USP7	9739.XP_004323151.1	5.5	10.39±4.89	3	5.49±2.87	USP7	Ubiquitin carboxyl-terminal hydrolase 7	9606.ENSP00000343535	USP7			Ubiquitin carboxyl-terminal hydrolase 7; Hydrolase that deubiquitinates target proteins such as FOXO4, p53/TP53, MDM2, ERCC6, DNMT1, UHRF1, PTEN and DAXX. Together with DAXX, prevents MDM2 self-ubiquitination and enhances the E3 ligase activity of MDM2 towards p53/TP53, thereby promoting p53/TP53 ubiquitination and proteasomal degradation. Deubiquitinates p53/TP53, preventing degradation of p53/T…
VCP	9739.XP_004316142.1	10.5	17.98±13.57	16	27.12±10.55	VCP	Transitional endoplasmic reticulum ATPase	9606.ENSP00000351777	VCP			Transitional endoplasmic reticulum ATPase; Necessary for the fragmentation of Golgi stacks during mitosis and for their reassembly after mitosis. Involved in the formation of the transitional endoplasmic reticulum (tER). The transfer of membranes from the endoplasmic reticulum to the Golgi apparatus occurs via 50-70 nm transition vesicles which derive from part-rough, part-smooth transitional ele…
VDAC2	9739.XP_004317128.1	27.25	39.8±5.38	10	14.46±2.02	VDAC2	Voltage-dependent anion-selective channel protein 2	9606.ENSP00000361635	VDAC2			Voltage-dependent anion-selective channel protein 2; Forms a channel through the mitochondrial outer membrane that allows diffusion of small hydrophilic molecules. The channel adopts an open conformation at low or zero membrane potential and a closed conformation at potentials above 30-40 mV. The open state has a weak anion selectivity whereas the closed state is cation- selective; Belongs to the…
VDAC3	9739.XP_004311754.1	22.5	39.34±5.72	5.5	9.44±5.19	VDAC3	Voltage-dependent anion-selective channel protein 3 isoform 1	9606.ENSP00000428845	VDAC3			Voltage-dependent anion-selective channel protein 3; Forms a channel through the mitochondrial outer membrane that allows diffusion of small hydrophilic molecules; Belongs to the eukaryotic mitochondrial porin family
YWHAZ	NA	7.75	NA	14.75	26.18±3.8	NA	NA	9606.ENSP00000379287	YWHAZ			14-3-3 protein zeta/delta; Adapter protein implicated in the regulation of a large spectrum of both general and specialized signaling pathways. Binds to a large number of partners, usually by recognition of a phosphoserine or phosphothreonine motif. Binding generally results in the modulation of the activity of the binding partner; Belongs to the 14-3-3 family
