# Supplementary material for: Protein Identification of Spermatozoa and Seminal Plasma in Bottlenose Dolphin (Tursiops truncatus)
Source: Front Cell Dev Biol. 2021 Jul 16;9:673961. doi: 10.3389/fcell.2021.673961 (PMC8323341; doi:10.3389/fcell.2021.673961)
Supplement: Supplementary File 5 — List of sperm proteins common (or not) to bull, man, dog, and bottlenose dolphin. [file Table_5.xlsx]

## Sheet: Sperm proteins 
Names	total	elements
BULL DOG DOLPHIN MAN	42	DNAH17
		ZAN
		TCP1
		SPATA24
		AK1
		LDHAL6B
		FSIP2
		DNAH8
		ALB
		CCIN
		AIFM1
		LAMP1
		HK1
		KRT6A
		DNAH2
		ACE
		KRT5
		DLAT
		EEF1G
		KRT1
		NPC2
		EFHC1
		SPACA1
		MDH2
		RSPH3
		SLC25A11
		PITRM1
		MTCH2
		SLC16A1
		SLC2A3
		PIGR
		RNASE10
		ARMC4
		HYDIN
		AKAP4
		KRT2
		ACAD9
		ATP5O
		LTF
		SDHC
		CCT5
		SUCLA2
BULL DOLPHIN MAN	292	ATP5F1
		SLC25A3
		DDB1
		SOD2
		UBA1
		ALDOC
		DSTN
		HSPD1
		TUBB
		MLF1
		ADAM32
		FTMT
		SAMM50
		COX7A2
		SPATA19
		ACO2
		GOT2
		CCT4
		ETFA
		PHB2
		DLST
		CCDC188
		SEPT12
		RPN1
		MPC2
		HSPA2
		ATP5H
		SPAG6
		PRSS37
		GPX4
		TEKT2
		ACTRT3
		MAN2C1
		ARSA
		VCP
		GPD1L
		TMEM205
		CFAP20
		BANF1
		NDUFB3
		FH
		DNAJB13
		BRI3BP
		ATP5A1
		ATP5J2
		DNAH7
		ADAM29
		MFGE8
		ACR
		AK8
		IZUMO1
		SLC25A4
		CYB5B
		SOD1
		FAHD2A
		AKAP3
		TEKT4
		C7orf61
		TXNRD1
		SPATA18
		CCT3
		NME5
		HADHB
		DNAH10
		BPIFA3
		CABYR
		PLPP1
		NDUFA12
		HADHA
		TEKT5
		RAB10
		PSMA6
		ALMS1
		SLC25A31
		PDK3
		MTX2
		NDUFS3
		CSNK2A1
		CCT6A
		NDUFA5
		ND5
		SDHA
		LYPLAL1
		SDHB
		ODF1
		SEPT10
		MDH1
		PRKAR2A
		DNAJA4
		ALDH4A1
		CCT2
		ARF4
		ZPBP2
		CS
		ACTL9
		NDUFB4
		TEKT3
		DNAH1
		FAAH
		OXCT1
		NDUFS2
		DYNLL2
		SLC25A13
		LDHA
		RUVBL1
		NDUFB5
		VDAC3
		CCDC40
		DYNLRB2
		SPAG4
		ATL3
		RSPH6A
		SUCLG1
		NDUFB10
		OPLAH
		PACRG
		SEPT4
		EEF2
		DNAJA2
		ATP5L
		H1FNT
		HIBCH
		NME7
		HSPA9
		EFHB
		CCDC105
		SLC25A6
		SPATA20
		PSMB5
		GSTM3
		EFCAB6
		GPD2
		NDUFA9
		SLC25A12
		LRRIQ4
		TEPP
		SSBP1
		PDHB
		RSPH9
		IDH3B
		PKD2L2
		NDUFB9
		RAB2A
		DNAJB8
		PDHA1
		TKT
		COX7A2L
		HSD17B10
		NUP155
		IZUMO4
		NDUFS1
		GOT1
		ACSBG2
		OGDH
		PDIA3
		TEKT1
		HSPA1L
		LYPD4
		ALDH2
		IPO4
		NDUFA8
		HYOU1
		USP7
		SLC25A35
		ATP6
		DNAH12
		CCT8
		FNDC8
		LDHB
		TMEM14C
		IMMT
		YWHAZ
		CFAP58
		FTH1
		ALDH6A1
		DNAJC11
		PGAM1
		ROPN1
		CSNK2B
		CCDC90B
		UBE2D3
		ATP6V1A
		IL4I1
		IPO5
		CHDH
		SCCPDH
		TRIM42
		ROPN1L
		SPATC1
		SAR1A
		BSG
		CCT7
		SAXO1
		SLC25A40
		RSPH14
		TFAM
		LRRC23
		TBC1D21
		ACTRT2
		ACTL10
		NDUFV1
		ACTL7A
		AKR1B1
		SLC25A20
		CAPZA3
		SPA17
		CAMK4
		NFS1
		GLIPR1L2
		TCTE1
		OAZ3
		GFER
		ENO1
		GDE1
		SYPL1
		BAG5
		DNAH3
		ARRDC5
		TUBB4B
		VRK3
		NUP205
		DNAL1
		PHB
		GAPDH
		SUN5
		FAM71D
		DNAI2
		CAPZB
		OAT
		ODF3
		SQRDL
		NUP210L
		CYLC2
		ATP5I
		NDUFA11
		MGST3
		NDUFS8
		DYNLT1
		ATP5B
		FSCN3
		IDH2
		SPAM1
		HSPA4L
		DNALI1
		PPP1CC
		GSTO2
		ACRBP
		PRKAR1A
		CPT1B
		LRRC34
		DPY19L2
		PRDX5
		PPIA
		VDAC1
		NDUFB6
		ARMC12
		CCDC151
		CPPED1
		ALDOA
		HSDL1
		CLTC
		ACADS
		ANXA5
		RAN
		EEF1A1
		IDH3A
		HSP90AA1
		PGP
		ODF2
		ACADSB
		NUP188
		ETFDH
		HSPA5
		HADH
		GLUL
		GBAS
		HSP90B1
		FAM71B
		CFAP161
		TSSK4
		COX2
		DLD
		HTRA2
		PKM
		CFAP52
		NDUFS5
		KRT10
		ATP5C1
		NDUFA10
		VDAC2
		ZPBP
		RAB8A
BULL DOG DOLPHIN	2	UQCRC2
		CFAP43
DOG DOLPHIN MAN	11	KRT9
		BCKDHA
		HBB
		GNB1
		ABCB1
		CUL5
		ACTB
		PNPLA6
		F5
		DNAH6
		CD46
BULL DOG MAN	178	GCSH
		IFT122
		PNPT1
		AK7
		FER1L5
		PKDREJ
		NUCB1
		KRT71
		TKTL1
		AHNAK
		KRT15
		CUL4B
		TNRC18
		RAB5A
		XPO4
		SYNGR4
		CCT6B
		C2orf69
		TUFM
		PIFO
		SLC25A15
		CNBD1
		PRR30
		ATPIF1
		DDI1
		BBOF1
		CFAP54
		TARS2
		VIP
		HTRA1
		ATP2B4
		GRK4
		ATP6AP2
		ACTBL2
		C20orf96
		SERPINA5
		UBR4
		HIST2H2BE
		ALPL
		CEP295
		LPP
		UNC5B
		TBC1D31
		PHKG2
		TAGLN2
		KRT13
		SKP1
		OSTF1
		PI4KA
		LIPE
		TSGA10
		ATP6AP1
		LRRIQ3
		LTN1
		PPIB
		IQCD
		ASRGL1
		DYNC2H1
		ADCY10
		NAPA
		FMR1NB
		ARMC3
		MUC19
		RPL5
		CLU
		STKLD1
		HMGCL
		SLFNL1
		UBQLN1
		ANGEL2
		TSSK1B
		STARD9
		HPX
		KRT6B
		EFCAB1
		PYCRL
		GOLGA4
		TRAP1
		GARS
		NADK2
		SPEF2
		DDT
		CLN5
		TPI1
		TEX43
		GPD1
		ACTC1
		DYNC1H1
		ARPC3
		TPMT
		RGSL1
		OPA1
		PFKL
		DRC7
		PSMD2
		PPP1R32
		ACOT9
		KIF9
		RPS4Y1
		NAP1L1
		GGH
		MCCC1
		WDR61
		NAE1
		FSCN1
		CFAP69
		MUT
		XPNPEP3
		NTF3
		FER
		LMNTD2
		KRT7
		RNASE1
		ANKRD53
		DCAKD
		AGPAT5
		LAP3
		HIST1H2BD
		SIAE
		C1orf228
		TSGA13
		ACTG1
		DEFB129
		EVPL
		IQGAP2
		CLPB
		CCDC183
		EIF3B
		ANKAR
		SPTAN1
		C19orf45
		NAGA
		PPP3CC
		IQUB
		PSMB2
		CALR
		CCDC27
		XRRA1
		USP25
		IQCG
		WDR78
		NAPEPLD
		RRBP1
		CTSD
		VPS13A
		EFCAB3
		ECI2
		EPHX2
		CCDC114
		PSMD14
		FAM186A
		ISYNA1
		GLUD1
		TCP11
		EIF4A1
		RIBC2
		PPP2R1A
		HNRNPM
		MTRF1L
		TMEM231
		STOML2
		EXOG
		TTN
		PDK1
		OXSR1
		RANGRF
		ARHGDIA
		SPCS2
		TXNRD3
		NNT
		LPCAT3
		P4HB
		ADPRHL2
		NME3
		ATIC
		DNAH5
		TUBB4A
		FAM166A
BULL DOLPHIN	26	TXNDC8
		UQCRQ
		UQCR10
		C17orf98
		HIST1H2BA
		FAM205A
		COX5A
		SLC16A7
		SLC25A22
		UQCRB
		COX6B1
		TUBA8
		COX5B
		C9orf24
		COX4I1
		BCS1L
		PRKACB
		COX6A1
		GK
		ACTL7B
		UQCRFS1
		CYC1
		DMBT1
		IARS2
		QSOX1
		PHOSPHO1
DOLPHIN MAN	30	TMX4
		GNA11
		CPVL
		TMPO
		DBT
		NDUFA4
		PTPA
		PREB
		TMX1
		FAM209B
		KPNB1
		COX6C
		CDKL3
		TUBA1A
		USMG5
		H3F3A
		DYNLL1
		H2AFV
		LYZ
		CALM1
		MYADM
		KIAA1683
		SGPL1
		MPC1
		HMGB4
		TSPO
		TMCO1
		PSME3
		HIST1H3A
		BCKDHB
DOG DOLPHIN	3	ACSF2
		ADAM5
		HIST1H2BC
BULL MAN	1426	MMP2
		DPY30
		cpt2
		CCDC116
		NDUFS6
		ECHS1
		VPS4A
		PFKP
		RPS18
		GALNT3
		UQCR11
		LRRC71
		REEP6
		CCT8L2
		ADAM7
		PROSC
		LONP1
		SRPK1
		RPL7A
		ECH1
		NMNAT1
		DHRS11
		RABGGTA
		CNBD2
		GRPEL1
		ELANE
		LRGUK
		ACBD3
		MFF
		RAD23B
		CCNY
		CFAP157
		TPM3
		HIKESHI
		ADH5
		BANF2
		LYZL4
		PREP
		CRELD2
		COPS4
		LCMT1
		GCLM
		PPM1A
		NDUFS4
		COL18A1
		ATP11C
		TIMM22
		TOMM34
		IMMP1L
		DNAL4
		PSMD11
		CFAP221
		CNOT1
		UQCRC1
		SNX6
		MTX1
		MAN2B1
		PRDX4
		PDP1
		IZUMO2
		VPS25
		UFL1
		DNAJA3
		GLG1
		L2HGDH
		TMEM11
		PCCB
		TSN
		LZTFL1
		GSTP1
		SPATA4
		DNHD1
		ASAH1
		FKBP4
		CATIP
		FAM221B
		FHL1
		ARMC6
		PSMD5
		RPL4
		ATP6V1C1
		DLEC1
		RTCB
		PSMF1
		UBE2N
		dguok
		OPA3
		ACOT2
		NDUFA13
		MANF
		SCAMP3
		DCTN1
		C1QBP
		NDUFB8
		TMED7
		TEX33
		SCRN1
		EIF3D
		FAM161A
		PGM1
		CPD
		SSMEM1
		DNAJB4
		ENO4
		EIF2S1
		CD177
		ACADVL
		ISCU
		ZBTB8OS
		RAB15
		ENKUR
		CECR5
		PHGDH
		CCDC60
		ATP6V0A2
		SDHD
		TALDO1
		EIF5A
		SPG7
		FIS1
		HNRNPK
		UBE2J1
		FAM71A
		NCSTN
		PSMD12
		HSCB
		ACLY
		MEX3D
		PEF1
		SLC44A5
		CSNK2A2
		CUL3
		JAGN1
		NPNT
		SPATA32
		PHPT1
		SDR39U1
		C17orf105
		AP2S1
		TEX26
		VAT1
		FAM213A
		EFCAB12
		THEG
		ABHD16B
		TOMM22
		OTUB2
		RUVBL2
		MCAT
		RPLP2
		RPL27
		RDH11
		SRSF3
		GSK3B
		ABHD14B
		NDUFV2
		PSMA5
		PPP4R1
		ALDH5A1
		STYXL1
		BLVRB
		CFAP74
		TOR1A
		EFR3B
		C16orf78
		KIF23
		ATL1
		SEPT7
		ARHGDIB
		ANXA2
		AAAS
		CFAP70
		GSR
		ATP6V1F
		PDCD6
		DCTN4
		PLBD2
		UCKL1
		PAM
		DCST1
		NUTF2
		HNRNPH1
		CFAP47
		TCHP
		TRAF6
		DRC3
		CKMT1B
		KRT80
		ACADM
		TUBB2B
		AKR1E2
		IFT172
		SCAMP4
		GHITM
		NDUFB7
		AGRN
		PRMT5
		C10orf62
		PSMB7
		C19orf18
		NAGLU
		KRT4
		CAPNS1
		SDF4
		RAB2B
		cfap61
		EEF1D
		RAB6A
		PACS1
		SIRT5
		DNPEP
		RPL15
		TRAPPC11
		RMDN1
		SPATA3
		RPS3A
		GLT8D1
		CFL2
		DBI
		CFAP53
		DIABLO
		QRICH2
		PFDN1
		SGTA
		ATP6V0C
		FAM71E1
		PSMD6
		KIAA1257
		TIMM23
		CAPN11
		RPL18A
		G6PD
		NUDC
		TMEM126A
		DNAJC5B
		PPP2R2A
		TMEM167A
		RAB4A
		PPP1R36
		RPL3
		APOO
		FARSA
		RBBP7
		CMAS
		HEATR9
		SLC30A1
		NRDC
		LRRCC1
		CCDC136
		SLC3A2
		RGS22
		GCN1
		HDAC11
		PDE10A
		cyb5r3
		TCTE3
		RHOG
		NSFL1C
		PDHX
		MTPN
		CCDC96
		CCDC173
		SPATA6L
		PPP2CA
		SYNJ2BP
		DDX17
		PTGES2
		ENO3
		RSPH10B
		IRGC
		DGKA
		ttc21a
		SAMD15
		GALT
		ABHD10
		ERO1B
		DDHD1
		RNH1
		TOMM5
		JUP
		OSBP2
		LRRC18
		PDIA6
		ACP1
		CHCHD6
		PUDP
		GSTZ1
		IMPA1
		RARRES1
		ARPC5L
		PTPMT1
		LRRC74A
		CIAPIN1
		GSG1
		CSTB
		PTRH2
		HOOK1
		SPACA9
		CCDC42
		TIMM50
		TMEM232
		SUN3
		FAM46C
		WARS2
		S100A7
		TOMM40
		CXorf65
		SEPT11
		UBE2V1
		EIF3E
		RPL31
		RAB28
		RPN2
		MARS2
		TSSK6
		HIBADH
		CPT1A
		EFR3A
		SUCLG2
		S100A12
		CYB5A
		ODF3B
		C14orf2
		TSFM
		NOXRED1
		KLHDC9
		NFU1
		HINT1
		HEXA
		HNRNPU
		CCDC178
		NARS
		RPS16
		AP2A2
		PEBP1
		RPL14
		HSBP1
		XPO7
		RNASE4
		RCN2
		MLYCD
		AP1S1
		TTC26
		ISCA2
		HDLBP
		ACTR2
		LBR
		DARS2
		ACTR3
		RAE1
		serpina1
		EIF6
		RIDA
		TMEM160
		MAATS1
		NUBP2
		IQCK
		TEX36
		CLGN
		SLC25A37
		AP1G1
		ECHDC1
		NAXE
		ND1
		POLG2
		MYO3B
		TPP2
		DDOST
		PRSS54
		PSMA1
		YBX2
		TIMP3
		SPAG16
		LYPLA1
		YOD1
		NUP93
		NAPG
		HMOX2
		CCDC39
		SPATA17
		PAFAH1B1
		PGRMC2
		MYO6
		SLC25A1
		SLC25A5
		RASAL1
		DNASE1L3
		CRYAB
		COPA
		CKB
		PSMB6
		TMCO5A
		PDE6D
		DCAF12
		SH3GLB1
		NEFM
		SLC9C1
		RAB14
		GRK3
		LETM1
		NIPSNAP1
		B4GALT1
		KNSTRN
		BCAP31
		PI4K2A
		GDI1
		PTGES3
		HSPB11
		PRDX1
		STRIP2
		PIWIL1
		SPACA3
		C3orf20
		ARMC8
		TECR
		CBR4
		MARCH5
		PRKCD
		RPS13
		C3orf33
		ALDH1A2
		AHCY
		LRRC43
		PSMC6
		STRADA
		ARIH2
		CCDC81
		ASPH
		SRP68
		ARPC5
		VPS51
		ANKRD42
		BTBD16
		STUB1
		PITHD1
		AP4B1
		AP2A1
		VBP1
		CXorf66
		KRT24
		EFCAB14
		STOM
		GSN
		EFNA1
		AKR7A2
		VIM
		MPI
		ccdc15
		LGALS3BP
		TMEM209
		ABCE1
		CSNK1G2
		SLIT3
		ATP5S
		HSPA6
		LIN7A
		PPP2R5C
		TSSK3
		ND4
		C5orf49
		FBXW9
		HEXB
		GRHPR
		il6st
		TSNAX
		C12orf60
		CATSPERD
		EQTN
		AXDND1
		CENPA
		DCAF7
		TCTEX1D2
		arfip1
		THEGL
		THG1L
		CLMN
		DENND5B
		PLCD4
		CD9
		ALDH7A1
		EIF3F
		CSE1L
		TOM1
		VMAC
		LACE1
		TMED2
		ACSL5
		ANG
		EEF1B2
		PFKM
		WDR64
		THOP1
		PRPSAP1
		ARMC10
		TTC7A
		RPL6
		DNAJB6
		H2AFZ
		PPT1
		H2AFX
		BCL2L13
		GNB2
		S100A8
		MMEL1
		CPQ
		RNF138
		DYNLRB1
		GDPD1
		ATAD3A
		PRNP
		NUDT3
		FBXL8
		POLB
		PTBP1
		MCCC2
		MTMR9
		IVD
		HNRNPC
		FXR1
		NUP210
		RAB11B
		YWHAB
		CNEP1R1
		PSMA2
		SPESP1
		DTD1
		GFM2
		NUDT2
		NDUFV3
		KRT14
		ACSS1
		UBXN8
		PGAM5
		SPACA5
		SPAG17
		LMAN2
		CHCHD3
		NIPSNAP3A
		STXBP2
		PGK2
		MYH14
		CD59
		ATP6V1B2
		PLCG2
		CAPZA1
		GLRX3
		TTR
		PSAP
		NME2
		TIMM9
		DCDC2C
		LGMN
		NTMT1
		NUCB2
		HACD3
		IQCA1
		HNRNPF
		NQO1
		SURF1
		DUSP21
		DEFB132
		LRRC72
		TEX35
		PPME1
		TRAPPC1
		ATP6V1E2
		PDDC1
		TRAPPC8
		DCUN1D1
		CYB5R1
		NAXD
		ATP6V1H
		SERPINB1
		HNRNPDL
		NUP58
		PSAT1
		AGPAT2
		CCDC65
		C14orf1
		NPEPL1
		XPO1
		TUBB6
		TMEM190
		HTATIP2
		AZGP1
		PEX3
		RPS12
		PABPC4
		IDI1
		VPS28
		SPACA4
		COPS8
		NGLY1
		HPRT1
		DNAH9
		PLBD1
		PSMA7
		TUBG1
		THNSL1
		RPL18
		TMEM177
		C6orf10
		PC
		NIT1
		LRRC59
		SLC25A19
		CAMK1D
		EIF3L
		SERAC1
		PPP4C
		RIT1
		GDI2
		ACSF3
		ARL3
		BPHL
		SIRT3
		HSPH1
		C1orf189
		C6orf118
		MSRA
		RAB12
		ZMYND12
		TIMM44
		PSMD1
		DGCR6L
		C7orf31
		TSPAN6
		COPB1
		FAM162A
		DYDC1
		TGFBR2
		UBXN6
		CFAP77
		TNFAIP2
		CLEC16A
		HERC4
		PAICS
		TCEB2
		NIT2
		TTC6
		PPP2R2B
		MYCBP
		ACSL6
		LYRM4
		CANX
		PATE3
		UGP2
		CDC34
		EIF4A2
		CASC1
		RPGR
		CES5A
		GNPAT
		HSD17B12
		EIF3K
		UCHL5
		ST13
		QRSL1
		RARS
		PSMA8
		PRSS8
		LCN2
		YKT6
		WWP2
		PPP2R5E
		SPATC1L
		DERL1
		LMNA
		TBCD
		adck5
		C10orf82
		DCTN2
		PSEN1
		IFT20
		HIP1
		OLA1
		TTLL10
		KPNA6
		VTA1
		CLPP
		C1orf234
		TXNDC17
		ATP1B3
		LEXM
		NUP62
		HNRNPL
		PGD
		C2orf16
		CUTA
		NDC1
		ATPAF2
		TMED4
		ALDH9A1
		TRAF3IP1
		TTC16
		PISD
		C11orf54
		SAR1B
		CCDC189
		MS4A14
		WASF2
		ABHD16A
		PPIL6
		RAB7A
		S100A9
		CBR1
		TRAPPC6B
		WDR63
		LIPT2
		ANKRD45
		ACTN4
		TMEM239
		GAPDHS
		HSPB1
		PMPCA
		HERPUD2
		AMZ2
		CYCS
		DAZAP1
		PEBP4
		DNAI1
		ADCK1
		CCDC88B
		ARL2
		NDUFAF4
		NDUFAB1
		ATP5D
		RPS5
		ARF6
		MNS1
		FAM209A
		ARL4A
		CCDC166
		CAND1
		NASP
		ACSL3
		LYZL1
		IQCF2
		CLTA
		MACROD1
		NECTIN2
		KPNA3
		CFAP206
		BBS7
		MYL12A
		WDR59
		MSMB
		ALDH18A1
		DNAJC5
		C3
		IP6K1
		QDPR
		ATAD1
		FABP5
		SORT1
		YWHAQ
		RPLP1
		RACGAP1
		PSMD3
		UBXN4
		ERLIN2
		FAM213B
		NPM1
		PCK2
		PRPS2
		WDR19
		C2orf57
		C7orf62
		PPP2R5A
		PRSS58
		EIF3M
		ZZEF1
		RANBP6
		RAB5B
		MAPRE1
		NDUFA2
		ACOT7
		RIIAD1
		EZR
		SLC38A4
		TMEM33
		HINT3
		BBS1
		CST3
		FAM71E2
		HSPA8
		TMED9
		FXN
		PAEP
		FBXO36
		LACTB2
		BCAP29
		ATP1A1
		NT5C3B
		GNAO1
		GABBR1
		USP4
		LANCL2
		SPCS3
		PLA2G6
		TPT1
		CCDC113
		SEC63
		CTSB
		POC1A
		CCDC77
		GANAB
		KLHL10
		PCBP1
		SEC13
		HAGH
		CNDP2
		CFAP44
		PARK7
		PSMC4
		C1orf100
		PSMD8
		MEMO1
		KRT8
		SVIP
		DPP7
		ABHD17A
		FDX1
		EIF2B2
		FAM81B
		GNS
		ENO2
		CTNNB1
		TRAPPC5
		EFCAB5
		FAM78A
		GAS8
		C19orf81
		ZFPL1
		GLOD4
		NUDCD2
		SPATA9
		DMXL1
		RPL17
		IBA57
		SCFD1
		GEMIN4
		THEM4
		GDPGP1
		CRAT
		POR
		MAIP1
		SLC6A16
		APEX1
		ARPC1A
		UBL4B
		SPERT
		DHRS7B
		ACAA2
		WDR38
		TMEM53
		PFN4
		RPS24
		MORN5
		KRT78
		RCC1
		PARS2
		CTSF
		RAB4B
		MSTO1
		CLIC1
		AGA
		PROCA1
		GCDH
		NLRX1
		SLCO6A1
		SMAP1
		TMEM89
		PPP1CA
		SLC25A42
		ABCC9
		SNAP29
		UCHL3
		NUP35
		VPS29
		C9orf116
		CARHSP1
		INSL6
		HDDC2
		INPP5K
		COPB2
		VPS35
		ASNA1
		BPGM
		TTC19
		GFPT1
		ME2
		KPNA4
		GLO1
		SLC25A2
		PPIL3
		RPLP0
		ADGB
		YWHAG
		NXN
		BPNT1
		CDC14B
		PLCH1
		ACOT13
		WBP2NL
		TBCEL
		RPS6
		GSTM1
		C6orf163
		ACP5
		HNRNPA2B1
		TSKS
		AASS
		UGGT2
		OXSM
		EIF3A
		BLVRA
		ARHGAP1
		SLC25A17
		IZUMO3
		TYW5
		ATP1A4
		CFL1
		PRSS55
		PSMG1
		TCEB1
		DTYMK
		WDR77
		ARL6IP5
		AP1B1
		UBXN11
		PAOX
		CCDC38
		ATP5J
		PLCZ1
		ppp1cb
		NIF3L1
		TUBA1C
		TRNT1
		TMEM38B
		STIP1
		PSMB4
		LRP2
		HSP90AB1
		NDUFA1
		GSPT1
		PATE1
		GUSB
		PMPCB
		DNM2
		TTC29
		FBP1
		TMEM97
		PLA2G7
		VARS
		FUCA1
		TEX37
		KRT18
		OXCT2
		ARPC4
		CLPX
		MRPS36
		CNIH4
		PSMD4
		NDUFA7
		TMED10
		IDH3G
		CCDC87
		DNAJB2
		BBS5
		CCDC180
		IFT27
		PHTF1
		CA3
		SEC62
		CYB5R2
		SBDS
		TIPRL
		MAN1B1
		DHRS4
		NDUFB11
		SLC25A10
		SEC11A
		PPP6C
		OTUB1
		SPAG8
		SH3BGRL3
		PSMC5
		FNTA
		MCUR1
		PPA2
		ATP6V0A1
		IMMP2L
		LAMP2
		GORASP2
		RPL37A
		LCP1
		IGBP1
		ACACB
		CYB5D1
		CUTC
		CTDNEP1
		PTGR2
		EIF4H
		CD47
		PRKACA
		RPL11
		ETFB
		PNPLA7
		WDR37
		RPL8
		RAB1A
		USO1
		WFDC8
		PCBP2
		PRM2
		NSUN7
		ADPGK
		ZMPSTE24
		PSMB3
		UBE3A
		RPS25
		CCDC159
		TSSK2
		TXN2
		TOLLIP
		TEX29
		TRAPPC3
		IDE
		PLPPR4
		DKKL1
		CFAP100
		RAB18
		TMPRSS12
		CCDC63
		HSDL2
		KRT12
		AKR1A1
		MKRN1
		PGAM2
		MECR
		GLB1
		C8orf74
		NAA11
		GSTM2
		TCN2
		PGS1
		SLC25A41
		NME1
		LACTB
		RPS9
		APRT
		SELENOT
		HNRNPA1
		FBXL13
		SF3B3
		TMEM256
		ARL8B
		NKIRAS2
		PPP1R7
		SCO1
		LETMD1
		C8orf82
		LTA4H
		BCL2L14
		PGK1
		PLOD1
		PFN3
		PRCP
		TBCB
		CEP70
		TSTA3
		TOMM20
		PTEN
		ANXA1
		ATP1A3
		ATP8
		IQCA1L
		PACSIN2
		RDH13
		NDUFA6
		PTRHD1
		NDUFAF3
		GALK1
		ARL1
		IFT46
		NGF
		AK3
		DNAJB1
		CHID1
		LMNTD1
		CEP135
		FASN
		PRDX6
		GK2
		SMPD4
		SLC25A26
		CROCC
		PSMA3
		BASP1
		MARCH10
		STX2
		SPATA45
		C3orf30
		SARS2
		ACAT1
		ADAMDEC1
		DEFB116
		UCHL1
		ST3GAL1
		DPP4
		PSMC2
		SLC26A8
		PCYT1A
		LGALS1
		PCMT1
		SRI
		AKAP14
		SLC25A32
		YWHAE
		WDR1
		AFG3L2
		MOSPD2
		IQCH
		MYH9
		C1orf56
		TMCO2
		GPI
		AGPAT3
		ODF3L2
		CCHCR1
		RPS3
		RPS27A
		COIL
		CFH
		EEFSEC
		MROH7
		ARF1
		PRAF2
		LRRC69
		WDR88
		ACTR1A
		CFAP99
		ISOC2
		PPP2R1B
		HSPA4
		MMAB
		RHOA
		DCTN3
		IFT80
		SPEM1
		PSMG2
		MYL6
		NUDT18
		RPSA
		C2orf81
		DNAJC3
		RPS8
		TAMM41
		VAPA
		PFN2
		RPS2
		SNRPE
		TXNRD2
		TTC25
		CETN1
		VAPB
		IFT22
		UBE2M
		FURIN
		SELENOF
		STPG3
		KRT76
		HIGD1A
		WARS
		SNRPD1
		PIP5K1A
		PDPR
		PPP2CB
		AP1M1
		MORN3
		PDILT
		AK9
		MYH10
		SPATA6
		DNAJA1
		COX1
		PRKX
		PLEKHA7
		MROH2B
		SPEN
		GALC
		IQCF5
		SMCP
		DHTKD1
		GALM
		ACO1
		FLNB
		ITPRIPL1
		STK33
		TXNL1
		HEATR4
		TRIM69
		CRYBG3
		USP2
		ESD
		NT5C1B
		TXNDC5
		DSG1
		PMFBP1
		WRAP73
		TUBB3
		SEC22B
		RHCG
		OCIAD1
		AK2
		LELP1
		C1orf185
		CRISP2
		CSNK1A1
		TBL2
		ZG16B
		AIMP2
		HNRNPH3
		AADAT
		ALS2CR11
		PSMC1
		FAF2
		C16orf96
		SPATA7
		S100A11
		COASY
		EFHC2
		SRP9
		DCTN6
		PSME4
		SSNA1
		KARS
		ETF1
		FAM227B
		NDUFC2
		COPS7B
		BAG6
		LGALSL
		PSMA4
		PGM2
		SLC25A25
		ARPC2
		ACYP1
		PRKCSH
		FAM183A
		ACRV1
		RPIA
		HIST1H1B
		NUP98
		HSPA13
		BDH1
		CARM1
		SESN3
		UROD
		DPP3
		TUBB2A
		TTLL12
		RACK1
		ANKEF1
		NSF
		ERICH2
		COPS5
		DRC1
		RBP4
		PPEF1
		RPS20
		NPEPPS
		STARD10
		RAP1B
		PPM1B
		C19orf71
		CFAP126
		PCSK4
		SNAP23
		IQCF1
		ODF3L1
		UBA6
		STX12
		SRPK2
		CYLC1
		HINT2
		CDH1
		CNTRL
		CREG1
		SERPINB6
		PRSS50
		CMPK1
		RALA
		MMAA
		ETHE1
		ACAT2
		EEF1E1
		HK2
		MDK
		AP4S1
		CPNE3
		mycbpap
		HSPBP1
		SRPRB
		ELSPBP1
		CA2
		RANBP17
		CRYZ
		DNAJB9
		MLST8
		SORD
		PDHA2
		VAMP3
		KCNU1
		KIF1C
		FAM205C
		AP3D1
		RPL27A
		ATP6V1G1
		ANTXRL
		PROM1
		AP3S1
		MROH9
		GLRX5
		RAB5C
		FLAD1
		CAB39
		ERP44
		KIAA1468
		NDUFAF5
		PA2G4
		ABHD11
		CLYBL
		C6orf136
		SPATS1
		PRKAR1B
		VCL
		UBTD2
		BACH1
		NUP54
		SSSCA1
		IFT81
		CPTP
		MLEC
		GALE
		EFCAB2
		RPL13A
		CPA5
		CRK
		RPS7
		CCDC146
		PSMD13
		TRAPPC4
		GSTO1
		HNRNPA3
		TKFC
		NPTN
		SCAMP2
		ART3
		SLC6A9
		CISD1
		FDXR
		HSD17B8
		CNP
		PSMD7
		CCDC121
		MIF
		PFN1
		PSMC3
		LRRC28
		MORN2
		SPATA33
		NAA25
		GSK3A
		CLUAP1
		PSMB1
		TXN
		ATP6V1D
		LRP2BP
		DCTN5
		CEP44
		LKAAEAR1
		TSNAXIP1
		NUP43
		FUNDC2
		PMM2
		ETFRF1
		REXO2
		ANXA4
		RANBP2
		LIG3
		ECI1
		DHODH
		RPS14
		ATP2A2
		TEX101
		LRRD1
		CCDC58
		FDPS
		LRPAP1
		G6PC3
		NANS
		FKBP1A
		POC1B
		NDUFS7
		ABCB8
		GLIPR1L1
		ATP8B1
		MDH1B
		C2orf74
		TPPP2
		C17orf47
		TUBB1
		ndufaf2
[truncated: 6,100 more rows]
