# Supplementary material for: Protein Identification of Spermatozoa and Seminal Plasma in Bottlenose Dolphin (Tursiops truncatus)
Source: Front Cell Dev Biol. 2021 Jul 16;9:673961. doi: 10.3389/fcell.2021.673961 (PMC8323341; doi:10.3389/fcell.2021.673961)
Supplement: Supplementary File 6 — List seminal plasma proteins common (or not) to bull, man, dog, and bottlenose dolphin. [file Table_6.xlsx]

## Sheet: SP proteins
Names	Total	Elements
BULL DOG DOLPHIN MAN	30	RAB2A
		A2M
		KRT1
		C3
		SORT1
		TF
		AGT
		ROPN1
		GLOD4
		SCCPDH
		VCP
		CD14
		ACR
		ENO1
		IMPA1
		ALB
		GAPDH
		ACTG1
		PPP1R7
		PCMT1
		CTSS
		HK1
		CTSD
		KRT2
		CA2
		LTF
		GSTM3
		KRT10
		HPX
		APOA1
BULL DOLPHIN MAN	161	ACTN4
		CD44
		TKT
		GOT1
		UBA1
		CAND1
		PDIA3
		ALDOC
		NPC2
		TPI1
		DSTN
		HYOU1
		YWHAQ
		USP7
		SERPING1
		ADAM32
		CCT8
		LDHB
		MAN2B1
		PRDX4
		CST3
		FCGBP
		GLG1
		HSPA8
		ASAH1
		YWHAZ
		GAA
		CCT4
		CTSB
		FETUB
		GANAB
		TCP1
		CNDP2
		PARK7
		HSPA2
		GNS
		NT5E
		PDCD6IP
		IPO5
		CUL3
		MME
		ARSA
		PLS3
		DNASE1L1
		BSG
		CCT7
		ANXA2
		AK1
		FAM3C
		GGH
		GGT1
		PAM
		MFGE8
		ACP5
		SOD1
		DBI
		APOD
		AKR1B1
		CCT3
		FUCA1
		CYB5R3
		KNG1
		TMED10
		SYPL1
		PDIA6
		EHD1
		RARRES1
		USP5
		LRG1
		PRKACA
		RAB1A
		MANBA
		BTD
		SIAE
		RAB10
		RPN2
		GLB1
		TCN2
		CALM1
		HEXA
		PEBP1
		CCT6A
		SLC16A1
		RNASE4
		PGK1
		CHID1
		PROM2
		LAMP1
		MDH1
		YWHAE
		CCT2
		ARF4
		SH3GLB1
		GPI
		RAB14
		PIGR
		IGFBP7
		SPACA3
		SERPINA1
		HSPA4L
		AHCY
		STOM
		GSN
		CALR
		MPI
		LGALS3BP
		PRKAR1A
		LDHA
		CAP1
		ADAM10
		NAP1L4
		HEXB
		PPIB
		ESD
		CD9
		PRDX5
		PPIA
		TXNDC5
		QPCT
		LHPP
		CLTC
		RAN
		EEF1A1
		HSP90AA1
		ENTPD5
		ACE
		PRKCSH
		NAPA
		PGP
		EEF2
		ATP6V1B2
		ERP29
		DNAJA2
		PTGDS
		PSAP
		NME2
		SDCBP
		NPEPPS
		CREG1
		HSPA5
		SERPINB6
		CMPK1
		CLU
		SIL1
		HSP90B1
		GDI2
		CAPN5
		RNASET2
		CANX
		CFB
		QSOX1
		CCT5
		P4HB
		LCN2
		CTSH
		PDIA4
		PGD
		TEX101
		CP
		ANXA11
		EEF1G
BULL DOG DOLPHIN	7	ROPN1L
		TUBB4B
		ADAM2
		SLC2A3
		VDAC3
		PKM
		VDAC2
DOG DOLPHIN MAN	8	NT5DC1
		UBB
		IPO4
		TUBB
		KRT9
		ADAM28
		LYZ
		GNB1
BULL DOG MAN	79	GAPDHS
		PFKP
		SLC2A5
		SOD2
		ANXA3
		GNAS
		HSPD1
		LCMT1
		NUCB1
		GSTP1
		MUC15
		GC
		C5
		CPD
		KRT8
		GLIPR2
		GALNT2
		SMS
		GPX4
		PROS1
		CTSF
		AGA
		CD109
		VPS35
		PSMD9
		GSTM1
		BLVRA
		EFHD2
		STIP1
		FBP1
		KRT19
		PPA2
		LAP3
		AHSG
		TOLLIP
		SERPINA5
		ENPP3
		IQGAP2
		MSN
		TPP2
		SLC44A2
		PRKAR2A
		MYH9
		FGB
		GRSF1
		VIM
		ACRBP
		ATP6AP1
		FLNB
		CTH
		RRBP1
		ASRGL1
		ICOSLG
		ACPP
		GNB2
		ALDOA
		LAMA5
		AKAP4
		PSME4
		TOR1B
		TUBA4A
		PDGFRL
		TUBB2A
		DDRGK1
		XPO1
		APCS
		LDHC
		KIAA1468
		ARFGEF1
		GPX3
		NOV
		KRT5
		F11R
		WWP2
		ADPRHL2
		CTSZ
		CAST
		ZPBP
		DNAJC13
BULL DOLPHIN	20	ACSBG2
		LYPD4
		ATP1A1
		MANF
		FTH1
		PGAM1
		DNAJB11
		GLT8D1
		PRSS55
		AKAP3
		C2
		CFD
		FOLR3
		UGGT1
		RNASE10
		CPPED1
		DMBT1
		GLUL
		ERP44
		CDC34
DOLPHIN MAN	14	RAB1B
		COG3
		PRKACB
		GPD1L
		TM9SF3
		RAB18
		ARL1
		SOD3
		COPA
		LTBP2
		CDC42
		RBP4
		ANPEP
		KPNB1
DOG DOLPHIN	6	NBR1
		BCAP29
		KLK6
		SQSTM1
		SLC16A7
		MUC19
BULL MAN	683	MMP2
		HSPB1
		DDT
		LMAN1
		DDB1
		C1RL
		CYCS
		MMP7
		PEBP4
		HRG
		ADAM7
		CAPS
		ARF6
		LY6K
		SORL1
		CXADR
		SERPINF1
		DARS
		EPS8
		RABGGTA
		EFNB1
		ITM2B
		ACTR10
		LYZL1
		HSPA1L
		CLN5
		RAD23B
		MSMB
		UFM1
		USP14
		APOE
		QDPR
		GRB2
		ORM1
		SLC38A10
		FABP5
		LYZL4
		PREP
		CD82
		CRELD2
		COPS4
		PPM1A
		ALCAM
		COL18A1
		PSMD3
		A4GALT
		GPD1
		BCAM
		PRPS2
		PSMD11
		FUCA2
		GNA11
		CAPN1
		NUDT12
		EZR
		DYNC1H1
		TKTL1
		CLEC3B
		GLA
		CEL
		NEU1
		TSN
		SLC9A3R1
		FKBP4
		GPRC5C
		PAEP
		VWA1
		AHNAK
		RTN4RL1
		TNFSF12
		FN1
		ATP6V1C1
		TPMT
		UBE2N
		HP
		PFKL
		IDS
		USP4
		MTHFD1
		TPT1
		PRSS22
		CUL4B
		YWHAH
		RDX
		PACSIN3
		NDRG2
		DCTN1
		FAM3B
		SCRN1
		FAM177A1
		PSMC4
		PGM1
		PSMD8
		SHH
		C1GALT1C1
		DPP7
		PHGDH
		MCFD2
		F2
		APOA2
		KIAA0319L
		DOPEY2
		TALDO1
		EIF5A
		ATP6V1A
		NCSTN
		FAM129B
		PSMD2
		AP2B1
		PSMD12
		ACLY
		CCT6B
		NPNT
		UBE2K
		RCN1
		XYLT2
		PHPT1
		MDH2
		ENPP2
		TGFB1
		VAT1
		MAN2C1
		ENOPH1
		UBE2L3
		DAG1
		TMEM132A
		RPLP2
		TPST2
		RALB
		VPS37B
		ABHD14B
		B4GALT4
		CLIC1
		MATN4
		PSMA5
		PPP4R1
		GCLC
		MAN1A2
		IGFBP5
		TWSG1
		TNFSF13
		LSAMP
		TOR1A
		EFEMP1
		TCTN3
		PCSK1N
		UCHL3
		CARHSP1
		FH
		HDDC2
		GSR
		CHGB
		ATP6V1F
		PDCD6
		GPC4
		NUTF2
		HEBP1
		GFPT1
		KPNA4
		GLO1
		PPP2R4
		PFAS
		TMBIM1
		YWHAG
		CCS
		BPNT1
		RAD23A
		ACY1
		BLMH
		AGRN
		PRSS2
		PRMT5
		ATP9A
		CLIC4
		DKK3
		PSMB7
		NAGLU
		SERPINI1
		CAPNS1
		SDF4
		PTPRF
		EGFR
		GALNT6
		THBS4
		APPL2
		EEF1D
		DNPEP
		APOH
		NEO1
		LGALS3
		NAAA
		PDGFA
		CFL1
		CNTN1
		MINPP1
		HS6ST1
		WDR77
		FKBP3
		AP1B1
		G6PD
		EHD4
		TACSTD2
		NIF3L1
		THBS1
		PTPRG
		TXNRD1
		FUT11
		PSMB4
		PPP1CB
		UXS1
		ARSG
		HSP90AB1
		SLC3A2
		S100A2
		GUSB
		CRELD1
		VARS
		PLA2G7
		MPP5
		HTRA1
		SPA17
		NPLOC4
		STAU1
		GGCT
		WFDC2
		PLXNB2
		HIST1H2BA
		GPR56
		ST3GAL4
		NSFL1C
		VASN
		CANT1
		CDC37
		RDH14
		DNAJB2
		TMEM87A
		TIPRL
		PLG
		ATP6AP2
		RNASE1
		ISOC1
		RNH1
		PPP6C
		OTUB1
		OSBP2
		SH3BGRL3
		LAMB2
		SLC39A10
		FNTA
		TGFBR3
		ACP1
		PBXIP1
		SRPR
		ATP6V0A1
		LAMP2
		CELSR2
		LCP1
		PTPRJ
		CSTB
		PTGR2
		CD47
		PPIC
		ACP6
		IDH1
		USO1
		SEMA3F
		S100A7
		CTSA
		IGF2R
		UBE2V1
		ADPGK
		ST6GAL1
		APOA4
		EIF3E
		PFDN4
		PSMB3
		HMGCS1
		CTSO
		EXOC7
		PSMA6
		CEACAM1
		LRRC57
		IDE
		S100A12
		ACTN1
		AKR1A1
		ANXA7
		BSPRY
		PGAM2
		GALNT1
		GALNS
		PSME2
		FAM20C
		SERPINA3
		GAS6
		ME1
		RNF123
		DEFB129
		HINT1
		FAM3D
		NARS
		AP2A2
		APRT
		AOX1
		CYR61
		TMOD3
		HRSP12
		ITIH4
		BAIAP2
		XPO7
		RCN2
		CAPZB
		ARL8B
		AP1S1
		GNPTG
		C9
		LTA4H
		AGR2
		ACTR2
		SLC44A4
		PLOD1
		ATOX1
		VAMP2
		ACTR3
		PRCP
		CNPY2
		MYO1B
		VAMP8
		EIF6
		TSTA3
		RAC1
		ANXA1
		ATP6V0D1
		RAP1A
		NUBP2
		PACSIN2
		SERPINB5
		C8A
		AP1G1
		ENPP4
		GNAI3
		GALK1
		TPD52L2
		GOLM1
		EPDR1
		RNASE6
		FASN
		GNAI2
		PRDX6
		AMBP
		PSMA3
		BASP1
		PSMA1
		ACACA
		LYPLA1
		UCHL1
		TAGLN2
		RTN4R
		ST3GAL1
		DPP4
		SKP1
		PSMC2
		APEH
		OSTF1
		CAPZA2
		PLTP
		CYFIP1
		MYO6
		DNAJA4
		MYO1C
		WDR1
		GNPDA1
		MGAT1
		CKB
		MUC1
		SLC26A3
		PSMB6
		EFNA4
		LBP
		ZPBP2
		C1orf56
		B4GALT1
		GDI1
		PDXK
		PTGES3
		PRDX1
		ACP2
		FOLR1
		ARF1
		ERAP1
		ACTR1A
		DSG2
		SPAM1
		HSPA4
		RHOA
		DSC2
		ATP13A4
		C12orf10
		MYL6
		NAGA
		IL1RL1
		ALDH1A2
		ECM1
		DNAJC3
		RPS8
		PSMC6
		HUWE1
		PFN2
		ASPH
		PPP1CC
		PITPNA
		STK38L
		DYNLL2
		FAF1
		ANXA6
		VBP1
		SMPD1
		COL6A2
		FBLN1
		UBE2M
		PLS1
		EFNA1
		AKR7A2
		PSMB2
		SUGT1
		WARS
		LPCAT2
		RPL22
		EPRS
		GM2A
		CAPG
		CD2AP
		ADAM9
		UBA3
		CPM
		GALC
		LIPA
		CHST14
		VTN
		GALNT12
		CRIM1
		SMPDL3A
		GALM
		ACO1
		TSNAX
		HSPA1A
		TXNL1
		CAMP
		GALNT7
		MAN2A1
		GBA
		SFN
		CLMN
		IL1RAP
		ALDH7A1
		CSE1L
		TOM1
		ANG
		AFM
		PFKM
		THOP1
		PRPSAP1
		CRISP2
		PPT1
		RP2
		PLOD3
		C7
		S100A8
		AZU1
		CHODL
		PSMC1
		CRISP3
		LAMC1
		PDCD10
		RAP2B
		TMPRSS2
		PVRL2
		ANXA5
		EPHX2
		IGJ
		PSME1
		PSMD14
		ETF1
		ISYNA1
		RAB11B
		SEL1L
		YWHAB
		NCKAP1
		SPINK2
		PSMA2
		TPD52
		PSMA4
		PGM2
		STX3
		ACYP1
		ARPC2
		MGAM
		OPLAH
		PLA2G3
		CLSTN1
		LMAN2
		SLC11A2
		EDIL3
		STXBP2
		HSPA13
		PTPRS
		PGK2
		UROD
		VPS37C
		DPP3
		TTLL12
		CD59
		NSF
		CAPZA1
		TTR
		PGRMC1
		NUDT9
		TPM4
		SERINC5
		LYN
		SCPEP1
		DNASE2
		MGAT2
		LGMN
		SEPP1
		PYGL
		NUCB2
		CUL5
		XPNPEP1
		STARD10
		RAP1B
		CFI
		TPP1
		TBCA
		ENPP5
		LIFR
		NQO1
		PPME1
		DCUN1D1
		STX12
		ATP6V1H
		SLC1A1
		PLA2G15
		PSAT1
		CDH1
		PTGR1
		CALU
		IQGAP1
		RALA
		AZGP1
		ACAT2
		PPP2R1A
		PFDN6
		ENDOD1
		IFI30
		VPS28
		OS9
		MDK
		C16orf89
		GNB2L1
		A1BG
		GNPDA2
		TSG101
		HPRT1
		SPINT1
		PSMA7
		APLP2
		SPARCL1
		ELSPBP1
		IL6ST
		CRYZ
		DNAJB9
		PSMB5
		SORD
		FAH
		MON2
		CD81
		NIT1
		FRK
		GRN
		ATP6V1G1
		PROM1
		EIF3L
		RAB5C
		CAB39
		ST14
		PA2G4
		NEDD8
		PRDX2
		HSPH1
		TSPAN1
		ITFG1
		VCL
		UBQLN1
		GLB1L3
		PSMD1
		MATN2
		MLEC
		NT5C2
		MSLN
		OAF
		CIB1
		OXSR1
		HERC4
		PAICS
		NIT2
		TMEM30A
		SMPDL3B
		PSMD13
		ARHGDIA
		MYCBP
		TOR1AIP2
		IDUA
		CUL4A
		UGP2
		SCAMP2
		PLD3
		ART3
		APOA1BP
		CRTAC1
		CNP
		PSMD7
		EIF3K
		UCHL5
		MIF
		PFN1
		TIMP2
		ST13
		RARS
		PSMC3
		ARRDC1
		PGLS
		PSMA8
		PRSS8
		PSMB1
		TXN
		FREM1
		DDR1
		SERPINC1
		TBCD
		DCTN2
		NME3
		PPA1
		ANXA4
		TFPI2
		UAP1
		ATIC
		ADAM15
		CA6
		UBE2D2
		TXNDC17
		SPINT2
		CUTA
		RAB43
		FDPS
		FAM160A1
		NANS
		FKBP1A
		TMED4
		GSTT1
		ALDH9A1
		GLIPR1L1
		B3GAT3
		AARS
		CARKD
		MAT2A
		TPPP2
		C11orf54
		NDRG3
		SEMA3C
		GPC1
		PDGFC
		PEPD
		APP
		C6
		LANCL1
		PRSS1
		ATRN
		CRISP1
		RAB7A
		S100A9
		SPOCK1
		CTSC
BULL DOG	88	TUBA1D
		IZUMO4
		PROSC
		DHRS11
		TPM3
		SLC6A6
		MMP15
		KRT71
		ACO2
		OTOA
		ZAN
		SCAMP3
		ANKRD26
		KRT77
		SPACA1
		IL4I1
		ARSK
		LAMA1
		KRT78
		NDUFV2
		FUT8
		ATP5A1
		GIPC2
		PLCH1
		SNX18
		RAB2B
		LDHAL6B
		UQCC3
		ENPEP
		CAPN11
		KRT16
		PTPN6
		HBB
		IL1RN
		PGA5
		LYZ1
		F5
		TOR4A
		ACACB
		MIA3
		ACTA1
		HIST1H2BD
		CALD1
		IGFBP3
		MLLT11
		ROS1
		ODF1
		KRT13
		FGG
		ATP5B
		LIPE
		KRT3
		HACE1
		CPB2
		HIST3H2A
		CUEDC2
		KRT24
		EFCAB14
		FURIN
		MROH2B
		OXR1
		NT5C1B
		DSG1
		H2AFZ
		MMEL1
		KRT6A
		GFM2
		KRT14
		ACSS1
		ODF2
		TSPAN15
		TUBA8
		MCM9
		NGLY1
		ALPI
		GFAP
		CSN1S1
		KLK10
		CPA5
		CUL2
		TKFC
		COX4I1
		COL5A1
		DOCK3
		ATP8B1
		TUBB4A
		RPS6KA3
		UBC
DOG MAN	83	TACC2
		FNBP1L
		ATXN10
		NEFH
		BSPH1
		HIST1H2AD
		PXDN
		UNC13B
		H3F3B
		TBC1D9B
		MUC5B
		EGF
		TUBA1A
		IFNAR1
		TIMP1
		VWA3A
		LAMA3
		Sep7
		TBC1D24
		HIST1H4B
		H3F3A
		WDR61
		EXOC4
		EIF2B4
		SLC2A14
		FUT3
		SLAIN2
		KRT18
		HIST1H2AB
		DDX1
		MICAL1
		RFFL
		COMMD9
		HIST1H4A
		GSTM2
		TBC1D8B
		COL12A1
		BAIAP2L1
		KLC4
		HIST1H2AA
		ARHGAP17
		BCAN
		FARSB
		FOLH1
		HIST1H3B
		DDAH1
		RPS27A
		TUBA3C
		SPTAN1
		TUBA1B
		STEAP4
		NPTX2
		AKTIP
		SPOCK3
		MPO
		SEZ6L2
		PTER
		MADD
		ANO7
		ANGPT1
		LIMK2
		MVP
		SLC7A2
		TBC1D4
		ACRV1
		BST2
		EIF5
		SLC15A1
		ATP8A1
		SCARB2
		CELSR1
		ACTB
		MPDZ
		TTN
		CACYBP
		PIP
		FLOT1
		CKAP5
		HIST1H3A
		TRIM25
		TUBB1
		GARS
		EXOC6
DOLPHIN	61	FAM134B
		TMX4
		DNAJB3
		SMPD2
		C6orf58
		RPN1
		MAP1LC3B
		TM9SF4
		env
		UBE2D3
		IGLL5
		CST11
		PRSS37
		TXNDC12
		SAR1A
		TMEM205
		ARMT1
		BRI3BP
		CFAP36
		MELTF
		CCPG1
		DIABLO
		COPG2
		CKMT1A
		LPCAT4
		RNF133
		PDXDC1
		ERO1B
		PLPP1
		C4BPA
		CCDC126
		MYADM
		DEFB130
		CLGN
		DDOST
		ADAM5
		HMOX2
		WDR54
		DEFB128
		SGPL1
		COPG1
		SHCBP1L
		VAPA
		FAAH
		PDILT
		PTPA
		SPAG4
		ATL3
		TAX1BP1
		AMH
		ADAM1A
		IPO7
		CTSL
		TMX1
		SPPL2C
		LCN6
		HSD17B12
		PRSS36
		VTI1B
		ATP2A2
		JCHAIN
BULL	867	ABCA3
		GCSH
		PRSS38
		XDH
		CATHL4
		PDHA1
		PRADC1
		U2SURP
		IGF1
		MGC137014
		NHLRC3
		PXYLP1
		NAALAD2
		GALNT3
		STYK1
		LPO
		MESDC2
		HS3ST3A1
		PADI1
		ARL2
		SLC4A8
		MET
		PPCS
		ENDOU
		LOC100336868
		CTAGE5
		LOC100295548
		BMP3
		SLK
		ENTPD3
		LOC107131684
		CLTA
		PDCD5
		DGUOK
		AP1S2
		MACROD1
		TXNDC8
		MANEA
		KPNA3
		LOC100337388
		LTBP4
		MGAT4B
		CNPY4
		GML
		NEPN
		MYL12A
		BHMT
		CCNY
		A2ML1
		GSTA2
		BPIFB2
		ST8SIA4
		FIGF
		SLCO2A1
		ADGRF1
		EIF1
		LOC781001
		FRRS1
		RPS28
		PRSS45
		SHBG
		DNM1
		LOC788801
		C8G
		BCHE
		SETDB1
		ENOSF1
		PRSS46
		PCDH7
		FAM159A
		BDA20
		FAM198A
		C11orf73
		NME8
		LOC618087
		ATP11C
		AQP2
		SEC23IP
		WDR19
		PDCL2
		EIF3M
		ATR
		ARSH
		DPYD
		LRRK2
		ACOT7
		CNTFR
		HINT3
		FSCB
		FAM234A
		NQO2
		GMFB
		AGTRAP
		IGLL1
		IL27RA
		FHL1
		#N/A
		CYSTM1
		PSMF1
		IGSF8
		SPINK5
		OLFML2A
		GOT2
		PRPF39
		PPL
		CHMP6
		ETFA
		LOC107131133
		LOC101904638
		SLC46A2
		CASC4
		VWA2
		PIEZO2
		IL17D
		LOC617503
		OMD
		PHYKPL
		MS4A13
		KLHL10
		HAGH
		TMED7
		PDGFD
		SELP
		PGLYRP1
		LRBA
		LRP5L
		EPHA7
		LOC101904103
		LMAN2L
		ANTXR1
		PLIN3
		ISCU
		SPP1
		RAB15
		XPO4
		EPS15
		LOC509006
		GPS1
		LOC107132586
		MGC137211
		RANBP1
		RAB11FIP4
		SUMF1
		APOBEC3A
		IMPAD1
		SEPHS1
		BPIFA2C
		ENTPD2
		XXYLT1
		BSP5
		C1GALT1
		SULF2
		LOC100138645
		S100B
		LOC104975862
		LCN9
		SYNGR4
		LUZP2
		LOC522128
		RABGGTB
		GPX2
		PRSS27
		HRAS
		POFUT2
		HS3ST5
		LOC104976499
		SPATC1
		RAB25
		VEGFA
		ACTRT3
		ABHD16B
		ATP6V1E1
		MFI2
		TMEM5
		GLCE
		IL10RB
		LOC100295703
		NELL2
		LOC528098
		CHIT1
		PI3
		LOC107131137
		EIF3H
		RAB4B
		GSK3B
		PDXP
		GNA13
		APOM
		GYLTL1B
		WWP1
		HYAL2
		BLVRB
		GALNT10
		SLAMF6
		POGLUT1
		EPCAM
		RFK
		CACNA2D2
		PRSS42
		LOC787455
		ARHGDIB
		QSOX2
		VPS26B
		SDS
		CGREF1
		FAM20B
		DCTN4
		PLBD2
		COX16
		BPGM
		TTC19
		BSP1
		FCGR2A
		LOC101901987
		MAN1A1
		CALML5
		CGNL1
		ERAP2
		LOC100848670
		LOC104972844
		LOC104968523
		BPIFB1
		SASH1
		LOC533085
		LOC101903018
		OGN
		CCDC117
		ANGPTL4
		LOC524391
		ENTPD6
		TBCEL
		LOC100847542
		CTNNBIP1
		SCAMP4
		TEP1
		PFKFB2
		CNPY3
		PLCB4
		PDLIM1
		UQCR10
		LOC781004
		LOC523130
		OCLN
		UGGT2
		NAE1
		CD99L2
		FAM25A
		ADAMTS15
		PTPRQ
		ZNF285
		ACOT11
		RAB6A
		FSCN1
		TMX3
		SRPX2
		GLMN
		SIRPA
		IGFBP6
		CSMD2
		ERBB2
		HOXC4
		RMDN1
		CL43
		DCBLD1
		ATP1A4
		LRP8
		FAHD2A
		TCEB1
		TENM3
		TMEM43
		CEMIP
		SGTA
		OBFC1
		LOC786553
		PSMD6
		MGAT4C
		SSB
		ADGRG2
		BIN2
		ARFIP1
		EVI2B
		LOC107131201
		NUDC
		PAOX
		DNAJC5B
		LOC529047
		C7orf61
		LOC100296105
		PLCZ1
		BCKDHA
		RAB4A
		LOC104976285
		ACTL7A
		TNFRSF21
		LRRC26
		BMP1
		LOC100848177
		SPATA18
		VIP
		SLC6A8
		TMEM114
		LRP2
		MYDGF
		CCDC136
		HSPE1
		GGTA1
		PCDHGA8
		LOC617406
		ARPC4
		P2RX2
		IST1
		BOLA
		LOC781423
		VMO1
		ADAR
		PSMD4
		PDE10A
		ADIRF
		GLRX
		TM9SF2
		GNG7
		LOC782101
		PCDH17
		L3HYPDH
		LOC100336907
		SGSH
		ZNF263
		ABHD10
		ADAMTS3
		DNAH8
		LOC521224
		DDHD1
		SPP2
		LOC104968594
		SMIM5
		JUP
		GINM1
		PSMC5
		LOC788638
		C3orf58
		LOXL4
		ANG2
		BAG5
		DEFB112
		SUCO
		BAG4
		LYZ3
		PUDP
		UBE2D4
		OLFML3
		SELV
		CNDP1
		SBSPON
		IGBP1
		GRP
		CIAPIN1
		STXBP1
		ADM
		HOOK1
		FCGR1A
		ETFB
		SEMA4A
		LOC785803
		MASP1
		LOC783399
		PCDHGC3
		TNFRSF6B
		SPADH1
		PIDD1
		HPSE
		LOC101905591
		DDX39B
		UBE3A
		CNNM3
		LOC534518
		HIBADH
		TSPAN4
		SFT2D2
		HSF5
		LOC505052
		TRAPPC3
		LY6D
		EIF3I
		LOC541220
		EFR3A
		SUCLG2
		DKKL1
		HIST1H1D
		ABHD14A
		LOC527795
		LOC104970193
		HSDL2
		C2orf88
		PLP1
		CCIN
		B4GALT5
		BPI
		VNN2
		LOC100337129
		RPRM
		MIEN1
		IVL
		LOC617696
		NME1
		OMG
		ULBP11
		LACTB
		CSNK2A1
		LOC107131166
		LOC100297192
		PCSK7
		EEA1
		LY96
		UBR4
		KTN1
		PVRL4
		SLC17A5
		YIPF3
		FKBP2
		ACSL4
		LOC784768
		MLYCD
		ALPL
		LOC101906254
		HYAL1
		PNP
		BCL2L14
		MAPK8IP1
		ST6GALNAC1
		HMGB1
		TBCB
		LOC107133370
		HPN
		TGFB2
		PLAU
		LOC786974
		LAMA2
		LOC407163
		RENBP
		IQCA1L
		LOC519132
		PTPN18
		LOC100300806
		LOC615247
		SQRDL
		DSP
		AGR3
		SDHB
		NUDT10
		NGF
		MFSD6
		AK3
		MYO3B
		KDELC2
		RAB8B
		PKD1
		PRSS54
		FCGR2B
		STX2
		ACTL7B
		MAN2A2
		ACAT1
		YOD1
		DEFB116
		RFTN1
		MGC134473
		APOC3
		PGRMC2
		AQP10
		PCYT1A
		CACHD1
		ZC2HC1B
		ATP11A
		VAMP1
		AKAP14
		LMLN
		OSMR
		CSF1
		DNASE1L3
		LOC100850574
		MIC1
		SCIN
		MGAT5
		LOC101908548
		ATP13A3
		C9orf9
		MBTPS1
		IDH2
		LCN12
		GNG10
		C1QTNF5
		C11orf34
		LOC104968478
		HDDC3
		GALNT5
		RPS3
		FAT2
		IGFALS
		CTSV
		APMAP
		RAB11FIP2
		CFH
		CS
		MROH7
		INTS8
		LOC104970256
		ACTL9
		PRAF2
		MOG
		ATP7A
		DBIL5
		PRRG4
		DCTN3
		LOC781835
		RET
		LIPH
		CATHL2
		OBP
		CD58
		LOC516742
		FAM171A1
		NAA16
		FAM188A
		S100G
		SRR
		ADAM1B
		SCUBE1
		FSTL4
		LOC100299268
		RRAS2
		OXCT1
		ARPC5
		ADGRL1
		KAZALD1
		STUB1
		PITHD1
		FABP3
		ADAMTS19
		LOC100139040
		FZD7
		SUB1
		STC1
		NCCRP1
		FKBPL
		SPON1
		PRUNE
		VLDLR
		SDC4
		S100A14
		FGFR2
		ITPKA
		PPP2CB
		CSNK1G2
		AP1M1
		SLIT3
		NYNRIN
		LOC515953
		HSPA6
		LIN7A
		ARSB
		SPIN4
		APAF1
		NDUFA4
		PCYOX1
		NSL1
		ARG1
		PKP4
		CYTH2
		STX7
		ATXN3
		SPEN
		PRPS1
		TGM3
		LOC523503
		LOC100336836
		POMGNT1
		RRS1
		STK33
		PASD1
		ITM2C
		BMP4
		SUMF2
		ABCB5
		MTERF4
		ADAMTSL2
		MAT2B
		SRGN
		LOC781663
		ERLEC1
		LOC101905775
		CD46
		CCKBR
		RBM12B
		CCDC160
		GSTT4
		ADSSL1
		RHCG
		LOC100336941
		LOC511240
		SLC35C2
		ILF3
		MUC4
		SCGB1D
		LOC521568
		SERPINF2
		BCL2L13
		IGSF5
		SEMA4B
		NUP50
		HAVCR1
		CSNK1A1
		LRP10
		ADRM1
		ZG16B
		CPQ
		SPADH2
		F8
		ABHD17C
		SERPIND1
		CCL2
		PRRT3
		B4GAT1
		AMIGO1
		PRNP
		ADA
		LOC614269
		LOC518612
		DCTN6
		ACADS
		GALNT4
		CTGF
		ECI2
		SSNA1
		LOC107131259
		LOC784932
		LMTK2
		LOC104975830
		INAFM2
		MVB12B
		NUP210
		CUL1
		ADGRG6
		COPS7B
		SUCLG1
		PDIA5
		BAG6
		MRPL43
		SPESP1
		LOC783680
		L1CAM
		TGM1
		LOC613282
		PTPRK
		P3H4
		TIGD7
		GPX6
		RTN4
		PPT2
		LOC532207
		C9orf64
		PPP1R2
		PCDHGA2
		BBS2
		ABCG2
		RPIA
		NIPSNAP3A
		TCP11
		LOC100335848
		BDH1
		B3GALT4
		CARM1
		COTL1
		TNC
		SCYL2
		CBFB
		LOC101902512
		IFITM3
		CMTM2
		LRP6
		PCDH1
		SHISA6
		ERICH2
		BPIFA1
		SERPINE2
		METTL9
		PPEF1
		LAMB1
		IGF2
		ADPRH
		PLXDC2
		LOC100295995
		PPM1B
		LOC525947
		CD5L
		LY75
		C8B
		SNAP23
		HSPA9
		ANXA8L1
		GSTK1
		SAA3
		GALK2
		ATP6V1E2
		SERPINB4
		PCDH19
		UBA6
		SLC9A6
		TRAPPC8
		CYB5R1
		NUP160
		VNN1
		SRPK2
		SERPINB1
		FGA
		TCAF2
		HINT2
		FIGNL1
		EDA
		OR4E2
		APH1A
		PRSS50
		OGFOD3
		NPEPL1
		PRRG2
		CCDC80
		GNAQ
		HTATIP2
		PEX3
		GNPTAB
		HADH
		CA10
		COPS8
		METRNL
		LOC522479
		LOC107131131
		CATHL3
		GPR50
		TPK1
		KLK5
		HSPBP1
		ERO1A
		LOC616942
		SCGB2A2
		ICAM1
		LOC786348
		AEBP1
		PLBD1
		VWA7
		RANBP17
		TGOLN2
		PRSS23
		VAMP3
		CYCT
		FAM71B
		RPS19
		LOC100295712
		TXNDC9
		LOC101907989
		MATN1
[truncated: 2,070 more rows]
