# Supplementary material for: Protein Identification of Spermatozoa and Seminal Plasma in Bottlenose Dolphin (Tursiops truncatus)
Source: Front Cell Dev Biol. 2021 Jul 16;9:673961. doi: 10.3389/fcell.2021.673961 (PMC8323341; doi:10.3389/fcell.2021.673961)
Supplement: Supplementary File 7 — Proteins identified in the sperm (common to all of the analyzed samples) of bottlenose dolphin (Tursiops truncatus). [file Table_7.xlsx]

## Sheet: Sperm STRING annotations
Protein	String Id Dolphin	String Id.y	Peptides	SCORE	Preferred Name	Annotation (Homo sapiens)
AKAP3	9739.XP_004320008.1	9606.ENSP00000228850	692.5	363.87±18.37	AKAP3	A-kinase anchor protein 3; May function as a regulator of both motility- and head- associated functions such as capacitation and the acrosome reaction; A-kinase anchoring proteins
ODF2	9739.XP_004327402.1	9606.ENSP00000403453	124.75	138.06±24.44	ODF2	Outer dense fiber protein 2; Seems to be a major component of sperm tail outer dense fibers (ODF). ODFs are filamentous structures located on the outside of the axoneme in the midpiece and principal piece of the mammalian sperm tail and may help to maintain the passive elastic structures and elastic recoil of the sperm tail. May have a modulating influence on sperm motility. Functions as a genera…
TUBB	NA	9606.ENSP00000339001	120.75	71.31±4.7	TUBB	Tubulin beta chain; Tubulin is the major constituent of microtubules. It binds two moles of GTP, one at an exchangeable site on the beta chain and one at a non-exchangeable site on the alpha chain; Tubulins
GSTM3	9739.XP_004332464.1	9606.ENSP00000256594	106.25	91.56±9.11	GSTM3	Glutathione S-transferase Mu 3; Conjugation of reduced glutathione to a wide number of exogenous and endogenous hydrophobic electrophiles. May govern uptake and detoxification of both endogenous compounds and xenobiotics at the testis and brain blood barriers; Belongs to the GST superfamily. Mu family
ROPN1	NA	9606.ENSP00000184183	84.75	53.69±4.33	ROPN1	Ropporin-1A; Important for male fertility. With ROPN1L, involved in fibrous sheath integrity and sperm motility, plays a role in PKA- dependent signaling processes required for spermatozoa capacitation; Belongs to the ropporin family
FSIP2	NA	9606.ENSP00000344403	71	107.42±23.63	FSIP2	Fibrous sheath interacting protein 2
GLUL	NA	9606.ENSP00000307900	70.25	71.3±7.06	GLUL	Glutamine synthetase; This enzyme has 2 functions: it catalyzes the production of glutamine and 4-aminobutanoate (gamma-aminobutyric acid, GABA), the latter in a pyridoxal phosphate-independent manner (By similarity). Essential for proliferation of fetal skin fibroblasts; Belongs to the glutamine synthetase family
TUBA8	9739.XP_004320061.1	9606.ENSP00000333326	69	40.83±2.51	TUBA8	Tubulin alpha-8 chain; Tubulin is the major constituent of microtubules. It binds two moles of GTP, one at an exchangeable site on the beta chain and one at a non-exchangeable site on the alpha chain; Tubulins
DYNLL1	NA	9606.ENSP00000376297	66	29.44±4.44	DYNLL1	Dynein light chain 1, cytoplasmic; Acts as one of several non-catalytic accessory components of the cytoplasmic dynein 1 complex that are thought to be involved in linking dynein to cargos and to adapter proteins that regulate dynein function. Cytoplasmic dynein 1 acts as a motor for the intracellular retrograde motility of vesicles and organelles along microtubules. May play a role in changing o…
DNAH8	9739.XP_004330296.1	9606.ENSP00000333363	65	92.06±21.99	DNAH8	Dynein heavy chain 8, axonemal; Force generating protein of respiratory cilia. Produces force towards the minus ends of microtubules. Dynein has ATPase activity; the force-producing power stroke is thought to occur on release of ADP. Involved in sperm motility; implicated in sperm flagellar assembly (By similarity); Dyneins, axonemal
TUBB4B	NA	9606.ENSP00000341289	57.75	45.22±3.01	TUBB4B	Tubulin beta-4B chain; Tubulin is the major constituent of microtubules. It binds two moles of GTP, one at an exchangeable site on the beta chain and one at a non-exchangeable site on the alpha chain; Belongs to the tubulin family
TUBA1A	NA	9606.ENSP00000301071	54.75	48.16±1.61	TUBA1A	Tubulin alpha-1A chain; Tubulin is the major constituent of microtubules. It binds two moles of GTP, one at an exchangeable site on the beta chain and one at a non-exchangeable site on the alpha chain; Tubulins
TUBA1A	NA	9606.ENSP00000301071	54.75	48.16±1.61	TUBA1A	Tubulin alpha-1A chain; Tubulin is the major constituent of microtubules. It binds two moles of GTP, one at an exchangeable site on the beta chain and one at a non-exchangeable site on the alpha chain; Tubulins
CABYR	9739.XP_004328408.1	9606.ENSP00000483621	48	68.38±1.35	CABYR	Calcium-binding tyrosine phosphorylation-regulated protein; May function as a regulator of both motility- and head- associated functions such as capacitation and the acrosome reaction. Isoform 1 binds calcium in vitro. Isoform 2 and isoform 6 probably bind calcium. Isoform 3 and isoform 5 do not bind calcium in vitro. Isoform 4 probably does not bind calcium
ATP5A1	9739.XP_004317713.1	9606.ENSP00000381736	46	64.37±28.42	ATP5A1	ATP synthase subunit alpha, mitochondrial; Mitochondrial membrane ATP synthase (F(1)F(0) ATP synthase or Complex V) produces ATP from ADP in the presence of a proton gradient across the membrane which is generated by electron transport complexes of the respiratory chain. F-type ATPases consist of two structural domains, F(1) - containing the extramembraneous catalytic core, and F(0) - containing …
TEKT5	9739.XP_004313612.1	9606.ENSP00000283025	45.25	63.64±9.51	TEKT5	Tektin-5; May be a structural component of the sperm flagellum; Tektins
PDHB	9739.XP_004325088.1	9606.ENSP00000307241	41.25	39.06±7.74	PDHB	Pyruvate dehydrogenase E1 component subunit beta, mitochondrial; The pyruvate dehydrogenase complex catalyzes the overall conversion of pyruvate to acetyl-CoA and CO(2), and thereby links the glycolytic pathway to the tricarboxylic cycle
ATP5B	9739.XP_004316173.1	9606.ENSP00000262030	41	48.59±15.03	ATP5B	ATP synthase subunit beta, mitochondrial; Mitochondrial membrane ATP synthase (F(1)F(0) ATP synthase or Complex V) produces ATP from ADP in the presence of a proton gradient across the membrane which is generated by electron transport complexes of the respiratory chain. F-type ATPases consist of two structural domains, F(1) - containing the extramembraneous catalytic core, and F(0) - containing t…
HSPA2	9739.XP_004332386.1	9606.ENSP00000378199	40	65.47±16.92	HSPA2	Heat shock-related 70 kDa protein 2; Molecular chaperone implicated in a wide variety of cellular processes, including protection of the proteome from stress, folding and transport of newly synthesized polypeptides, activation of proteolysis of misfolded proteins and the formation and dissociation of protein complexes. Plays a pivotal role in the protein quality control system, ensuring the corre…
GPD2	NA	9606.ENSP00000308610	39.5	66.04±8.07	GPD2	Glycerol-3-phosphate dehydrogenase, mitochondrial; Glycerol-3-phosphate dehydrogenase 2; Belongs to the FAD-dependent glycerol-3-phosphate dehydrogenase family
HK1	9739.XP_004320595.1	9606.ENSP00000402103	39.25	71.72±12.59	HK1	Hexokinase-1; Hexokinase 1
TEKT3	NA	9606.ENSP00000379263	39	56.2±8.46	TEKT3	Tektin-3; Structural component of ciliary and flagellar microtubules. Forms filamentous polymers in the walls of ciliary and flagellar microtubules. Required for progressive sperm mobility (By similarity); Tektins
MFGE8	NA	9606.ENSP00000268150	34.75	34.47±2.4	MFGE8	Lactadherin; Plays an important role in the maintenance of intestinal epithelial homeostasis and the promotion of mucosal healing. Promotes VEGF-dependent neovascularization (By similarity). Contributes to phagocytic removal of apoptotic cells in many tissues. Specific ligand for the alpha-v/beta-3 and alpha-v/beta-5 receptors. Also binds to phosphatidylserine-enriched cell surfaces in a receptor…
SPATA18	9739.XP_004326915.1	9606.ENSP00000295213	34	50.02±4.51	SPATA18	Mitochondria-eating protein; Key regulator of mitochondrial quality that mediates the repairing or degradation of unhealthy mitochondria in response to mitochondrial damage. Mediator of mitochondrial protein catabolic process (also named MALM) by mediating the degradation of damaged proteins inside mitochondria by promoting the accumulation in the mitochondrial matrix of hydrolases that are chara…
FAAH	NA	9606.ENSP00000243167	33.25	44.09±4.56	FAAH	Fatty-acid amide hydrolase 1; Degrades bioactive fatty acid amides like oleamide, the endogenous cannabinoid, anandamide and myristic amide to their corresponding acids, thereby serving to terminate the signaling functions of these molecules. Hydrolyzes polyunsaturated substrate anandamide preferentially as compared to monounsaturated substrates
GAPDH	9739.XP_004322429.1	9606.ENSP00000229239	32	36.45±5.38	GAPDH	Glyceraldehyde-3-phosphate dehydrogenase; Has both glyceraldehyde-3-phosphate dehydrogenase and nitrosylase activities, thereby playing a role in glycolysis and nuclear functions, respectively. Participates in nuclear events including transcription, RNA transport, DNA replication and apoptosis. Nuclear functions are probably due to the nitrosylase activity that mediates cysteine S-nitrosylation o…
EFHC1	9739.XP_004330789.1	9606.ENSP00000360107	31.5	51.25±6.03	EFHC1	EF-hand domain-containing protein 1; Microtubule-associated protein which regulates cell division and neuronal migration during cortical development. Necessary for mitotic spindle organization. Necessary for radial and tangential cell migration during brain development, possibly acting as a regulator of cell morphology and process formation during migration. May enhance calcium influx through CAC…
IPO5	9739.XP_004324258.1	9606.ENSP00000261574	31.25	54.34±1.75	IPO5	Importin-5; Functions in nuclear protein import as nuclear transport receptor. Serves as receptor for nuclear localization signals (NLS) in cargo substrates. Is thought to mediate docking of the importin/substrate complex to the nuclear pore complex (NPC) through binding to nucleoporin and the complex is subsequently translocated through the pore by an energy requiring, Ran- dependent mechanism. …
CS	9739.XP_004312065.1	9606.ENSP00000342056	31	30.21±13.82	CS	Citrate synthase, mitochondrial; Citrate synthase
TEKT2	9739.XP_004312165.1	9606.ENSP00000207457	30.75	49.19±10.04	TEKT2	Tektin-2; Structural component of ciliary and flagellar microtubules. Plays a key role in the assembly or attachment of the inner dynein arm to microtubules in sperm flagella and tracheal cilia. Forms filamentous polymers in the walls of ciliary and flagellar microtubules; Tektins
CST11	9739.XP_004329295.1	9606.ENSP00000366208	29.25	32.31±14.84	CST11	Cystatin-11; Has antibacterial activity against the Gram-negative bacteria E.coli. May play a role in sperm maturation and fertilization; Belongs to the cystatin family
DNAH17	9739.XP_004332415.1	9606.ENSP00000374490	29.25	49.87±13.97	DNAH17	Dynein heavy chain 17, axonemal; Force generating protein of respiratory cilia. Produces force towards the minus ends of microtubules. Dynein has ATPase activity; the force-producing power stroke is thought to occur on release of ADP. Involved in sperm motility; implicated in sperm flagellar assembly (By similarity); Belongs to the dynein heavy chain family
ODF1	9739.XP_004321608.1	9606.ENSP00000285402	29	36.67±2.94	ODF1	Outer dense fiber protein 1; Component of the outer dense fibers (ODF) of spermatozoa. ODF are filamentous structures located on the outside of the axoneme in the midpiece and principal piece of the mammalian sperm tail and may help to maintain the passive elastic structures and elastic recoil of the sperm tail; Small heat shock proteins
HIST1H3A	NA	9606.ENSP00000480826	28.05	21.25±1.5	HIST1H3A	Histone cluster 1 H3 family member a; Core component of nucleosome. Nucleosomes wrap and compact DNA into chromatin, limiting DNA accessibility to the cellular machineries which require DNA as a template. Histones thereby play a central role in transcription regulation, DNA repair, DNA replication and chromosomal stability. DNA accessibility is regulated via a complex set of post-translational mo…
DYNLL2	9739.XP_004323804.1	9606.ENSP00000477310	27.5	20.59±2.08	DYNLL2	Dynein light chain 2, cytoplasmic; Acts as one of several non-catalytic accessory components of the cytoplasmic dynein 1 complex that are thought to be involved in linking dynein to cargos and to adapter proteins that regulate dynein function. Cytoplasmic dynein 1 acts as a motor for the intracellular retrograde motility of vesicles and organelles along microtubules. May play a role in changing o…
OXCT1	NA	9606.ENSP00000196371	27.5	39.33±19.23	OXCT1	Succinyl-CoA:3-ketoacid coenzyme A transferase 1, mitochondrial; Key enzyme for ketone body catabolism. Transfers the CoA moiety from succinate to acetoacetate. Formation of the enzyme-CoA intermediate proceeds via an unstable anhydride species formed between the carboxylate groups of the enzyme and substrate; Belongs to the 3-oxoacid CoA-transferase family
PDHA1	9739.XP_004329298.1	9606.ENSP00000369134	27.25	41.02±15.47	PDHA1	Pyruvate dehydrogenase E1 component subunit alpha, somatic form, mitochondrial; The pyruvate dehydrogenase complex catalyzes the overall conversion of pyruvate to acetyl-CoA and CO(2), and thereby links the glycolytic pathway to the tricarboxylic cycle
UQCRC2	NA	9606.ENSP00000268379	27.25	37.18±7.56	UQCRC2	Cytochrome b-c1 complex subunit 2, mitochondrial; This is a component of the ubiquinol-cytochrome c reductase complex (complex III or cytochrome b-c1 complex), which is part of the mitochondrial respiratory chain. The core protein 2 is required for the assembly of the complex; M16 metallopeptidases
VDAC2	9739.XP_004317128.1	9606.ENSP00000361635	27.25	39.8±5.38	VDAC2	Voltage-dependent anion-selective channel protein 2; Forms a channel through the mitochondrial outer membrane that allows diffusion of small hydrophilic molecules. The channel adopts an open conformation at low or zero membrane potential and a closed conformation at potentials above 30-40 mV. The open state has a weak anion selectivity whereas the closed state is cation- selective; Belongs to the…
KRT1	NA	9606.ENSP00000252244	27	49.4±11.6	KRT1	Keratin, type II cytoskeletal 1; May regulate the activity of kinases such as PKC and SRC via binding to integrin beta-1 (ITB1) and the receptor of activated protein C kinase 1 (RACK1). In complex with C1QBP is a high affinity receptor for kininogen-1/HMWK; Keratins, type II
LTF	9739.XP_004311539.1	9606.ENSP00000231751	26.5	46.61±13.11	LTF	Lactotransferrin; Lactoferroxins A, B and C have opioid antagonist activity. Lactoferroxin A shows preference for mu-receptors, while lactoferroxin B and C have somewhat higher degrees of preference for kappa-receptors than for mu-receptors; Transferrins
NDUFS1	9739.XP_004319717.1	9606.ENSP00000392709	25.25	43.81±4.18	NDUFS1	NADH-ubiquinone oxidoreductase 75 kDa subunit, mitochondrial; Core subunit of the mitochondrial membrane respiratory chain NADH dehydrogenase (Complex I) that is believed to belong to the minimal assembly required for catalysis. Complex I functions in the transfer of electrons from NADH to the respiratory chain. The immediate electron acceptor for the enzyme is believed to be ubiquinone (By simil…
DLAT	9739.XP_004315050.1	9606.ENSP00000280346	24.75	43.3±11.21	DLAT	Dihydrolipoamide S-acetyltransferase; The pyruvate dehydrogenase complex catalyzes the overall conversion of pyruvate to acetyl-CoA and CO(2), and thereby links the glycolytic pathway to the tricarboxylic cycle
SDHA	9739.XP_004318606.1	9606.ENSP00000264932	24.25	43.19±8.16	SDHA	Succinate dehydrogenase [ubiquinone] flavoprotein subunit, mitochondrial; Flavoprotein (FP) subunit of succinate dehydrogenase (SDH) that is involved in complex II of the mitochondrial electron transport chain and is responsible for transferring electrons from succinate to ubiquinone (coenzyme Q). Can act as a tumor suppressor; Belongs to the FAD-dependent oxidoreductase 2 family. FRD/SDH subfami…
DNAH7	9739.XP_004323992.1	9606.ENSP00000311273	23.75	39.96±9.83	DNAH7	Dynein heavy chain 7, axonemal; Force generating protein of respiratory cilia. Produces force towards the minus ends of microtubules. Dynein has ATPase activity; the force-producing power stroke is thought to occur on release of ADP (By similarity); Dyneins, axonemal
GPX4	9739.XP_004332630.1	9606.ENSP00000346103	23.5	32.84±2.18	GPX4	Phospholipid hydroperoxide glutathione peroxidase, mitochondrial; Protects cells against membrane lipid peroxidation and cell death. Required for normal sperm development and male fertility. Could play a major role in protecting mammals from the toxicity of ingested lipid hydroperoxides. Essential for embryonic development. Protects from radiation and oxidative damage. Essential for maturation an…
HEL-S-80P	NA	9606.ENSP00000378769	23.25	11.75±1.89	PPP1CB	Serine/threonine-protein phosphatase PP1-beta catalytic subunit; Protein phosphatase that associates with over 200 regulatory proteins to form highly specific holoenzymes which dephosphorylate hundreds of biological targets. Protein phosphatase (PP1) is essential for cell division, it participates in the regulation of glycogen metabolism, muscle contractility and protein synthesis. Involved in re…
HSPD1	9739.XP_004315003.1	9606.ENSP00000373620	23.25	37.17±23	HSPD1	60 kDa heat shock protein, mitochondrial; Chaperonin implicated in mitochondrial protein import and macromolecular assembly. Together with Hsp10, facilitates the correct folding of imported proteins. May also prevent misfolding and promote the refolding and proper assembly of unfolded polypeptides generated under stress conditions in the mitochondrial matrix. The functional units of these chapero…
C9orf24	NA	9606.ENSP00000297623	23.2	14.75±5.5	C9orf24	Spermatid-specific manchette-related protein 1; May play a role in spermatogenesis (By similarity). May be involved in differentiation or function of ciliated cells; Belongs to the SMRP1 family
SLC25A4	9739.XP_004316486.1	9606.ENSP00000281456	23	38.33±4.98	SLC25A4	ADP/ATP translocase 1; Involved in mitochondrial ADP/ATP transport. Catalyzes the exchange of cytoplasmic ADP with mitochondrial ATP across the mitochondrial inner membrane; Belongs to the mitochondrial carrier (TC 2.A.29) family
SPAG6	NA	9606.ENSP00000365811	22.75	35.66±1.82	SPAG6	Sperm-associated antigen 6; Important for structural integrity of the central apparatus in the sperm tail and for flagellar motility; Armadillo repeat containing
NUP210L	9739.XP_004321351.1	9606.ENSP00000357547	22.5	35.62±5.69	NUP210L	Nuclear pore membrane glycoprotein 210-like; Nucleoporin 210 like; Belongs to the NUP210 family
VDAC3	9739.XP_004311754.1	9606.ENSP00000428845	22.5	39.34±5.72	VDAC3	Voltage-dependent anion-selective channel protein 3; Forms a channel through the mitochondrial outer membrane that allows diffusion of small hydrophilic molecules; Belongs to the eukaryotic mitochondrial porin family
GK	NA	9606.ENSP00000401720	22.25	40.64±9.73	GK	Glycerol kinase; Key enzyme in the regulation of glycerol uptake and metabolism; Belongs to the FGGY kinase family
MDH2	9739.XP_004321604.1	9606.ENSP00000327070	21.75	32.76±14.32	MDH2	Malate dehydrogenase, mitochondrial; Malate dehydrogenase 2
PRKAR1A	9739.XP_004319072.1	9606.ENSP00000376475	21.75	40.06±14.84	PRKAR1A	cAMP-dependent protein kinase type I-alpha regulatory subunit; Regulatory subunit of the cAMP-dependent protein kinases involved in cAMP signaling in cells
LDHAL6B	NA	9606.ENSP00000302393	21.25	35.62±11.46	LDHAL6B	Lactate dehydrogenase A like 6B
DLD	9739.XP_004326966.1	9606.ENSP00000205402	21	32.86±17.03	DLD	Dihydrolipoyl dehydrogenase, mitochondrial; Lipoamide dehydrogenase is a component of the glycine cleavage system as well as an E3 component of three alpha-ketoacid dehydrogenase complexes (pyruvate-, alpha-ketoglutarate-, and branched-chain amino acid-dehydrogenase complex). In monomeric form has additional moonlighting function as serine protease. Involved in the hyperactivation of spermatazoa …
CAPZA3	9739.XP_004326256.1	9606.ENSP00000326238	20.75	29.27±6.1	CAPZA3	F-actin-capping protein subunit alpha-3; F-actin-capping proteins bind in a Ca(2+)-independent manner to the fast growing ends of actin filaments (barbed end) thereby blocking the exchange of subunits at these ends. Unlike other capping proteins (such as gelsolin and severin), these proteins do not sever actin filaments. May play a role in the morphogenesis of spermatid (By similarity)
SLC25A6	9739.XP_004316616.1	9606.ENSP00000370808	20.75	31.67±2.36	SLC25A6	ADP/ATP translocase 3; Catalyzes the exchange of cytoplasmic ADP with mitochondrial ATP across the mitochondrial inner membrane. May participate in the formation of the permeability transition pore complex (PTPC) responsible for the release of mitochondrial products that triggers apoptosis; Belongs to the mitochondrial carrier (TC 2.A.29) family
TEKT4	NA	9606.ENSP00000295201	20.75	39.41±8.6	TEKT4	Tektin-4; Structural component of ciliary and flagellar microtubules. Forms filamentous polymers in the walls of ciliary and flagellar microtubules (By similarity); Tektins
IZUMO1	9739.XP_004314932.1	9606.ENSP00000327786	20.5	21.31±4.82	IZUMO1	Izumo sperm-egg fusion protein 1; Essential sperm cell-surface protein required for fertilization by acting as a ligand for IZUMO1R/JUNO receptor on egg. The IZUMO1:IZUMO1R/JUNO interaction is a necessary adhesion event between sperm and egg that is required for fertilization but is not sufficient for cell fusion. The ligand-receptor interaction probably does not act as a membrane 'fusogen'
CAPZB	9739.XP_004317537.1	9606.ENSP00000401010	20	29.01±5.24	CAPZB	F-actin-capping protein subunit beta; F-actin-capping proteins bind in a Ca(2+)-independent manner to the fast growing ends of actin filaments (barbed end) thereby blocking the exchange of subunits at these ends. Unlike other capping proteins (such as gelsolin and severin), these proteins do not sever actin filaments. Plays a role in the regulation of cell morphology and cytoskeletal organization
HSPA9	9739.XP_004312108.1	9606.ENSP00000297185	19.75	32.2±19.19	HSPA9	Stress-70 protein, mitochondrial; Chaperone protein which plays an important role in mitochondrial iron-sulfur cluster (ISC) biogenesis. Interacts with and stabilizes ISC cluster assembly proteins FXN, NFU1, NFS1 and ISCU. Regulates erythropoiesis via stabilization of ISC assembly. May play a role in the control of cell proliferation and cellular aging (By similarity); Belongs to the heat shock p…
HSP90B1	9739.XP_004326676.1	9606.ENSP00000299767	19.25	32.49±18.5	HSP90B1	Endoplasmin; Molecular chaperone that functions in the processing and transport of secreted proteins. When associated with CNPY3, required for proper folding of Toll-like receptors (By similarity). Functions in endoplasmic reticulum associated degradation (ERAD). Has ATPase activity; Belongs to the heat shock protein 90 family
SQRDL	9739.XP_004322574.1	9606.ENSP00000260324	19.25	34.59±6.99	SQRDL	Sulfide:quinone oxidoreductase, mitochondrial; Catalyzes the oxidation of hydrogen sulfide with the help of a quinone, such as ubiquinone, giving rise to thiosulfate and ultimately to sulfane (molecular sulfur) atoms. Requires an additional electron acceptor; can use sulfite, sulfide or cyanide (in vitro)
SQRDL	9739.XP_004322574.1	9606.ENSP00000260324	19.25	34.59±6.99	SQRDL	Sulfide:quinone oxidoreductase, mitochondrial; Catalyzes the oxidation of hydrogen sulfide with the help of a quinone, such as ubiquinone, giving rise to thiosulfate and ultimately to sulfane (molecular sulfur) atoms. Requires an additional electron acceptor; can use sulfite, sulfide or cyanide (in vitro)
SQRDL	9739.XP_004322574.1	9606.ENSP00000260324	19.25	34.59±6.99	SQRDL	Sulfide:quinone oxidoreductase, mitochondrial; Catalyzes the oxidation of hydrogen sulfide with the help of a quinone, such as ubiquinone, giving rise to thiosulfate and ultimately to sulfane (molecular sulfur) atoms. Requires an additional electron acceptor; can use sulfite, sulfide or cyanide (in vitro)
SQRDL	9739.XP_004322574.1	9606.ENSP00000260324	19.25	34.59±6.99	SQRDL	Sulfide:quinone oxidoreductase, mitochondrial; Catalyzes the oxidation of hydrogen sulfide with the help of a quinone, such as ubiquinone, giving rise to thiosulfate and ultimately to sulfane (molecular sulfur) atoms. Requires an additional electron acceptor; can use sulfite, sulfide or cyanide (in vitro)
HSPA1L	9739.XP_004311243.1	9606.ENSP00000364805	19	33.44±13.99	HSPA1L	Heat shock 70 kDa protein 1-like; Molecular chaperone implicated in a wide variety of cellular processes, including protection of the proteome from stress, folding and transport of newly synthesized polypeptides, activation of proteolysis of misfolded proteins and the formation and dissociation of protein complexes. Plays a pivotal role in the protein quality control system, ensuring the correct …
ALDOA	9739.XP_004322124.1	9606.ENSP00000378669	18.75	31.32±12.46	ALDOA	Fructose-bisphosphate aldolase A; Plays a key role in glycolysis and gluconeogenesis. In addition, may also function as scaffolding protein (By similarity); Belongs to the class I fructose-bisphosphate aldolase family
ENO1	NA	9606.ENSP00000234590	18.25	28.92±14.79	ENO1	Alpha-enolase; Multifunctional enzyme that, as well as its role in glycolysis, plays a part in various processes such as growth control, hypoxia tolerance and allergic responses. May also function in the intravascular and pericellular fibrinolytic system due to its ability to serve as a receptor and activator of plasminogen on the cell surface of several cell-types such as leukocytes and neurons.…
RAB2A	NA	9606.ENSP00000262646	18.25	31.24±3.88	RAB2A	Ras-related protein Rab-2A; Required for protein transport from the endoplasmic reticulum to the Golgi complex; RAB, member RAS oncogene GTPases
ARMC12	9739.XP_004313758.1	9606.ENSP00000288065	18	22.43±2.85	ARMC12	Armadillo repeat containing 12
KRT9	NA	9606.ENSP00000246662	18	34.86±11.6	KRT9	Keratin, type I cytoskeletal 9; May serve an important special function either in the mature palmar and plantar skin tissue or in the morphogenetic program of the formation of these tissues. Plays a role in keratin filament assembly; Belongs to the intermediate filament family
SLC25A31	9739.XP_004319917.1	9606.ENSP00000281154	18	31.92±7.98	SLC25A31	ADP/ATP translocase 4; Catalyzes the exchange of cytoplasmic ADP with mitochondrial ATP across the mitochondrial inner membrane. May serve to mediate energy generating and energy consuming processes in the distal flagellum, possibly as a nucleotide shuttle between flagellar glycolysis, protein phosphorylation and mechanisms of motility; Belongs to the mitochondrial carrier (TC 2.A.29) family
KRT10	NA	9606.ENSP00000269576	17.75	30.64±12.68	KRT10	Keratin, type I cytoskeletal 10; Keratins, type I
DLST	NA	9606.ENSP00000335304	17	20.42±13.71	DLST	Dihydrolipoamide S-succinyltransferase (E2 component of 2-oxo-glutarate complex); The 2-oxoglutarate dehydrogenase complex catalyzes the overall conversion of 2-oxoglutarate to succinyl-CoA and CO(2). It contains multiple copies of 3 enzymatic components: 2-oxoglutarate dehydrogenase (E1), dihydrolipoamide succinyltransferase (E2) and lipoamide dehydrogenase (E3)
GPD1L	9739.XP_004317682.1	9606.ENSP00000282541	16.75	25±5.48	GPD1L	Glycerol-3-phosphate dehydrogenase 1-like protein; Plays a role in regulating cardiac sodium current; decreased enzymatic activity with resulting increased levels of glycerol 3-phosphate activating the DPD1L-dependent SCN5A phosphorylation pathway, may ultimately lead to decreased sodium current; cardiac sodium current may also be reduced due to alterations of NAD(H) balance induced by DPD1L
HSP90AA1	NA	9606.ENSP00000335153	16.75	26.12±16.71	HSP90AA1	Heat shock protein HSP 90-alpha; Molecular chaperone that promotes the maturation, structural maintenance and proper regulation of specific target proteins involved for instance in cell cycle control and signal transduction. Undergoes a functional cycle that is linked to its ATPase activity which is essential for its chaperone activity. This cycle probably induces conformational changes in the cl…
NDUFV1	9739.XP_004329281.1	9606.ENSP00000322450	16.75	32.89±6.84	NDUFV1	NADH dehydrogenase [ubiquinone] flavoprotein 1, mitochondrial; Core subunit of the mitochondrial membrane respiratory chain NADH dehydrogenase (Complex I) that is believed to belong to the minimal assembly required for catalysis. Complex I functions in the transfer of electrons from NADH to the respiratory chain. The immediate electron acceptor for the enzyme is believed to be ubiquinone (By simi…
CCIN	9739.XP_004320757.1	9606.ENSP00000334996	16.25	27.64±5.31	CCIN	Calicin; Possible morphogenetic cytoskeletal element in spermiogenic differentiation; BTB domain containing
FAM209B	9739.XP_004313718.1	9606.ENSP00000360376	16.25	12.5±0.85	FAM209B	Protein FAM209B; Family with sequence similarity 209 member B
OGDH	NA	9606.ENSP00000222673	16	25.35±14.22	OGDH	2-oxoglutarate dehydrogenase, mitochondrial; The 2-oxoglutarate dehydrogenase complex catalyzes the overall conversion of 2-oxoglutarate to succinyl-CoA and CO(2). It contains multiple copies of three enzymatic components: 2- oxoglutarate dehydrogenase (E1), dihydrolipoamide succinyltransferase (E2) and lipoamide dehydrogenase (E3)
ETFA	9739.XP_004325605.1	9606.ENSP00000452762	15.5	20.92±7	ETFA	Electron transfer flavoprotein subunit alpha, mitochondrial; Heterodimeric electron transfer flavoprotein that accepts electrons from several mitochondrial dehydrogenases, including acyl-CoA dehydrogenases, glutaryl-CoA and sarcosine dehydrogenase. It transfers the electrons to the main mitochondrial respiratory chain via ETF-ubiquinone oxidoreductase (ETF dehydrogenase). Required for normal mito…
HADHA	NA	9606.ENSP00000370023	15.5	24.82±4.83	HADHA	Trifunctional enzyme subunit alpha, mitochondrial; Bifunctional subunit; In the central section; belongs to the 3-hydroxyacyl- CoA dehydrogenase family
LYZ	NA	9606.ENSP00000261267	15.25	23.28±4.81	LYZ	Lysozyme C; Lysozymes have primarily a bacteriolytic function; those in tissues and body fluids are associated with the monocyte- macrophage system and enhance the activity of immunoagents; Lysozymes, c-type
ACSBG2	9739.XP_004317436.1	9606.ENSP00000465589	14.75	24.77±6.15	ACSBG2	Long-chain-fatty-acid--CoA ligase ACSBG2; Mediates activation of long-chain fatty acids for both synthesis of cellular lipids, and degradation via beta-oxidation. Able to activate long-chain fatty acids. Also able to activate very long-chain fatty acids; however, the relevance of such activity is unclear in vivo. Has increased ability to activate oleic and linoleic acid. May play a role in sperma…
DNAH1	9739.XP_004332378.1	9606.ENSP00000401514	14.75	16.77±9.64	DNAH1	Dynein heavy chain 1, axonemal; Force generating protein of cilia required for sperm flagellum motility. Produces force towards the minus ends of microtubules. Dynein has ATPase activity; the force-producing power stroke is thought to occur on release of ADP. Required in spermatozoa for the formation of the inner dynein arms and biogenesis of the axoneme; Belongs to the dynein heavy chain family
SLC2A3	NA	9606.ENSP00000075120	14.75	22.86±2.19	SLC2A3	Solute carrier family 2, facilitated glucose transporter member 3; Facilitative glucose transporter that can also mediate the uptake of various other monosaccharides across the cell membrane. Mediates the uptake of glucose, 2-deoxyglucose, galactose, mannose, xylose and fucose, and probably also dehydroascorbate. Does not mediate fructose transport; Belongs to the major facilitator superfamily. S…
FAM205A	NA	9606.ENSP00000417711	14.5	19.8±8.09	FAM205A	Protein FAM205A; Family with sequence similarity 205 member A
SCCPDH	9739.XP_004324445.1	9606.ENSP00000355467	14.5	22.46±5.14	SCCPDH	Saccharopine dehydrogenase-like oxidoreductase; Saccharopine dehydrogenase; Belongs to the saccharopine dehydrogenase family
RNASE10	9739.XP_004317446.1	9606.ENSP00000333358	14.23	9.25±1.89	RNASE10	Inactive ribonuclease-like protein 10; Secreted proximal epididymal protein required for post- testicular sperm maturation and male fertility. May be involved in sperm adhesion to the egg zona pellucida. Does not have ribonuclease activity (By similarity)
GSTO2	9739.XP_004330090.1	9606.ENSP00000345023	14	21.47±4.92	GSTO2	Glutathione S-transferase omega-2; Exhibits glutathione-dependent thiol transferase activity. Has high dehydroascorbate reductase activity and may contribute to the recycling of ascorbic acid. Participates in the biotransformation of inorganic arsenic and reduces monomethylarsonic acid (MMA); Belongs to the GST superfamily. Omega family
KRT2	NA	9606.ENSP00000310861	14	27.03±14.4	KRT2	Keratin, type II cytoskeletal 2 epidermal; Probably contributes to terminal cornification. Associated with keratinocyte activation, proliferation and keratinization; Keratins, type II
PRKACB	NA	9606.ENSP00000359719	14	21.92±3.56	PRKACB	cAMP-dependent protein kinase catalytic subunit beta; Mediates cAMP-dependent signaling triggered by receptor binding to GPCRs. PKA activation regulates diverse cellular processes such as cell proliferation, the cell cycle, differentiation and regulation of microtubule dynamics, chromatin condensation and decondensation, nuclear envelope disassembly and reassembly, as well as regulation of intrac…
ACR	9739.XP_004314561.1	9606.ENSP00000216139	13.5	25.4±6.11	ACR	Acrosin; Acrosin is the major protease of mammalian spermatozoa. It is a serine protease of trypsin-like cleavage specificity, it is synthesized in a zymogen form, proacrosin and stored in the acrosome; Belongs to the peptidase S1 family
DNAH2	9739.XP_004310674.1	9606.ENSP00000458355	13.5	20.46±8.42	DNAH2	Dynein heavy chain 2, axonemal; Force generating protein of respiratory cilia. Produces force towards the minus ends of microtubules. Dynein has ATPase activity; the force-producing power stroke is thought to occur on release of ADP. Involved in sperm motility; implicated in sperm flagellar assembly (By similarity); Dyneins, axonemal
NDUFA9	NA	9606.ENSP00000266544	13.5	20.92±3.85	NDUFA9	NADH dehydrogenase [ubiquinone] 1 alpha subcomplex subunit 9, mitochondrial; Accessory subunit of the mitochondrial membrane respiratory chain NADH dehydrogenase (Complex I), that is believed not to be involved in catalysis. Complex I functions in the transfer of electrons from NADH to the respiratory chain. The immediate electron acceptor for the enzyme is believed to be ubiquinone; NADH:ubiquin…
ALB	9739.XP_004322082.1	9606.ENSP00000295897	13	20.48±15.47	ALB	Serum albumin; Serum albumin, the main protein of plasma, has a good binding capacity for water, Ca(2+), Na(+), K(+), fatty acids, hormones, bilirubin and drugs. Its main function is the regulation of the colloidal osmotic pressure of blood. Major zinc transporter in plasma, typically binds about 80% of all plasma zinc; Belongs to the ALB/AFP/VDB family
ATP5F1	NA	9606.ENSP00000358737	13	18.43±3.93	ATP5F1	ATP synthase F(0) complex subunit B1, mitochondrial; Mitochondrial membrane ATP synthase (F(1)F(0) ATP synthase or Complex V) produces ATP from ADP in the presence of a proton gradient across the membrane which is generated by electron transport complexes of the respiratory chain. F-type ATPases consist of two structural domains, F(1) - containing the extramembraneous catalytic core, and F(0) - c…
CYC1	NA	9606.ENSP00000317159	13	16.64±4.26	CYC1	Cytochrome c1, heme protein, mitochondrial; This is the heme-containing component of the cytochrome b-c1 complex, which accepts electrons from Rieske protein and transfers electrons to cytochrome c in the mitochondrial respiratory chain; Apoptosome
DPY19L2	NA	9606.ENSP00000315988	13	17.78±2.97	DPY19L2	Probable C-mannosyltransferase DPY19L2; Probable C-mannosyltransferase that mediates C- mannosylation of tryptophan residues on target proteins (By similarity). Required during spermatogenesis for sperm head elongation and acrosome formation; Belongs to the dpy-19 family
HIST1H2BC	NA	9606.ENSP00000321744	12.89	11.5±3.51	HIST1H2BC	Histone cluster 1 H2B family member c; Core component of nucleosome. Nucleosomes wrap and compact DNA into chromatin, limiting DNA accessibility to the cellular machineries which require DNA as a template. Histones thereby play a central role in transcription regulation, DNA repair, DNA replication and chromosomal stability. DNA accessibility is regulated via a complex set of post-translational m…
ATP5H	9739.XP_004319108.1	9606.ENSP00000301587	12.75	20.04±6.17	ATP5H	ATP synthase subunit d, mitochondrial; Mitochondrial membrane ATP synthase (F(1)F(0) ATP synthase or Complex V) produces ATP from ADP in the presence of a proton gradient across the membrane which is generated by electron transport complexes of the respiratory chain. F-type ATPases consist of two structural domains, F(1) - containing the extramembraneous catalytic core, and F(0) - containing the …
CPT1B	9739.XP_004314557.1	9606.ENSP00000379011	12.5	18.79±3.91	CPT1B	Carnitine O-palmitoyltransferase 1, muscle isoform; Carnitine palmitoyltransferase 1B
FSCN3	9739.XP_004325278.1	9606.ENSP00000265825	12.5	20.88±3.43	FSCN3	Fascin-3; Acts as an actin bundling protein; Belongs to the fascin family
SUN5	9739.XP_004325229.1	9606.ENSP00000348496	12.5	24.33±2.65	SUN5	SUN domain-containing protein 5; May be involved in meiotic stage of spermatogenesis
TEKT1	NA	9606.ENSP00000341346	12.5	23.65±6.37	TEKT1	Tektin-1; Structural component of ciliary and flagellar microtubules. Forms filamentous polymers in the walls of ciliary and flagellar microtubules; Belongs to the tektin family
SPACA1	9739.XP_004315313.1	9606.ENSP00000237201	12.25	17.84±2.58	SPACA1	Sperm acrosome membrane-associated protein 1; May be involved in sperm-egg fusion
DNAH10	9739.XP_004327466.1	9606.ENSP00000386770	12	18.84±9.34	DNAH10	Dynein heavy chain 10, axonemal; Force generating protein of respiratory cilia. Produces force towards the minus ends of microtubules. Dynein has ATPase activity; the force-producing power stroke is thought to occur on release of ADP. Involved in sperm motility; implicated in sperm flagellar assembly (By similarity). Probable inner arm dynein heavy chain
NDUFS3	9739.XP_004313466.1	9606.ENSP00000263774	12	18.9±3.81	NDUFS3	NADH dehydrogenase [ubiquinone] iron-sulfur protein 3, mitochondrial; Core subunit of the mitochondrial membrane respiratory chain NADH dehydrogenase (Complex I) that is believed to belong to the minimal assembly required for catalysis. Complex I functions in the transfer of electrons from NADH to the respiratory chain. The immediate electron acceptor for the enzyme is believed to be ubiquinone (…
PPP1CC	9739.XP_004332768.1	9606.ENSP00000341779	12	20.68±2.54	PPP1CC	Serine/threonine-protein phosphatase PP1-gamma catalytic subunit; Protein phosphatase that associates with over 200 regulatory proteins to form highly specific holoenzymes which dephosphorylate hundreds of biological targets. Protein phosphatase 1 (PP1) is essential for cell division, and participates in the regulation of glycogen metabolism, muscle contractility and protein synthesis. Dephosphor…
SDHB	NA	9606.ENSP00000364649	12	15.59±3.45	SDHB	Succinate dehydrogenase [ubiquinone] iron-sulfur subunit, mitochondrial; Iron-sulfur protein (IP) subunit of succinate dehydrogenase (SDH) that is involved in complex II of the mitochondrial electron transport chain and is responsible for transferring electrons from succinate to ubiquinone (coenzyme Q)
CUL5	9739.XP_004317153.1	9606.ENSP00000376808	11.75	18.77±10.54	CUL5	Cullin-5; Core component of multiple SCF-like ECS (Elongin-Cullin 2/5-SOCS-box protein) E3 ubiquitin-protein ligase complexes, which mediate the ubiquitination and subsequent proteasomal degradation of target proteins. As a scaffold protein may contribute to catalysis through positioning of the substrate and the ubiquitin- conjugating enzyme. The functional specificity of the E3 ubiquitin-protein…
NUP155	NA	9606.ENSP00000231498	11.75	16.24±4.94	NUP155	Nuclear pore complex protein Nup155; Essential component of nuclear pore complex. Could be essessential for embryogenesis. Nucleoporins may be involved both in binding and translocating proteins during nucleocytoplasmic transport
RSPH6A	9739.XP_004332610.1	9606.ENSP00000221538	11.75	18.34±9.37	RSPH6A	Radial spoke head 6 homolog A; Belongs to the flagellar radial spoke RSP4/6 family
SPATC1	9739.XP_004316871.1	9606.ENSP00000366690	11.75	18.83±2.12	SPATC1	Speriolin; Spermatogenesis and centriole associated 1; Belongs to the speriolin family
CALM1	9739.XP_004313180.1	9606.ENSP00000349467	11.5	4.06±4.07	CALM1	Calmodulin-1; Calmodulin mediates the control of a large number of enzymes, ion channels, aquaporins and other proteins through calcium-binding. Among the enzymes to be stimulated by the calmodulin-calcium complex are a number of protein kinases and phosphatases. Together with CCP110 and centrin, is involved in a genetic pathway that regulates the centrosome cycle and progression through cytokine…
HSPA5	9739.XP_004313501.1	9606.ENSP00000324173	11.5	20.28±11.32	HSPA5	78 kDa glucose-regulated protein; Plays a role in facilitating the assembly of multimeric protein complexes inside the endoplasmic reticulum. Involved in the correct folding of proteins and degradation of misfolded proteins via its interaction with DNAJC10, probably to facilitate the release of DNAJC10 from its substrate (By similarity); Belongs to the heat shock protein 70 family
ACO2	NA	9606.ENSP00000216254	11.25	15.43±8.08	ACO2	Aconitate hydratase, mitochondrial; Catalyzes the isomerization of citrate to isocitrate via cis-aconitate; Belongs to the aconitase/IPM isomerase family
GOT2	9739.XP_004317705.1	9606.ENSP00000245206	11.25	16.26±6.94	GOT2	Aspartate aminotransferase, mitochondrial; Catalyzes the irreversible transamination of the L- tryptophan metabolite L-kynurenine to form kynurenic acid (KA). Plays a key role in amino acid metabolism. Important for metabolite exchange between mitochondria and cytosol. Facilitates cellular uptake of long-chain free fatty acids; Belongs to the class-I pyridoxal-phosphate-dependent aminotransferase…
IMMT	9739.XP_004311296.1	9606.ENSP00000387262	11.25	20.85±13.37	IMMT	MICOS complex subunit MIC60; Component of the MICOS complex, a large protein complex of the mitochondrial inner membrane that plays crucial roles in the maintenance of crista junctions, inner membrane architecture, and formation of contact sites to the outer membrane. Plays an important role in the maintenance of the MICOS complex stability and the mitochondrial cristae morphology
HIST1H2BA	NA	9606.ENSP00000274764	11.07	8±1.83	HIST1H2BA	Histone H2B type 1-A; Variant histone specifically required to direct the transformation of dissociating nucleosomes to protamine in male germ cells (By similarity). Entirely replaces classical histone H2B prior nucleosome to protamine transition and probably acts as a nucleosome dissociating factor that creates a more dynamic chromatin, facilitating the large-scale exchange of histones (By simil…
CSNK2A1	NA	9606.ENSP00000217244	11	21.61±2.23	CSNK2A1	Casein kinase II subunit alpha; Catalytic subunit of a constitutively active serine/threonine-protein kinase complex that phosphorylates a large number of substrates containing acidic residues C-terminal to the phosphorylated serine or threonine. Regulates numerous cellular processes, such as cell cycle progression, apoptosis and transcription, as well as viral infection. May act as a regulatory …
MGST3	NA	9606.ENSP00000356864	11	9.8±2.67	MGST3	Microsomal glutathione S-transferase 3; Also functions as a glutathione peroxidase; Microsomal glutathione S-transferases
ROPN1L	9739.XP_004315191.1	9606.ENSP00000421405	11	20.36±5.19	ROPN1L	Ropporin-1-like protein; Important for male fertility. With ROPN1, involved in fibrous sheath integrity and sperm motility, plays a role in PKA- dependent signaling processes required for spermatozoa capacitation
VDAC1	NA	9606.ENSP00000265333	11	20.62±3.53	VDAC1	Voltage-dependent anion-selective channel protein 1; Forms a channel through the mitochondrial outer membrane and also the plasma membrane. The channel at the outer mitochondrial membrane allows diffusion of small hydrophilic molecules; in the plasma membrane it is involved in cell volume regulation and apoptosis. It adopts an open conformation at low or zero membrane potential and a closed confo…
ATP5C1	9739.XP_004324413.1	9606.ENSP00000349142	10.75	20.02±7	ATP5C1	ATP synthase subunit gamma, mitochondrial; Mitochondrial membrane ATP synthase (F(1)F(0) ATP synthase or Complex V) produces ATP from ADP in the presence of a proton gradient across the membrane which is generated by electron transport complexes of the respiratory chain. F-type ATPases consist of two structural domains, F(1) - containing the extramembraneous catalytic core, and F(0) - containing …
SPATA20	9739.XP_004318514.1	9606.ENSP00000006658	10.75	16.91±5.71	SPATA20	Spermatogenesis-associated protein 20; May play a role in fertility regulation
ACTRT2	NA	9606.ENSP00000367658	10.5	18.59±1.67	ACTRT2	Actin related protein T2
KIAA1683	9739.XP_004329353.1	9606.ENSP00000376213	10.5	16.99±1.04	KIAA1683	IQ domain-containing protein N; KIAA1683
OPLAH	9739.XP_004316864.1	9606.ENSP00000480476	10.5	17.73±5.44	OPLAH	5-oxoprolinase; Catalyzes the cleavage of 5-oxo-L-proline to form L- glutamate coupled to the hydrolysis of ATP to ADP and inorganic phosphate
PHB	NA	9606.ENSP00000479488	10.5	20.91±2.55	PHB	Prohibitin; Prohibitin inhibits DNA synthesis. It has a role in regulating proliferation. As yet it is unclear if the protein or the mRNA exhibits this effect. May play a role in regulating mitochondrial respiration activity and in aging
RSPH9	9739.XP_004315075.1	9606.ENSP00000361238	10.5	19.77±8.18	RSPH9	Radial spoke head 9 homolog
VCP	9739.XP_004316142.1	9606.ENSP00000351777	10.5	17.98±13.57	VCP	Transitional endoplasmic reticulum ATPase; Necessary for the fragmentation of Golgi stacks during mitosis and for their reassembly after mitosis. Involved in the formation of the transitional endoplasmic reticulum (tER). The transfer of membranes from the endoplasmic reticulum to the Golgi apparatus occurs via 50-70 nm transition vesicles which derive from part-rough, part-smooth transitional ele…
DMBT1	9739.XP_004328181.1	9606.ENSP00000357905	10.25	17.96±9.38	DMBT1	Deleted in malignant brain tumors 1 protein; May be considered as a candidate tumor suppressor gene for brain, lung, esophageal, gastric, and colorectal cancers. May play roles in mucosal defense system, cellular immune defense and epithelial differentiation. May play a role as an opsonin receptor for SFTPD and SPAR in macrophage tissues throughout the body, including epithelial cells lining the …
PACRG	9739.XP_004320052.1	9606.ENSP00000337946	10.25	16.22±2.77	PACRG	Parkin coregulated gene protein; Suppresses cell death induced by accumulation of unfolded Pael receptor (Pael-R, a substrate of Parkin). Facilitates the formation of inclusions consisting of Pael-R, molecular chaperones, protein degradation molecules and itself when proteasome is inhibited. May play an important role in the formation of Lewy bodies and protection of dopaminergic neurons against …
ZPBP	NA	9606.ENSP00000046087	10.25	14.77±5.08	ZPBP	Zona pellucida-binding protein 1; Plays a role in acrosome compaction and sperm morphogenesis. Is implicated in sperm-oocyte interaction during fertilization (By similarity); Immunoglobulin like domain containing
BAG5	9739.XP_004321797.1	9606.ENSP00000338814	10	16.54±5.93	BAG5	BAG family molecular chaperone regulator 5; Inhibits both auto-ubiquitination of PRKN and ubiquitination of target proteins by PRKN (By similarity). May function as a nucleotide exchange factor for HSP/HSP70, promoting ADP release, and activating Hsp70-mediated refolding; BCL2 associated athanogene family
ZAN	9739.XP_004318817.1	9606.ENSP00000480750	10	9.58±4.2	ZAN	Zonadhesin; Binds in a species-specific manner to the zona pellucida of the egg. May be involved in gamete recognition and/or signaling
AK1	9739.XP_004313993.1	9606.ENSP00000362271	9.75	16.78±11.32	AK1	Adenylate kinase isoenzyme 1; Catalyzes the reversible transfer of the terminal phosphate group between ATP and AMP. Also displays broad nucleoside diphosphate kinase activity. Plays an important role in cellular energy homeostasis and in adenine nucleotide metabolism; Belongs to the adenylate kinase family. AK1 subfamily
CCDC105	9739.XP_004319032.1	9606.ENSP00000292574	9.75	15.24±4.75	CCDC105	Coiled-coil domain containing 105
FAM71B	9739.XP_004326168.1	9606.ENSP00000305596	9.75	15.94±1.45	FAM71B	Protein FAM71B; May be involved in RNA biogenesis
HADH	9739.XP_004314750.1	9606.ENSP00000474560	9.75	16.76±7.14	HADH	Hydroxyacyl-coenzyme A dehydrogenase, mitochondrial; Plays an essential role in the mitochondrial beta- oxidation of short chain fatty acids. Exerts it highest activity toward 3-hydroxybutyryl-CoA; Belongs to the 3-hydroxyacyl-CoA dehydrogenase family
LDHA	NA	9606.ENSP00000445175	9.75	13.66±4.65	LDHA	Lactate dehydrogenase A; Belongs to the LDH/MDH superfamily. LDH family
MLF1	NA	9606.ENSP00000376568	9.75	13.22±2.51	MLF1	Myeloid leukemia factor 1; Involved in lineage commitment of primary hemopoietic progenitors by restricting erythroid formation and enhancing myeloid formation. Interferes with erythropoietin-induced erythroid terminal differentiation by preventing cells from exiting the cell cycle through suppression of CDKN1B/p27Kip1 levels. Suppresses RFWD2/COP1 activity via CSN3 which activates p53 and induce…
NME7	NA	9606.ENSP00000356785	9.75	15.41±3.37	NME7	Nucleoside diphosphate kinase 7; Major role in the synthesis of nucleoside triphosphates other than ATP. The ATP gamma phosphate is transferred to the NDP beta phosphate via a ping-pong mechanism, using a phosphorylated active-site intermediate; Cilia and flagella associated
PDIA3	9739.XP_004323425.1	9606.ENSP00000300289	9.75	17.27±8.54	PDIA3	Protein disulfide-isomerase A3; Protein disulfide isomerase family A member 3; Belongs to the protein disulfide isomerase family
PRKAR2A	9739.XP_004318989.1	9606.ENSP00000265563	9.75	15.7±5.24	PRKAR2A	cAMP-dependent protein kinase type II-alpha regulatory subunit; Regulatory subunit of the cAMP-dependent protein kinases involved in cAMP signaling in cells. Type II regulatory chains mediate membrane association by binding to anchoring proteins, including the MAP2 kinase
UBA1	9739.XP_004324854.1	9606.ENSP00000338413	9.67	14.5±9.59	UBA1	Ubiquitin-like modifier-activating enzyme 1; Catalyzes the first step in ubiquitin conjugation to mark cellular proteins for degradation through the ubiquitin- proteasome system. Activates ubiquitin by first adenylating its C-terminal glycine residue with ATP, and thereafter linking this residue to the side chain of a cysteine residue in E1, yielding a ubiquitin-E1 thioester and free AMP. Essenti…
SOD2	9739.XP_004319759.1	9606.ENSP00000446252	9.5	12.08±7.36	SOD2	Superoxide dismutase [Mn], mitochondrial; Destroys superoxide anion radicals which are normally produced within the cells and which are toxic to biological systems
ABCB1	9739.XP_004323815.1	9606.ENSP00000478255	9.25	13.59±0.64	ABCB1	Multidrug resistance protein 1; Energy-dependent efflux pump responsible for decreased drug accumulation in multidrug-resistant cells; ATP binding cassette subfamily B
CFAP20	NA	9606.ENSP00000262498	9.25	16.43±5.65	CFAP20	Cilia- and flagella-associated protein 20; Cilium- and flagellum-specific protein that plays a role in axonemal structure organization and motility. Involved in the regulation of the size and morphology of cilia. Required for axonemal microtubules polyglutamylation
CPVL	9739.XP_004317921.1	9606.ENSP00000387164	9.25	14.03±4.5	CPVL	Probable serine carboxypeptidase CPVL; May be involved in the digestion of phagocytosed particles in the lysosome, participation in an inflammatory protease cascade, and trimming of peptides for antigen presentation; M14 carboxypeptidases
FTMT	NA	9606.ENSP00000313691	9.25	12.29±7.36	FTMT	Ferritin, mitochondrial; Stores iron in a soluble, non-toxic, readily available form. Important for iron homeostasis. Has ferroxidase activity. Iron is taken up in the ferrous form and deposited as ferric hydroxides after oxidation; Ferritin subunits
PGP	9739.XP_004326506.1	9606.ENSP00000330918	9.25	15.08±3.92	PGP	Glycerol-3-phosphate phosphatase; Glycerol-3-phosphate phosphatase hydrolyzing glycerol-3- phosphate into glycerol. Thereby, regulates the cellular levels of glycerol-3-phosphate a metabolic intermediate of glucose, lipid and energy metabolism. Was also shown to have a 2-phosphoglycolate phosphatase activity and a tyrosine-protein phosphatase activity. However, their physiological relevance is un…
ACTL7A	NA	9606.ENSP00000334300	9	14.22±4.26	ACTL7A	Actin-like protein 7A; Actin related proteins; Belongs to the actin family
CD46	NA	9606.ENSP00000313875	9	11.01±0.51	CD46	Membrane cofactor protein; Acts as a cofactor for complement factor I, a serine protease which protects autologous cells against complement- mediated injury by cleaving C3b and C4b deposited on host tissue. May be involved in the fusion of the spermatozoa with the oocyte during fertilization. Also acts as a costimulatory factor for T- cells which induces the differentiation of CD4+ into T-regulat…
DNAH6	9739.XP_004329780.1	9606.ENSP00000374045	9	13.2±4.17	DNAH6	Dynein heavy chain 6, axonemal; Force generating protein of respiratory cilia. Produces force towards the minus ends of microtubules. Dynein has ATPase activity; the force-producing power stroke is thought to occur on release of ADP (By similarity); Belongs to the dynein heavy chain family
PIGR	9739.XP_004319136.1	9606.ENSP00000348888	9	14.78±4.22	PIGR	Polymeric immunoglobulin receptor; This receptor binds polymeric IgA and IgM at the basolateral surface of epithelial cells. The complex is then transported across the cell to be secreted at the apical surface. During this process a cleavage occurs that separates the extracellular (known as the secretory component) from the transmembrane segment; V-set domain containing
SLC25A12	9739.XP_004319596.1	9606.ENSP00000388658	9	14.32±5.55	SLC25A12	Calcium-binding mitochondrial carrier protein Aralar1; Catalyzes the calcium-dependent exchange of cytoplasmic glutamate with mitochondrial aspartate across the mitochondrial inner membrane. May have a function in the urea cycle; Belongs to the mitochondrial carrier (TC 2.A.29) family
CLTC	9739.XP_004325097.1	9606.ENSP00000479606	8.75	12.69±4.68	CLTC	Clathrin heavy chain 1; Clathrin is the major protein of the polyhedral coat of coated pits and vesicles. Two different adapter protein complexes link the clathrin lattice either to the plasma membrane or to the trans-Golgi network. Acts as component of the TACC3/ch- TOG/clathrin complex proposed to contribute to stabilization of kinetochore fibers of the mitotic spindle by acting as inter- micro…
IDH2	NA	9606.ENSP00000331897	8.75	15.79±6.91	IDH2	Isocitrate dehydrogenase [NADP], mitochondrial; Plays a role in intermediary metabolism and energy production. It may tightly associate or interact with the pyruvate dehydrogenase complex; Belongs to the isocitrate and isopropylmalate dehydrogenases family
NDUFA8	9739.XP_004325127.1	9606.ENSP00000362873	8.75	14.32±1.43	NDUFA8	NADH dehydrogenase [ubiquinone] 1 alpha subcomplex subunit 8; Accessory subunit of the mitochondrial membrane respiratory chain NADH dehydrogenase (Complex I), that is believed not to be involved in catalysis. Complex I functions in the transfer of electrons from NADH to the respiratory chain. The immediate electron acceptor for the enzyme is believed to be ubiquinone; NADH:ubiquinone oxidoreduct…
SLC25A3	NA	9606.ENSP00000228318	8.75	14.91±4.11	SLC25A3	Phosphate carrier protein, mitochondrial; Transport of phosphate groups from the cytosol to the mitochondrial matrix. Phosphate is cotransported with H(+). May play a role regulation of the mitochondrial permeability transition pore (mPTP); Solute carriers
TCP1	9739.XP_004319756.1	9606.ENSP00000317334	8.75	10.34±6.2	TCP1	T-complex protein 1 subunit alpha; Molecular chaperone; assists the folding of proteins upon ATP hydrolysis. As part of the BBS/CCT complex may play a role in the assembly of BBSome, a complex involved in ciliogenesis regulating transports vesicles to the cilia. Known to play a role, in vitro, in the folding of actin and tubulin; Belongs to the TCP-1 chaperonin family
FTH1	NA	9606.ENSP00000273550	8.61	6.25±4.5	FTH1	Ferritin heavy chain; Stores iron in a soluble, non-toxic, readily available form. Important for iron homeostasis. Has ferroxidase activity. Iron is taken up in the ferrous form and deposited as ferric hydroxides after oxidation. Also plays a role in delivery of iron to cells. Mediates iron uptake in capsule cells of the developing kidney (By similarity); Belongs to the ferritin family
AIFM1	NA	9606.ENSP00000287295	8.5	13.18±5.46	AIFM1	Apoptosis-inducing factor 1, mitochondrial; Functions both as NADH oxidoreductase and as regulator of apoptosis. In response to apoptotic stimuli, it is released from the mitochondrion intermembrane space into the cytosol and to the nucleus, where it functions as a proapoptotic factor in a caspase-independent pathway. In contrast, functions as an antiapoptotic factor in normal mitochondria via it…
HADHB	9739.XP_004321409.1	9606.ENSP00000325136	8.5	13.22±7.24	HADHB	hydroxyacyl-CoA dehydrogenase trifunctional multienzyme complex subunit beta
MPC2	NA	9606.ENSP00000356820	8.5	10.93±1.17	MPC2	Mitochondrial pyruvate carrier 2; Mediates the uptake of pyruvate into mitochondria; Solute carriers
UBB	NA	9606.ENSP00000304697	8.5	13.85±3.12	UBB	Polyubiquitin-B; Ubiquitin: Exists either covalently attached to another protein, or free (unanchored). When covalently bound, it is conjugated to target proteins via an isopeptide bond either as a monomer (monoubiquitin), a polymer linked via different Lys residues of the ubiquitin (polyubiquitin chains) or a linear polymer linked via the initiator Met of the ubiquitin (linear polyubiquitin chai…
ACTRT3	9739.XP_004323193.1	9606.ENSP00000333037	8.25	9.65±4.12	ACTRT3	Actin related protein T3
PKM	9739.XP_004325401.1	9606.ENSP00000320171	8.25	12.9±9.36	PKM	Pyruvate kinase PKM; Glycolytic enzyme that catalyzes the transfer of a phosphoryl group from phosphoenolpyruvate (PEP) to ADP, generating ATP. Stimulates POU5F1-mediated transcriptional activation. Plays a general role in caspase independent cell death of tumor cells. The ratio between the highly active tetrameric form and nearly inactive dimeric form determines whether glucose carbons are chann…
SEPT10	9739.XP_004319286.1	9606.ENSP00000380824	8.12	5.75±4.35	SEPT10	Septin-10; Filament-forming cytoskeletal GTPase. May play a role in cytokinesis (Potential); Belongs to the TRAFAC class TrmE-Era-EngA-EngB-Septin- like GTPase superfamily. Septin GTPase family
ACE	9739.XP_004318402.1	9606.ENSP00000290866	8	15.06±7.21	ACE	Angiotensin-converting enzyme; Converts angiotensin I to angiotensin II by release of the terminal His-Leu, this results in an increase of the vasoconstrictor activity of angiotensin. Also able to inactivate bradykinin, a potent vasodilator. Has also a glycosidase activity which releases GPI-anchored proteins from the membrane by cleaving the mannose linkage in the GPI moiety; CD molecules
COX6B1	NA	9606.ENSP00000246554	8	15.73±3.72	COX6B1	Cytochrome c oxidase subunit 6B1; Connects the two COX monomers into the physiological dimeric form; Mitochondrial complex IV: cytochrome c oxidase subunits
IARS2	NA	9606.ENSP00000355889	8	13.47±3.44	IARS2	Isoleucine--tRNA ligase, mitochondrial; isoleucyl-tRNA synthetase 2, mitochondrial; Aminoacyl tRNA synthetases, Class I
KPNB1	9739.XP_004311585.1	9606.ENSP00000290158	8	12.96±6.94	KPNB1	Importin subunit beta-1; Functions in nuclear protein import, either in association with an adapter protein, like an importin-alpha subunit, which binds to nuclear localization signals (NLS) in cargo substrates, or by acting as autonomous nuclear transport receptor. Acting autonomously, serves itself as NLS receptor. Docking of the importin/substrate complex to the nuclear pore complex (NPC) is m…
LYPD4	9739.XP_004315691.1	9606.ENSP00000476510	8	11.86±5.7	LYPD4	LY6/PLAUR domain containing 4
NDUFS2	9739.XP_004314179.1	9606.ENSP00000356972	8	12.11±4.06	NDUFS2	NADH dehydrogenase [ubiquinone] iron-sulfur protein 2, mitochondrial; Core subunit of the mitochondrial membrane respiratory chain NADH dehydrogenase (Complex I) that is believed to belong to the minimal assembly required for catalysis. Complex I functions in the transfer of electrons from NADH to the respiratory chain. The immediate electron acceptor for the enzyme is believed to be ubiquinone
RAN	9739.XP_004310534.1	9606.ENSP00000446215	8	12.37±8.15	RAN	GTP-binding nuclear protein Ran; GTPase involved in nucleocytoplasmic transport, participating both to the import and the export from the nucleus of proteins and RNAs. Switches between a cytoplasmic GDP- and a nuclear GTP-bound state by nucleotide exchange and GTP hydrolysis. Nuclear import receptors such as importin beta bind their substrates only in the absence of GTP-bound RAN and release them…
SPA17	9739.XP_004321278.1	9606.ENSP00000432305	8	13.66±7.25	SPA17	Sperm surface protein Sp17; Sperm surface zona pellucida binding protein. Helps to bind spermatozoa to the zona pellucida with high affinity. Might function in binding zona pellucida and carbohydrates (By similarity)
UQCRB	NA	9606.ENSP00000430494	8	12.97±3.26	UQCRB	Cytochrome b-c1 complex subunit 7; This is a component of the ubiquinol-cytochrome c reductase complex (complex III or cytochrome b-c1 complex), which is part of the mitochondrial respiratory chain. This component is involved in redox-linked proton pumping; Belongs to the UQCRB/QCR7 family
HYOU1	9739.XP_004313129.1	9606.ENSP00000480150	7.75	12.83±5.36	HYOU1	Hypoxia up-regulated protein 1; Has a pivotal role in cytoprotective cellular mechanisms triggered by oxygen deprivation. May play a role as a molecular chaperone and participate in protein folding; Belongs to the heat shock protein 70 family
NPC2	NA	9606.ENSP00000451112	7.75	10.94±8.11	NPC2	Epididymal secretory protein E1; Intracellular cholesterol transporter which acts in concert with NPC1 and plays an important role in the egress of cholesterol from the endosomal/lysosomal compartment. Both NPC1 and NPC2 function as the cellular 'tag team duo' (TTD) to catalyze the mobilization of cholesterol within the multivesicular environment of the late endosome (LE) to effect egress through…
PRDX5	9739.XP_004314462.1	9606.ENSP00000265462	7.75	15.3±4.42	PRDX5	Peroxiredoxin-5, mitochondrial; Thiol-specific peroxidase that catalyzes the reduction of hydrogen peroxide and organic hydroperoxides to water and alcohols, respectively. Plays a role in cell protection against oxidative stress by detoxifying peroxides and as sensor of hydrogen peroxide-mediated signaling events; Belongs to the peroxiredoxin family. Prx5 subfamily
PRSS37	9739.XP_004323004.1	9606.ENSP00000297767	7.75	12.49±1.46	PRSS37	Probable inactive serine protease 37; Plays a role in male fertility (By similarity). May have a role in sperm migration or binding to zona-intact eggs (By similarity). Involved in the activation of the proacrosin/acrosin system; Belongs to the peptidase S1 family
YWHAZ	NA	9606.ENSP00000379287	7.75	11.22±6.55	YWHAZ	14-3-3 protein zeta/delta; Adapter protein implicated in the regulation of a large spectrum of both general and specialized signaling pathways. Binds to a large number of partners, usually by recognition of a phosphoserine or phosphothreonine motif. Binding generally results in the modulation of the activity of the binding partner; Belongs to the 14-3-3 family
SEPT4	9739.XP_004312430.1	9606.ENSP00000402000	7.72	4.75±1.89	SEPT4	Septin-4; Filament-forming cytoskeletal GTPase (By similarity). May play a role in cytokinesis (Potential). Forms a filamentous structure with SEPT12, SEPT6, SEPT2 and probably SEPT4 at the sperm annulus which is required for the structural integrity and motility of the sperm tail during postmeiotic differentiation. May play a role in platelet secretion. Isoform ARTS, but not the other isoforms, …
CFAP52	NA	9606.ENSP00000339449	7.5	10.64±7.83	WDR16	Cilia- and flagella-associated protein 52; May play a role in cell growth and/or survival
PGAM1	9739.XP_004314634.1	9606.ENSP00000359991	7.5	8.01±7.13	PGAM1	Phosphoglycerate mutase 1; Interconversion of 3- and 2-phosphoglycerate with 2,3- bisphosphoglycerate as the primer of the reaction. Can also catalyze the reaction of EC 5.4.2.4 (synthase), but with a reduced activity
TRIM42	9739.XP_004317565.1	9606.ENSP00000286349	7.5	11.54±4.58	TRIM42	Tripartite motif-containing protein 42; Protein phosphatase 1 regulatory subunits; Belongs to the TRIM/RBCC family
KRT5	NA	9606.ENSP00000252242	7.33	9.5±6.47	KRT5	Keratin, type II cytoskeletal 5; Keratins, type II
ACAD9	9739.XP_004310745.1	9606.ENSP00000312618	7.25	12.17±5.79	ACAD9	Acyl-CoA dehydrogenase family member 9, mitochondrial; Required for mitochondrial complex I assembly. Has a dehydrogenase activity on palmitoyl-CoA (C16:0) and stearoyl-CoA (C18:0). It is three times more active on palmitoyl-CoA than on stearoyl-CoA. However, it does not play a primary role in long-chain fatty acid oxidation in vivo. Has little activity on octanoyl-CoA (C8:0), butyryl-CoA (C4:0) …
AKAP4	NA	9606.ENSP00000351327	7.25	9.58±5.54	AKAP4	A-kinase anchor protein 4; Major structural component of sperm fibrous sheath. Plays a role in sperm motility; A-kinase anchoring proteins
ARMC4	NA	9606.ENSP00000306410	7.25	11.53±4.49	ARMC4	Armadillo repeat-containing protein 4; Ciliary protein that may be involved in a late step of axonemal outer dynein arm assembly; Armadillo repeat containing
ATP5O	NA	9606.ENSP00000290299	7.25	10.9±3.47	ATP5O	ATP synthase subunit O, mitochondrial; Mitochondrial membrane ATP synthase (F(1)F(0) ATP synthase or Complex V) produces ATP from ADP in the presence of a proton gradient across the membrane which is generated by electron transport complexes of the respiratory chain. F-type ATPases consist of two structural domains, F(1) - containing the extramembraneous catalytic core and F(0) - containing the m…
COX2	NA	9606.ENSP00000354876	7.25	10.82±2.73	MT-CO2	Cytochrome c oxidase subunit 2; Cytochrome c oxidase is the component of the respiratory chain that catalyzes the reduction of oxygen to water. Subunits 1- 3 form the functional core of the enzyme complex. Subunit 2 transfers the electrons from cytochrome c via its binuclear copper A center to the bimetallic center of the catalytic subunit 1
COX4I1	NA	9606.ENSP00000457513	7.25	12.48±2.57	COX4I1	Cytochrome c oxidase subunit 4 isoform 1, mitochondrial; This protein is one of the nuclear-coded polypeptide chains of cytochrome c oxidase, the terminal oxidase in mitochondrial electron transport
DNALI1	9739.XP_004326558.1	9606.ENSP00000296218	7.25	11.09±4.22	DNALI1	Axonemal dynein light intermediate polypeptide 1; May play a dynamic role in flagellar motility; Belongs to the inner dynein arm light chain family
NDUFB10	9739.XP_004315778.1	9606.ENSP00000268668	7.25	13.34±3.75	NDUFB10	NADH dehydrogenase [ubiquinone] 1 beta subcomplex subunit 10; Accessory subunit of the mitochondrial membrane respiratory chain NADH dehydrogenase (Complex I), that is believed not to be involved in catalysis. Complex I functions in the transfer of electrons from NADH to the respiratory chain. The immediate electron acceptor for the enzyme is believed to be ubiquinone; NADH:ubiquinone oxidoreduct…
OAT	NA	9606.ENSP00000357838	7.25	12.59±11.92	OAT	Ornithine aminotransferase, mitochondrial; Ornithine aminotransferase
PSME3	9739.XP_004327623.1	9606.ENSP00000293362	7.25	10.43±6.23	PSME3	Proteasome activator complex subunit 3; Subunit of the 11S REG-gamma (also called PA28-gamma) proteasome regulator, a doughnut-shaped homoheptamer which associates with the proteasome. 11S REG-gamma activates the trypsin-like catalytic subunit of the proteasome but inhibits the chymotrypsin-like and postglutamyl-preferring (PGPH) subunits. Facilitates the MDM2-p53/TP53 interaction which promotes …
QSOX1	9739.XP_004325065.1	9606.ENSP00000356574	7.25	11.21±6.88	QSOX1	Sulfhydryl oxidase 1; Catalyzes the oxidation of sulfhydryl groups in peptide and protein thiols to disulfides with the reduction of oxygen to hydrogen peroxide. May contribute to disulfide bond formation in a variety of secreted proteins. In fibroblasts, it may have tumor- suppressing capabilities being involved in growth regulation; Belongs to the quiescin-sulfhydryl oxidase (QSOX) family
ALDH2	NA	9606.ENSP00000261733	7	11.36±3.71	ALDH2	Aldehyde dehydrogenase, mitochondrial; Aldehyde dehydrogenase 2 family member; Belongs to the aldehyde dehydrogenase family
CSNK2B	9739.XP_004311254.1	9606.ENSP00000365042	7	10.26±1.9	CSNK2B	Casein kinase II subunit beta; Participates in Wnt signaling (By similarity). Plays a complex role in regulating the basal catalytic activity of the alpha subunit; Belongs to the casein kinase 2 subunit beta family
CYLC2	NA	9606.ENSP00000420256	7	11.71±3.06	CYLC2	Cylicin-2; Possible architectural role during spermatogenesis. May be involved in spermatid differentiation
DNAH3	9739.XP_004326636.1	9606.ENSP00000261383	7	10.87±3.98	DNAH3	Dynein heavy chain 3, axonemal; Force generating protein of respiratory cilia. Produces force towards the minus ends of microtubules. Dynein has ATPase activity; the force-producing power stroke is thought to occur on release of ADP. Involved in sperm motility; implicated in sperm flagellar assembly (By similarity); Belongs to the dynein heavy chain family
MPC1	9739.XP_004316228.1	9606.ENSP00000354223	7	7.96±3.82	MPC1	Mitochondrial pyruvate carrier 1; Mediates the uptake of pyruvate into mitochondria; Belongs to the mitochondrial pyruvate carrier (MPC) (TC 2.A.105) family
DNAJB13	9739.XP_004310997.1	9606.ENSP00000344431	6.75	10.83±4.02	DNAJB13	DnaJ homolog subfamily B member 13; May play a role in the formation of the central complex of ciliary and flagellar axonemes; DNAJ heat shock proteins
H1FNT	NA	9606.ENSP00000334805	6.75	9.1±3.07	H1FNT	Testis-specific H1 histone; Essential for normal spermatogenesis and male fertility. Required for proper cell restructuring and DNA condensation during the elongation phase of spermiogenesis. Involved in the histone-protamine transition of sperm chromatin and the subsequent production of functional sperm. Binds both double-stranded and single-stranded DNA, ATP and protamine-1; Histones
MTCH2	9739.XP_004313477.1	9606.ENSP00000303222	6.75	10.26±2.94	MTCH2	Mitochondrial carrier homolog 2; The substrate transported is not yet known. Induces mitochondrial depolarization; Solute carriers
NDUFA4	NA	9606.ENSP00000339720	6.75	9.12±1.49	NDUFA4	Cytochrome c oxidase subunit NDUFA4; Cytochrome c oxidase (COX, complex IV) is the terminal component of the mitochondrial respiratory chain that catalyzes the reduction of oxygen to water. Required for complex IV maintenance
SLC25A13	9739.XP_004318408.1	9606.ENSP00000400101	6.75	11.54±5.67	SLC25A13	Calcium-binding mitochondrial carrier protein Aralar2; Catalyzes the calcium-dependent exchange of cytoplasmic glutamate with mitochondrial aspartate across the mitochondrial inner membrane. May have a function in the urea cycle; EF-hand domain containing
SLC25A40	9739.XP_004315543.1	9606.ENSP00000344831	6.75	9.83±2.51	SLC25A40	Solute carrier family 25 member 40
SSBP1	9739.XP_004323006.1	9606.ENSP00000419665	6.75	8.4±4.36	SSBP1	Single-stranded DNA-binding protein, mitochondrial; This protein binds preferentially and cooperatively to ss-DNA. Probably involved in mitochondrial DNA replication. Associates with mitochondrial DNA
ACTL9	9739.XP_004319790.1	9606.ENSP00000316674	6.5	9.21±2.51	ACTL9	Actin-like protein 9; Actin related proteins
BCKDHB	NA	9606.ENSP00000318351	6.5	9.36±3.55	BCKDHB	2-oxoisovalerate dehydrogenase subunit beta, mitochondrial; The branched-chain alpha-keto dehydrogenase complex catalyzes the overall conversion of alpha-keto acids to acyl-CoA and CO(2). It contains multiple copies of three enzymatic components: branched-chain alpha-keto acid decarboxylase (E1), lipoamide acyltransferase (E2) and lipoamide dehydrogenase (E3)
EEF1A1	NA	9606.ENSP00000339063	6.5	9.48±6.1	EEF1A1	Elongation factor 1-alpha 1; This protein promotes the GTP-dependent binding of aminoacyl-tRNA to the A-site of ribosomes during protein biosynthesis. With PARP1 and TXK, forms a complex that acts as a T helper 1 (Th1) cell-specific transcription factor and binds the promoter of IFN-gamma to directly regulate its transcription, and is thus involved importantly in Th1 cytokine production; Belongs …
AKR1B1	9739.XP_004321939.1	9606.ENSP00000285930	6.25	9.74±5.68	AKR1B1	Aldose reductase; Catalyzes the NADPH-dependent reduction of a wide variety of carbonyl-containing compounds to their corresponding alcohols with a broad range of catalytic efficiencies; Belongs to the aldo/keto reductase family
ATP5L	9739.XP_004314215.1	9606.ENSP00000300688	6.25	10.95±1.14	ATP5L	ATP synthase subunit g, mitochondrial; Mitochondrial membrane ATP synthase (F(1)F(0) ATP synthase or Complex V) produces ATP from ADP in the presence of a proton gradient across the membrane which is generated by electron transport complexes of the respiratory chain. F-type ATPases consist of two structural domains, F(1) - containing the extramembraneous catalytic core, and F(0) - containing the …
C7orf61	9739.XP_004322734.1	9606.ENSP00000327732	6.25	9.2±2.49	C7orf61	Uncharacterized protein C7orf61; Chromosome 7 open reading frame 61
GOT1	9739.XP_004314475.1	9606.ENSP00000359539	6.25	10.61±8.84	GOT1	Aspartate aminotransferase, cytoplasmic; Biosynthesis of L-glutamate from L-aspartate or L- cysteine. Important regulator of levels of glutamate, the major excitatory neurotransmitter of the vertebrate central nervous system. Acts as a scavenger of glutamate in brain neuroprotection. The aspartate aminotransferase activity is involved in hepatic glucose synthesis during development and in adipocy…
IZUMO4	9739.XP_004314281.1	9606.ENSP00000378712	6.25	12.08±1	IZUMO4	Izumo sperm-egg fusion protein 4; IZUMO family member 4; Belongs to the Izumo family
NDUFA10	9739.XP_004315738.1	9606.ENSP00000252711	6.25	10.03±3.15	NDUFA10	NADH dehydrogenase [ubiquinone] 1 alpha subcomplex subunit 10, mitochondrial; Accessory subunit of the mitochondrial membrane respiratory chain NADH dehydrogenase (Complex I), that is believed not to be involved in catalysis. Complex I functions in the transfer of electrons from NADH to the respiratory chain. The immediate electron acceptor for the enzyme is believed to be ubiquinone; NADH:ubiqui…
ALDOC	9739.XP_004314068.1	9606.ENSP00000226253	6	6.18±3.74	ALDOC	Aldolase, fructose-bisphosphate C
BSG	9739.XP_004314253.1	9606.ENSP00000333769	6	8.41±3.22	BSG	Basigin; Plays an important role in targeting the monocarboxylate transporters SLC16A1, SLC16A3, SLC16A8 and SLC16A11 to the plasma membrane. Plays pivotal roles in spermatogenesis, embryo implantation, neural network formation and tumor progression. Stimulates adjacent fibroblasts to produce matrix metalloproteinases (MMPS). Seems to be a receptor for oligomannosidic glycans. In vitro, promotes …
DNAI2	9739.XP_004323462.1	9606.ENSP00000400252	6	10.2±3.26	DNAI2	Dynein intermediate chain 2, axonemal; Part of the dynein complex of respiratory cilia; Belongs to the dynein intermediate chain family
EFCAB6	NA	9606.ENSP00000262726	6	8.25±1.64	EFCAB6	EF-hand calcium-binding domain-containing protein 6; Negatively regulates the androgen receptor by recruiting histone deacetylase complex, and protein DJ-1 antagonizes this inhibition by abrogation of this complex; EF-hand domain containing
NFS1	9739.XP_004326033.1	9606.ENSP00000363205	6	8.3±5.06	NFS1	Cysteine desulfurase, mitochondrial; Catalyzes the removal of elemental sulfur from cysteine to produce alanine. It supplies the inorganic sulfur for iron- sulfur (Fe-S) clusters. May be involved in the biosynthesis of molybdenum cofactor
SLC25A11	9739.XP_004319541.1	9606.ENSP00000225665	6	10.14±5.27	SLC25A11	Mitochondrial 2-oxoglutarate/malate carrier protein; Catalyzes the transport of 2-oxoglutarate across the inner mitochondrial membrane in an electroneutral exchange for malate or other dicarboxylic acids, and plays an important role in several metabolic processes, including the malate-aspartate shuttle, the oxoglutarate/isocitrate shuttle, in gluconeogenesis from lactate, and in nitrogen metaboli…
ADAM32	9739.XP_004317621.1	9606.ENSP00000369238	5.75	10.31±4.26	ADAM32	Disintegrin and metalloproteinase domain-containing protein 32; May play a role in sperm development and fertilization This is a non-catalytic metalloprotease-like protein; ADAM metallopeptidase domain containing
HYDIN	9739.XP_004331466.1	9606.ENSP00000377197	5.75	5.93±3.39	HYDIN	Hydrocephalus-inducing protein homolog; Required for ciliary motility; Protein phosphatase 1 regulatory subunits
LDHB	NA	9606.ENSP00000379386	5.75	7.4±3.03	LDHB	Lactate dehydrogenase B; Belongs to the LDH/MDH superfamily. LDH family
MYADM	9739.XP_004324083.1	9606.ENSP00000375649	5.75	7.71±4.55	MYADM	Myeloid associated differentiation marker; Belongs to the MAL family
PPIA	NA	9606.ENSP00000419425	5.75	9.96±2.83	PPIA	Peptidyl-prolyl cis-trans isomerase A; PPIases accelerate the folding of proteins. It catalyzes the cis-trans isomerization of proline imidic peptide bonds in oligopeptides; Belongs to the cyclophilin-type PPIase family. PPIase A subfamily
SPATA19	9739.XP_004311815.1	9606.ENSP00000299140	5.75	9.43±4.01	SPATA19	Spermatogenesis-associated protein 19, mitochondrial; May have a role in spermiogenesis
SUCLA2	9739.XP_004328813.1	9606.ENSP00000367923	5.75	8.74±4.28	SUCLA2	Succinate--CoA ligase [ADP-forming] subunit beta, mitochondrial; ATP-specific succinyl-CoA synthetase functions in the citric acid cycle (TCA), coupling the hydrolysis of succinyl-CoA to the synthesis of ATP and thus represents the only step of substrate-level phosphorylation in the TCA. The beta subunit provides nucleotide specificity of the enzyme and binds the substrate succinate, while the bi…
TXNRD1	NA	9606.ENSP00000434516	5.75	10.16±3.75	TXNRD1	Thioredoxin reductase 1, cytoplasmic; Isoform 1 may possess glutaredoxin activity as well as thioredoxin reductase activity and induces actin and tubulin polymerization, leading to formation of cell membrane protrusions. Isoform 4 enhances the transcriptional activity of estrogen receptors alpha and beta while isoform 5 enhances the transcriptional activity of the beta receptor only. Isoform 5 al…
UQCRFS1	NA	9606.ENSP00000306397	5.75	8.76±1.68	UQCRFS1	Cytochrome b-c1 complex subunit Rieske, mitochondrial; Cytochrome b-c1 complex subunit Rieske, mitochondrial: Component of the mitochondrial ubiquinol-cytochrome c reductase complex dimer (complex III dimer), which is a respiratory chain that generates an electrochemical potential coupled to ATP synthesis. Incorporation of UQCRFS1 is the penultimate step in complex III assembly (By similarity)
CCT4	NA	9606.ENSP00000377958	5.5	8.81±6.82	CCT4	T-complex protein 1 subunit delta; Molecular chaperone; assists the folding of proteins upon ATP hydrolysis. As part of the BBS/CCT complex may play a role in the assembly of BBSome, a complex involved in ciliogenesis regulating transports vesicles to the cilia. Known to play a role, in vitro, in the folding of actin and tubulin; Chaperonins
CHDH	9739.XP_004322578.1	9606.ENSP00000319851	5.5	10.23±6.22	CHDH	Choline dehydrogenase, mitochondrial; Choline dehydrogenase
COX5A	NA	9606.ENSP00000317780	5.5	9±1.72	COX5A	Cytochrome c oxidase subunit 5A, mitochondrial; This is the heme A-containing chain of cytochrome c oxidase, the terminal oxidase in mitochondrial electron transport
COX5B	NA	9606.ENSP00000258424	5.5	9.5±3.46	COX5B	Cytochrome c oxidase subunit 5B, mitochondrial; This protein is one of the nuclear-coded polypeptide chains of cytochrome c oxidase, the terminal oxidase in mitochondrial electron transport
COX6A1	NA	9606.ENSP00000229379	5.5	8.24±0.49	COX6A1	Cytochrome c oxidase subunit 6A1, mitochondrial; This protein is one of the nuclear-coded polypeptide chains of cytochrome c oxidase, the terminal oxidase in mitochondrial electron transport
IPO4	9739.XP_004311679.1	9606.ENSP00000346453	5.5	9.06±1.15	IPO4	Importin-4; Functions in nuclear protein import as nuclear transport receptor. Serves as receptor for nuclear localization signals (NLS) in cargo substrates. Is thought to mediate docking of the importin/substrate complex to the nuclear pore complex (NPC) through binding to nucleoporin and the complex is subsequently translocated through the pore by an energy requiring, Ran- dependent mechanism. …
SAXO1	NA	9606.ENSP00000369907	5.5	7.54±2.99	FAM154A	Stabilizer of axonemal microtubules 1; May play a role in the regulation of cilium length. Stabilizes microtubules at low temperature; Belongs to the FAM154 family
SLC25A35	9739.XP_004329215.1	9606.ENSP00000369407	5.5	9.28±0.84	SLC25A35	Solute carrier family 25 member 35; Belongs to the mitochondrial carrier (TC 2.A.29) family
USP7	9739.XP_004323151.1	9606.ENSP00000343535	5.5	10.39±4.89	USP7	Ubiquitin carboxyl-terminal hydrolase 7; Hydrolase that deubiquitinates target proteins such as FOXO4, p53/TP53, MDM2, ERCC6, DNMT1, UHRF1, PTEN and DAXX. Together with DAXX, prevents MDM2 self-ubiquitination and enhances the E3 ligase activity of MDM2 towards p53/TP53, thereby promoting p53/TP53 ubiquitination and proteasomal degradation. Deubiquitinates p53/TP53, preventing degradation of p53/T…
ALDH6A1	9739.XP_004315419.1	9606.ENSP00000450436	5.25	8±7.02	ALDH6A1	Methylmalonate-semialdehyde dehydrogenase [acylating], mitochondrial; Plays a role in valine and pyrimidine metabolism. Binds fatty acyl-CoA; Aldehyde dehydrogenases
CCT6A	9739.XP_004327025.1	9606.ENSP00000275603	5.25	9.26±5.47	CCT6A	T-complex protein 1 subunit zeta; Molecular chaperone; assists the folding of proteins upon ATP hydrolysis. Known to play a role, in vitro, in the folding of actin and tubulin; Belongs to the TCP-1 chaperonin family
FAHD2A	9739.XP_004311523.1	9606.ENSP00000233379	5.25	8.05±4.51	FAHD2A	Fumarylacetoacetate hydrolase domain-containing protein 2A; May have hydrolase activity
FH	NA	9606.ENSP00000355518	5.25	7.92±6.13	FH	Fumarate hydratase, mitochondrial; Also acts as a tumor suppressor; Belongs to the class-II fumarase/aspartase family. Fumarase subfamily
HSD17B10	9739.XP_004329074.1	9606.ENSP00000168216	5.25	8.14±3.64	HSD17B10	3-hydroxyacyl-CoA dehydrogenase type-2; Mitochondrial dehydrogenase that catalyzes the beta- oxidation at position 17 of androgens and estrogens and has 3- alpha-hydroxysteroid dehydrogenase activity with androsterone. Catalyzes the third step in the beta-oxidation of fatty acids. Carries out oxidative conversions of 7-alpha-OH and 7-beta-OH bile acids. Also exhibits 20-beta- OH and 21-OH dehydro…
KRT6A	NA	9606.ENSP00000369317	5.25	9.01±4.55	KRT6A	Keratin, type II cytoskeletal 6A; Epidermis-specific type I keratin involved in wound healing. Involved in the activation of follicular keratinocytes after wounding, while it does not play a major role in keratinocyte proliferation or migration. Participates in the regulation of epithelial migration by inhibiting the activity of SRC during wound repair; Belongs to the intermediate filament family
TMX4	NA	9606.ENSP00000246024	5.25	8.19±1.23	TMX4	Thioredoxin related transmembrane protein 4; Protein disulfide isomerases
ARSA	9739.XP_004314555.1	9606.ENSP00000216124	5	8.97±4.7	ARSA	Arylsulfatase A; Hydrolyzes cerebroside sulfate; Belongs to the sulfatase family
CFAP161	NA	9606.ENSP00000286732	5	6.79±2.02	C15orf26	Cilia- and flagella-associated protein 161; May play a role in motile cilia function, possibly by acting on dynein arm assembly
DSTN	NA	9606.ENSP00000246069	5	8.59±3.21	DSTN	Destrin; Actin-depolymerizing protein. Severs actin filaments (F- actin) and binds to actin monomers (G-actin). Acts in a pH- independent manner
EEF1G	9739.XP_004321433.1	9606.ENSP00000331901	5	8.83±1.49	EEF1G	Elongation factor 1-gamma; Probably plays a role in anchoring the complex to other cellular components
NDUFA5	9739.XP_004311014.1	9606.ENSP00000417142	5	9.05±3.13	NDUFA5	NADH dehydrogenase [ubiquinone] 1 alpha subcomplex subunit 5; Accessory subunit of the mitochondrial membrane respiratory chain NADH dehydrogenase (Complex I), that is believed not to be involved in catalysis. Complex I functions in the transfer of electrons from NADH to the respiratory chain. The immediate electron acceptor for the enzyme is believed to be ubiquinone
ATP5I	9739.XP_004317199.1	9606.ENSP00000306003	4.96	2.75±0.96	ATP5I	ATP synthase subunit e, mitochondrial; Mitochondrial membrane ATP synthase (F(1)F(0) ATP synthase or Complex V) produces ATP from ADP in the presence of a proton gradient across the membrane which is generated by electron transport complexes of the respiratory chain. F-type ATPases consist of two structural domains, F(1) - containing the extramembraneous catalytic core, and F(0) - containing the …
SEPT12	9739.XP_004310391.1	9606.ENSP00000268231	4.92	4.25±0.96	SEPT12	Septin-12; Filament-forming cytoskeletal GTPase (By similarity). Involved in spermatogenesis. Involved in the morphogenesis of sperm heads and the elongation of sperm tails probably implicating the association with alpha- and beta-tubulins. Forms a filamentous structure with SEPT7, SEPT6, SEPT2 and probably SEPT4 at the sperm annulus which is required for the structural integrity and motility of …
GBAS	9739.XP_004324652.1	9606.ENSP00000313050	4.82	2.67±1.52	GBAS	Protein NipSnap homolog 2; May act as a positive regulator of L-type calcium channels; Belongs to the NipSnap family
ACADS	9739.XP_004315366.1	9606.ENSP00000242592	4.75	5.8±3.69	ACADS	Short-chain specific acyl-CoA dehydrogenase, mitochondrial; Introduces a double bond at position 2 in saturated acyl-CoA's of short chain length, i.e. less than 6 carbon atoms; Belongs to the acyl-CoA dehydrogenase family
CCT2	9739.XP_004323987.1	9606.ENSP00000299300	4.75	7.3±5.69	CCT2	T-complex protein 1 subunit beta; Molecular chaperone; assists the folding of proteins upon ATP hydrolysis. As part of the BBS/CCT complex may play a role in the assembly of BBSome, a complex involved in ciliogenesis regulating transports vesicles to the cilia. Known to play a role, in vitro, in the folding of actin and tubulin; Chaperonins
FNDC8	9739.XP_004316593.1	9606.ENSP00000158009	4.75	7.12±2.43	FNDC8	Fibronectin type III domain containing 8
VRK3	9739.XP_004315516.1	9606.ENSP00000469880	4.75	6.58±2.67	VRK3	Inactive serine/threonine-protein kinase VRK3; Inactive kinase that suppresses ERK activity by promoting phosphatase activity of DUSP3 which specifically dephosphorylates and inactivates ERK in the nucleus
ACTB	9739.XP_004311007.1	9606.ENSP00000349960	4.5	9.84±8.26	ACTB	Actin, cytoplasmic 1; Actins are highly conserved proteins that are involved in various types of cell motility and are ubiquitously expressed in all eukaryotic cells
ACTL10	NA	9606.ENSP00000329647	4.5	6.67±3.23	ACTL10	Actin-like protein 10; Actin related proteins; Belongs to the actin family
AK8	NA	9606.ENSP00000298545	4.5	8.05±2.76	AK8	Adenylate kinase 8; Nucleoside monophosphate (NMP) kinase that catalyzes the reversible transfer of the terminal phosphate group between nucleoside triphosphates and monophosphates. Has highest activity toward AMP, and weaker activity toward dAMP, CMP and dCMP. Also displays broad nucleoside diphosphate kinase activity; Adenylate kinases
ATL3	9739.XP_004318358.1	9606.ENSP00000381844	4.5	6.66±4.12	ATL3	Atlastin-3; GTPase tethering membranes through formation of trans- homooligomers and mediating homotypic fusion of endoplasmic reticulum membranes. Functions in endoplasmic reticulum tubular network biogenesis
HSPA4L	9739.XP_004319918.1	9606.ENSP00000296464	4.5	6.28±1.35	HSPA4L	Heat shock 70 kDa protein 4L; Possesses chaperone activity in vitro where it inhibits aggregation of citrate synthase; Belongs to the heat shock protein 70 family
NDUFB9	9739.XP_004324237.1	9606.ENSP00000276689	4.5	7.88±4.1	NDUFB9	NADH dehydrogenase [ubiquinone] 1 beta subcomplex subunit 9; Accessory subunit of the mitochondrial membrane respiratory chain NADH dehydrogenase (Complex I), that is believed to be not involved in catalysis. Complex I functions in the transfer of electrons from NADH to the respiratory chain. The immediate electron acceptor for the enzyme is believed to be ubiquinone
NME5	9739.XP_004312109.1	9606.ENSP00000265191	4.5	7.87±3.4	NME5	Nucleoside diphosphate kinase homolog 5; Does not seem to have NDK kinase activity. Confers protection from cell death by Bax and alters the cellular levels of several antioxidant enzymes including Gpx5. May play a role in spermiogenesis by increasing the ability of late-stage spermatids to eliminate reactive oxygen species (By similarity); NME/NM23 family
OAZ3	NA	9606.ENSP00000313922	4.5	8.26±2.08	OAZ3	Ornithine decarboxylase antizyme 3; Ornithine decarboxylase (ODC) antizyme protein that negatively regulates ODC activity and intracellular polyamine biosynthesis and uptake in response to increased intracellular polyamine levels. Binds to ODC monomers, inhibiting the assembly of the functional ODC homodimers. Does not target the ODC monomers for degradation, which allows a protein synthesis-inde…
ODF3	9739.XP_004322549.1	9606.ENSP00000325868	4.5	6.65±5.51	ODF3	Outer dense fiber protein 3; Outer dense fibers are filamentous structures located on the outside of the axoneme in the midpiece and principal piece of the mammalian sperm tail. May help to maintain the passive elastic structures and elastic recoil of the sperm tail
SPAM1	9739.XP_004311017.1	9606.ENSP00000345849	4.5	5.58±2.49	SPAM1	Hyaluronidase PH-20; Involved in sperm-egg adhesion. Upon fertilization sperm must first penetrate a layer of cumulus cells that surrounds the egg before reaching the zona pellucida. The cumulus cells are embedded in a matrix containing hyaluronic acid which is formed prior to ovulation. This protein aids in penetrating the layer of cumulus cells by digesting hyaluronic acid; Belongs to the glyco…
SUCLG1	NA	9606.ENSP00000377446	4.5	6.11±2.41	SUCLG1	Succinate--CoA ligase [ADP/GDP-forming] subunit alpha, mitochondrial; Succinyl-CoA synthetase functions in the citric acid cycle (TCA), coupling the hydrolysis of succinyl-CoA to the synthesis of either ATP or GTP and thus represents the only step of substrate-level phosphorylation in the TCA. The alpha subunit of the enzyme binds the substrates coenzyme A and phosphate, while succinate binding a…
ATP6V1A	9739.XP_004317228.1	9606.ENSP00000273398	4.25	7.35±2.99	ATP6V1A	V-type proton ATPase catalytic subunit A; Catalytic subunit of the peripheral V1 complex of vacuolar ATPase. V-ATPase vacuolar ATPase is responsible for acidifying a variety of intracellular compartments in eukaryotic cells. In aerobic conditions, involved in intracellular iron homeostasis, thus triggering the activity of Fe(2+) prolyl hydroxylase (PHD) enzymes, and leading to HIF1A hydroxylation…
BCKDHA	9739.XP_004322524.1	9606.ENSP00000269980	4.25	6.93±3.45	BCKDHA	2-oxoisovalerate dehydrogenase subunit alpha, mitochondrial; The branched-chain alpha-keto dehydrogenase complex catalyzes the overall conversion of alpha-keto acids to acyl-CoA and CO(2). It contains multiple copies of three enzymatic components: branched-chain alpha-keto acid decarboxylase (E1), lipoamide acyltransferase (E2) and lipoamide dehydrogenase (E3)
CCT3	9739.XP_004321669.1	9606.ENSP00000295688	4.25	8.05±5.24	CCT3	T-complex protein 1 subunit gamma; Molecular chaperone; assists the folding of proteins upon ATP hydrolysis. As part of the BBS/CCT complex may play a role in the assembly of BBSome, a complex involved in ciliogenesis regulating transports vesicles to the cilia. Known to play a role, in vitro, in the folding of actin and tubulin; Chaperonins
CCT8	9739.XP_004321369.1	9606.ENSP00000286788	4.25	8.34±5.3	CCT8	T-complex protein 1 subunit theta; Molecular chaperone; assists the folding of proteins upon ATP hydrolysis. As part of the BBS/CCT complex may play a role in the assembly of BBSome, a complex involved in ciliogenesis regulating transports vesicles to the cilia. Known to play a role, in vitro, in the folding of actin and tubulin; Belongs to the TCP-1 chaperonin family
CPPED1	NA	9606.ENSP00000371193	4.25	7.84±6.75	CPPED1	Serine/threonine-protein phosphatase CPPED1; Protein phosphatase that dephosphorylates AKT family kinase specifically at 'Ser-473', blocking cell cycle progression and promoting cell apoptosis. May play an inhibitory role in glucose uptake by adipocytes; Belongs to the metallophosphoesterase superfamily. CPPED1 family
DBT	9739.XP_004315440.1	9606.ENSP00000359151	4.25	6.8±3.07	DBT	Dihydrolipoamide branched chain transacylase E2; The branched-chain alpha-keto dehydrogenase complex catalyzes the overall conversion of alpha-keto acids to acyl-CoA and CO(2). It contains multiple copies of three enzymatic components: branched-chain alpha-keto acid decarboxylase (E1), lipoamide acyltransferase (E2) and lipoamide dehydrogenase (E3). Within this complex, the catalytic function of …
EEF2	NA	9606.ENSP00000307940	4.25	5.34±1.83	EEF2	Elongation factor 2; Catalyzes the GTP-dependent ribosomal translocation step during translation elongation. During this step, the ribosome changes from the pre-translocational (PRE) to the post- translocational (POST) state as the newly formed A-site-bound peptidyl-tRNA and P-site-bound deacylated tRNA move to the P and E sites, respectively. Catalyzes the coordinated movement of the two tRNA mo…
HMGB4	9739.XP_004332307.1	9606.ENSP00000430919	4.25	6.74±2.46	HMGB4	Canonical high mobility group; Belongs to the HMGB family
HSDL1	9739.XP_004327303.1	9606.ENSP00000219439	4.25	6.81±3.76	HSDL1	Inactive hydroxysteroid dehydrogenase-like protein 1; Short chain dehydrogenase/reductase superfamily; Belongs to the short-chain dehydrogenases/reductases (SDR) family. 17-beta-HSD 3 subfamily
IL4I1	9739.XP_004315519.1	9606.ENSP00000472474	4.25	7.77±2.09	IL4I1	L-amino-acid oxidase; Lysosomal L-amino-acid oxidase with highest specific activity with phenylalanine. May play a role in lysosomal antigen processing and presentation (By similarity); Belongs to the flavin monoamine oxidase family. FIG1 subfamily
TBC1D21	9739.XP_004312674.1	9606.ENSP00000300504	4.25	7.26±1.63	TBC1D21	TBC1 domain family member 21; May act as a GTPase-activating protein for Rab family protein(s). May be involved in acrosome formation and cytoskeletal reorganization during spermiogenesis, possibly by regulating RAB3A activity
TFAM	9739.XP_004320652.1	9606.ENSP00000420588	4.25	7.2±5.01	TFAM	Transcription factor A, mitochondrial; Binds to the mitochondrial light strand promoter and functions in mitochondrial transcription regulation. Required for accurate and efficient promoter recognition by the mitochondrial RNA polymerase. Promotes transcription initiation from the HSP1 and the light strand promoter by binding immediately upstream of transcriptional start sites. Is able to unwind …
DNAH12	9739.XP_004327216.1	9606.ENSP00000312554	4	5.96±3.18	DNAH12	Dynein axonemal heavy chain 12
DNAL1	9739.XP_004317070.1	9606.ENSP00000452037	4	6.87±1.42	DNAL1	Dynein light chain 1, axonemal; Part of the multisubunit axonemal ATPase complexes that generate the force for cilia motility and govern beat frequency (By similarity). Component of the outer arm dynein (ODA). May be involved in a mechanosensory feedback mechanism controlling ODA activity based on external conformational cues by tethering the outer arm dynein heavy chain (DNAH5) to the microtubul…
H3F3A	NA	9606.ENSP00000355778	4	7.54±2.51	H3F3A	Histone H3.3; Variant histone H3 which replaces conventional H3 in a wide range of nucleosomes in active genes. Constitutes the predominant form of histone H3 in non-dividing cells and is incorporated into chromatin independently of DNA synthesis. Deposited at sites of nucleosomal displacement throughout transcribed genes, suggesting that it represents an epigenetic imprint of transcriptionally a…
PLPP1	NA	9606.ENSP00000264775	4	4.26±2.17	PPAP2A	Phospholipid phosphatase 1; Phosphatidic acid phosphatase type 2A
TMPO	9739.XP_004320122.1	9606.ENSP00000266732	4	6.07±2.98	TMPO	Lamina-associated polypeptide 2, isoform alpha; May be involved in the structural organization of the nucleus and in the post-mitotic nuclear assembly. Plays an important role, together with LMNA, in the nuclear anchorage of RB1; Belongs to the LEM family
CFAP58	NA	9606.ENSP00000358718	3.75	5.4±2.25	CFAP58	Cilia and flagella associated protein 58; Belongs to the CFAP58 family
CYB5B	NA	9606.ENSP00000308430	3.75	5.22±0.77	CYB5B	Cytochrome b5 type B; Cytochrome b5 is a membrane bound hemoprotein which function as an electron carrier for several membrane bound oxygenases
FAM71D	9739.XP_004322689.1	9606.ENSP00000483154	3.75	5.91±2.19	FAM71D	Protein FAM71D; Family with sequence similarity 71 member D
NDUFS8	9739.XP_004323446.1	9606.ENSP00000315774	3.75	6.84±1.42	NDUFS8	NADH dehydrogenase [ubiquinone] iron-sulfur protein 8, mitochondrial; Core subunit of the mitochondrial membrane respiratory chain NADH dehydrogenase (Complex I) that is believed to belong to the minimal assembly required for catalysis. Complex I functions in the transfer of electrons from NADH to the respiratory chain. The immediate electron acceptor for the enzyme is believed to be ubiquinone (…
SLC16A1	9739.XP_004317157.1	9606.ENSP00000441065	3.75	4.85±2.79	SLC16A1	Monocarboxylate transporter 1; Proton-coupled monocarboxylate transporter. Catalyzes the rapid transport across the plasma membrane of many monocarboxylates such as lactate, pyruvate, branched-chain oxo acids derived from leucine, valine and isoleucine, and the ketone bodies acetoacetate, beta-hydroxybutyrate and acetate. Depending on the tissue and on cicumstances, mediates the import or export …
ALDH4A1	9739.XP_004329884.1	9606.ENSP00000364490	3.5	5.67±2.82	ALDH4A1	Delta-1-pyrroline-5-carboxylate dehydrogenase, mitochondrial; Irreversible conversion of delta-1-pyrroline-5- carboxylate (P5C), derived either from proline or ornithine, to glutamate. This is a necessary step in the pathway interconnecting the urea and tricarboxylic acid cycles. The preferred substrate is glutamic gamma-semialdehyde, other substrates include succinic, glutaric and adipic semiald…
ATP5J2	9739.XP_004316779.1	9606.ENSP00000292475	3.5	3.73±1.74	ATP5J2	ATP synthase subunit f, mitochondrial; Mitochondrial membrane ATP synthase (F(1)F(0) ATP synthase or Complex V) produces ATP from ADP in the presence of a proton gradient across the membrane which is generated by electron transport complexes of the respiratory chain. F-type ATPases consist of two structural domains, F(1) - containing the extramembraneous catalytic core and F(0) - containing the m…
CCDC40	9739.XP_004319564.1	9606.ENSP00000380679	3.5	5.61±3.47	CCDC40	Coiled-coil domain-containing protein 40; Required for assembly of dynein regulatory complex (DRC) and inner dynein arm (IDA) complexes, which are responsible for ciliary beat regulation, thereby playing a central role in motility in cilia and flagella. Probably acts together with CCDC39 to form a molecular ruler that determines the 96 nanometer (nm) repeat length and arrangements of components i…
COX6C	NA	9606.ENSP00000428895	3.5	6.05±2.08	COX6C	Cytochrome c oxidase subunit 6C; This protein is one of the nuclear-coded polypeptide chains of cytochrome c oxidase, the terminal oxidase in mitochondrial electron transport
DNAJA4	9739.XP_004328210.1	9606.ENSP00000378324	3.5	5±1.15	DNAJA4	DnaJ heat shock protein family member A4
LEG1	9739.XP_004326733.1	9606.ENSP00000328069	3.5	3.65±3.26	C6orf58	Protein LEG1 homolog; May be involved in early liver development
RPN1	NA	9606.ENSP00000296255	3.5	6.28±1.81	RPN1	Dolichyl-diphosphooligosaccharide--protein glycosyltransferase subunit 1; Essential subunit of the N-oligosaccharyl transferase (OST) complex which catalyzes the transfer of a high mannose oligosaccharide from a lipid-linked oligosaccharide donor to an asparagine residue within an Asn-X-Ser/Thr consensus motif in nascent polypeptide chains; Belongs to the OST1 family
SGPL1	9739.XP_004329401.1	9606.ENSP00000362298	3.5	5.22±1.86	SGPL1	Sphingosine-1-phosphate lyase 1; Cleaves phosphorylated sphingoid bases (PSBs), such as sphingosine-1-phosphate, into fatty aldehydes and phosphoethanolamine. Elevates stress-induced ceramide production and apoptosis; Belongs to the group II decarboxylase family. Sphingosine-1-phosphate lyase subfamily
SOD1	NA	9606.ENSP00000270142	3.5	4.64±3.28	SOD1	Superoxide dismutase [Cu-Zn]; Destroys radicals which are normally produced within the cells and which are toxic to biological systems
SPATA24	9739.XP_004320983.1	9606.ENSP00000414920	3.5	5.46±5.13	SPATA24	Spermatogenesis-associated protein 24; Binds DNA with high affinity but does not bind to TATA boxes. Synergises with GMNN and TBP in activation of TATA box- containing promoters and with GMNN and TBPL1 in activation of the NF1 TATA-less promoter. May play a role in cytoplasm movement and removal during spermiogenesis (By similarity)
TEPP	9739.XP_004319409.1	9606.ENSP00000290871	3.5	5.61±1.42	TEPP	Testis, prostate and placenta expressed
CAMK4	NA	9606.ENSP00000282356	3.33	5.04±1.9	CAMK4	Calcium/calmodulin-dependent protein kinase type IV; Calcium/calmodulin-dependent protein kinase that operates in the calcium-triggered CaMKK-CaMK4 signaling cascade and regulates, mainly by phosphorylation, the activity of several transcription activators, such as CREB1, MEF2D, JUN and RORA, which play pivotal roles in immune response, inflammation, and memory consolidation. In the thymus, regul…
TKT	NA	9606.ENSP00000391481	3.33	6.07±3.36	TKT	Transketolase; Catalyzes the transfer of a two-carbon ketol group from a ketose donor to an aldose acceptor, via a covalent intermediate with the cofactor thiamine pyrophosphate; Belongs to the transketolase family
ACRBP	9739.XP_004327802.1	9606.ENSP00000229243	3.25	5.15±1.04	ACRBP	Acrosin-binding protein; May be involved in packaging and condensation of the acrosin zymogen in the acrosomal matrix via its association with proacrosin; Armadillo-like helical domain containing
ANXA5	9739.XP_004321032.1	9606.ENSP00000296511	3.25	4.73±2.19	ANXA5	Annexin A5; This protein is an anticoagulant protein that acts as an indirect inhibitor of the thromboplastin-specific complex, which is involved in the blood coagulation cascade; Annexins
CFAP43	NA	9606.ENSP00000349568	3.25	6.7±2.14	CFAP43	Cilia and flagella associated protein 43; Belongs to the CFAP43 family
CFAP61	NA	9606.ENSP00000245957	3.25	5.03±3.7	CFAP61	Cilia- and flagella-associated protein 61; May regulate cilium motility through its role in the assembly of the axonemal radial spokes; Cilia and flagella associated
GLIPR1L2	NA	9606.ENSP00000448248	3.25	2.52±1.01	GLIPR1L2	GLIPR1-like protein 2; GLI pathogenesis related family 1; Belongs to the CRISP family
MDH1	NA	9606.ENSP00000438144	3.25	5.58±1.12	MDH1	Malate dehydrogenase, cytoplasmic; Malate dehydrogenase 1; Belongs to the LDH/MDH superfamily. MDH type 2 family
PHB2	9739.XP_004314810.1	9606.ENSP00000441875	3.25	5.99±2.04	PHB2	Prohibitin-2; Acts as a mediator of transcriptional repression by nuclear hormone receptors via recruitment of histone deacetylases (By similarity). Functions as an estrogen receptor (ER)-selective coregulator that potentiates the inhibitory activities of antiestrogens and represses the activity of estrogens. Competes with NCOA1 for modulation of ER transcriptional activity. Probably involved in …
PITRM1	9739.XP_004329978.1	9606.ENSP00000370377	3.25	5.16±3.6	PITRM1	Presequence protease, mitochondrial; ATP-independent protease that degrades mitochondrial transit peptides after their cleavage. Also degrades other unstructured peptides. Specific for peptides in the range of 10 to 65 residues. Able to degrade amyloid beta A4 (APP) protein when it accumulates in mitochondrion, suggesting a link with Alzheimer disease. Shows a preference for cleavage after small …
PTPA	NA	9606.ENSP00000369756	3.25	5.24±2.29	PTPRA	Receptor-type tyrosine-protein phosphatase alpha; Protein tyrosine phosphatase, receptor type A; Belongs to the protein-tyrosine phosphatase family. Receptor class 4 subfamily
RSPH14	NA	9606.ENSP00000216036	3.25	4.89±1.63	RTDR1	Radial spoke head 14 homolog; Rhabdoid tumor deletion region gene 1; Belongs to the flagellar radial spoke RSP14 family
RSPH3	9739.XP_004310572.1	9606.ENSP00000252655	3.25	5.99±1.65	RSPH3	Radial spoke head protein 3 homolog; Functions as a protein kinase A-anchoring protein that scaffolds the cAMP-dependent protein kinase holoenzyme. May serve as a point of convergence for MAPK and PKA signaling in cilia; Belongs to the flagellar radial spoke RSP3 family
SAMM50	9739.XP_004314228.1	9606.ENSP00000345445	3.25	4.72±1.07	SAMM50	Sorting and assembly machinery component 50 homolog; Plays a crucial role in the maintenance of the structure of mitochondrial cristae and the proper assembly of the mitochondrial respiratory chain complexes. Required for the assembly of TOMM40 into the TOM complex
BANF1	9739.XP_004332472.1	9606.ENSP00000310275	3	5.8±2.43	BANF1	Barrier-to-autointegration factor; Plays fundamental roles in nuclear assembly, chromatin organization, gene expression and gonad development. May potently compress chromatin structure and be involved in membrane recruitment and chromatin decondensation during nuclear assembly. Contains 2 non-specific dsDNA-binding sites which may promote DNA cross-bridging; Belongs to the BAF family
CCT7	9739.XP_004311627.1	9606.ENSP00000258091	3	5.48±2.79	CCT7	T-complex protein 1 subunit eta; Molecular chaperone; assists the folding of proteins upon ATP hydrolysis. Known to play a role, in vitro, in the folding of actin and tubulin (By similarity); Chaperonins
COX7A2	NA	9606.ENSP00000359098	3	2.48±0.66	COX7A2	Cytochrome c oxidase subunit 7A2, mitochondrial; This protein is one of the nuclear-coded polypeptide chains of cytochrome c oxidase, the terminal oxidase in mitochondrial electron transport
GDE1	9739.XP_004321534.1	9606.ENSP00000261386	3	4.67±3.65	GDE1	Glycerophosphodiester phosphodiesterase 1; Has glycerophosphoinositol phosphodiesterase activity. Hydrolyzes lysoglycerophospholipids to produce lysophosphatidic acid (LPA) and the corresponding amines. Has little or no activity towards glycerophosphocholine. GDE1 activity can be modulated by G-protein signaling pathways (By similarity)
H2AFV	NA	9606.ENSP00000308405	3	5.17±0.6	H2AFV	Histone H2A.V; Variant histone H2A which replaces conventional H2A in a subset of nucleosomes. Nucleosomes wrap and compact DNA into chromatin, limiting DNA accessibility to the cellular machineries which require DNA as a template. Histones thereby play a central role in transcription regulation, DNA repair, DNA replication and chromosomal stability. DNA accessibility is regulated via a complex s…
HOGA1	NA	9606.ENSP00000359680	3	5.06±2.72	HOGA1	4-hydroxy-2-oxoglutarate aldolase, mitochondrial; Catalyzes the final step in the metabolic pathway of hydroxyproline
IDH3A	9739.XP_004320329.1	9606.ENSP00000299518	3	4.46±2.18	IDH3A	Isocitrate dehydrogenase [NAD] subunit alpha, mitochondrial; Catalytic subunit of the enzyme which catalyzes the decarboxylation of isocitrate (ICT) into alpha-ketoglutarate. The heterodimer composed of the alpha (IDH3A) and beta (IDH3B) subunits and the heterodimer composed of the alpha (IDH3A) and gamma (IDH3G) subunits, have considerable basal activity but the full activity of the heterotetram…
IDH3B	9739.XP_004318039.1	9606.ENSP00000370223	3	5.29±1.45	IDH3B	Isocitrate dehydrogenase [NAD] subunit beta, mitochondrial; Plays a structural role to facilitate the assembly and ensure the full activity of the enzyme catalyzing the decarboxylation of isocitrate (ICT) into alpha-ketoglutarate. The heterodimer composed of the alpha (IDH3A) and beta (IDH3B) subunits and the heterodimer composed of the alpha (IDH3A) and gamma (IDH3G) subunits, have considerable …
ND5	NA	9606.ENSP00000354687	3	5.81±1.63	MT-ND1	NADH-ubiquinone oxidoreductase chain 1; Core subunit of the mitochondrial membrane respiratory chain NADH dehydrogenase (Complex I) that is believed to belong to the minimal assembly required for catalysis. Complex I functions in the transfer of electrons from NADH to the respiratory chain. The immediate electron acceptor for the enzyme is believed to be ubiquinone (By similarity); NADH:ubiquinon…
NDUFS5	9739.XP_004322508.1	9606.ENSP00000362060	3	5.74±1.69	NDUFS5	NADH dehydrogenase [ubiquinone] iron-sulfur protein 5; Accessory subunit of the mitochondrial membrane respiratory chain NADH dehydrogenase (Complex I), that is believed not to be involved in catalysis. Complex I functions in the transfer of electrons from NADH to the respiratory chain. The immediate electron acceptor for the enzyme is believed to be ubiquinone
NUP205	9739.XP_004319266.1	9606.ENSP00000285968	3	3.5±1.31	NUP205	Nuclear pore complex protein Nup205; Plays a role in the nuclear pore complex (NPC) assembly and/or maintenance. May anchor NUP62 and other nucleoporins, but not NUP153 and TPR, to the NPC; Armadillo-like helical domain containing
TCTE1	9739.XP_004310476.1	9606.ENSP00000360560	3	5.37±2.66	TCTE1	T-complex-associated-testis-expressed 1; Dynein regulatory complex
ALMS1	9739.XP_004330225.1	9606.ENSP00000482968	2.75	5.14±5.72	ALMS1	Alstrom syndrome protein 1; Involved in PCM1-dependent intracellular transport. Required, directly or indirectly, for the localization of NCAPD2 to the proximal ends of centrioles. Required for proper formation and/or maintenance of primary cilia (PC), microtubule-based structures that protrude from the surface of epithelial cells
CCT5	9739.XP_004326156.1	9606.ENSP00000280326	2.75	5±4.76	CCT5	T-complex protein 1 subunit epsilon; Molecular chaperone; assists the folding of proteins upon ATP hydrolysis. As part of the BBS/CCT complex may play a role in the assembly of BBSome, a complex involved in ciliogenesis regulating transports vesicles to the cilia. Known to play a role, in vitro, in the folding of actin and tubulin; Chaperonins
DYNLRB2	9739.XP_004317246.1	9606.ENSP00000302936	2.75	4.5±0.6	DYNLRB2	Dynein light chain roadblock-type 2; Acts as one of several non-catalytic accessory components of the cytoplasmic dynein 1 complex that are thought to be involved in linking dynein to cargos and to adapter proteins that regulate dynein function. Cytoplasmic dynein 1 acts as a motor for the intracellular retrograde motility of vesicles and organelles along microtubules
EFHB	9739.XP_004312022.1	9606.ENSP00000295824	2.75	3.68±3.1	EFHB	EF-hand domain family member B; Cilia and flagella associated
GFER	9739.XP_004315783.1	9606.ENSP00000248114	2.75	4.79±0.21	GFER	FAD-linked sulfhydryl oxidase ALR; Isoform 1: FAD-dependent sulfhydryl oxidase that regenerates the redox-active disulfide bonds in CHCHD4/MIA40, a chaperone essential for disulfide bond formation and protein folding in the mitochondrial intermembrane space. The reduced form of CHCHD4/MIA40 forms a transient intermolecular disulfide bridge with GFER/ERV1, resulting in regeneration of the essentia…
LRRC34	9739.XP_004323197.1	9606.ENSP00000414635	2.75	3.54±1.88	LRRC34	Leucine-rich repeat-containing protein 34; Highly expressed in stem cells where it may be involved in regulation of pluripotency. In embryonic stem cells (ESCs), important for normal expression of the pluripotency regulators POU5F1/OCT4 and KLF4. Also important for expression of the ectodermal marker gene NES and the endodermal marker gene GATA4. Promotes stem cell proliferation in vitro
MAN2C1	9739.XP_004322219.1	9606.ENSP00000457788	2.75	4.93±2.64	MAN2C1	Alpha-mannosidase 2C1; Cleaves alpha 1,2-, alpha 1,3-, and alpha 1,6-linked mannose residues from glycoproteins. Involved in the degradation of free oligosaccharides in the cytoplasm; Belongs to the glycosyl hydrolase 38 family
NUP188	9739.XP_004310426.1	9606.ENSP00000361658	2.75	4.3±0.41	NUP188	Nucleoporin NUP188 homolog; May function as a component of the nuclear pore complex (NPC); Armadillo-like helical domain containing
UQCRQ	NA	9606.ENSP00000367939	2.75	5.07±1.38	UQCRQ	Cytochrome b-c1 complex subunit 8; This is a component of the ubiquinol-cytochrome c reductase complex (complex III or cytochrome b-c1 complex), which is part of the mitochondrial respiratory chain. This subunit, together with cytochrome b, binds to ubiquinone; Belongs to the UQCRQ/QCR8 family
ACSF2	9739.XP_004320297.1	9606.ENSP00000401831	2.5	4.61±1.93	ACSF2	Acyl-CoA synthetase family member 2, mitochondrial; Acyl-CoA synthases catalyze the initial reaction in fatty acid metabolism, by forming a thioester with CoA. Has some preference toward medium-chain substrates. Plays a role in adipocyte differentiation; Acyl-CoA synthetase family
DNAJC11	9739.XP_004317787.1	9606.ENSP00000366800	2.5	5.01±2.02	DNAJC11	DnaJ homolog subfamily C member 11; Isoform 1: Required for mitochondrial inner membrane organization. Seems to function through its association with the MICOS complex and the mitochondrial outer membrane sorting assembly machinery (SAM) complex; Belongs to the DNAJC11 family
GNA11	9739.XP_004322978.1	9606.ENSP00000078429	2.5	3±1.41	GNA11	Guanine nucleotide-binding protein subunit alpha-11; Guanine nucleotide-binding proteins (G proteins) are involved as modulators or transducers in various transmembrane signaling systems. Acts as an activator of phospholipase C; G protein subunits alpha, group q
NDUFB6	NA	9606.ENSP00000369176	2.5	4.59±1.73	NDUFB6	NADH dehydrogenase [ubiquinone] 1 beta subcomplex subunit 6; Accessory subunit of the mitochondrial membrane respiratory chain NADH dehydrogenase (Complex I), that is believed not to be involved in catalysis. Complex I functions in the transfer of electrons from NADH to the respiratory chain. The immediate electron acceptor for the enzyme is believed to be ubiquinone
RAB10	9739.XP_004320499.1	9606.ENSP00000264710	2.5	4.02±0.57	RAB10	Ras-related protein Rab-10; The small GTPases Rab are key regulators of intracellular membrane trafficking, from the formation of transport vesicles to their fusion with membranes. Rabs cycle between an inactive GDP-bound form and an active GTP-bound form that is able to recruit to membranes different set of downstream effectors directly responsible for vesicle formation, movement, tethering and …
USMG5	9739.XP_004322805.1	9606.ENSP00000358840	2.5	4±0	USMG5	Up-regulated during skeletal muscle growth protein 5; Plays a critical role in maintaining the ATP synthase population in mitochondria
ZPBP2	9739.XP_004311618.1	9606.ENSP00000335384	2.5	2.91±1.5	ZPBP2	Zona pellucida-binding protein 2; Is implicated in sperm-oocyte interaction during fertilization; Immunoglobulin like domain containing
ADAM29	9739.XP_004317423.1	9606.ENSP00000484862	2.33	3.86±2.72	ADAM29	Disintegrin and metalloproteinase domain-containing protein 29; May be involved in spermatogenesis and fertilization. Seems to be a non catalytic metalloprotease-like protein; ADAM metallopeptidase domain containing
NDUFA12	NA	9606.ENSP00000330737	2.33	3.82±0.79	NDUFA12	NADH dehydrogenase [ubiquinone] 1 alpha subcomplex subunit 12; Accessory subunit of the mitochondrial membrane respiratory chain NADH dehydrogenase (Complex I), that is believed not to be involved in catalysis. Complex I functions in the transfer of electrons from NADH to the respiratory chain. The immediate electron acceptor for the enzyme is believed to be ubiquinone
SLC16A7	9739.XP_004320574.1	9606.ENSP00000261187	2.33	2.73±1.1	SLC16A7	Monocarboxylate transporter 2; Proton-coupled monocarboxylate transporter. Catalyzes the rapid transport across the plasma membrane of many monocarboxylates such as lactate, pyruvate, branched-chain oxo acids derived from leucine, valine and isoleucine, and the ketone bodies acetoacetate, beta-hydroxybutyrate and acetate. Functions as high-affinity pyruvate transporter; Belongs to the major facil…
CCDC151	9739.XP_004316052.1	9606.ENSP00000348757	2.25	4.42±2.37	CCDC151	Coiled-coil domain-containing protein 151; Ciliary protein involved in outer dynein arm assembly and required for motile cilia function
DDB1	9739.XP_004319653.1	9606.ENSP00000301764	2.25	3.63±1.11	DDB1	DNA damage-binding protein 1; Required for DNA repair. Binds to DDB2 to form the UV- damaged DNA-binding protein complex (the UV-DDB complex). The UV- DDB complex may recognize UV-induced DNA damage and recruit proteins of the nucleotide excision repair pathway (the NER pathway) to initiate DNA repair. The UV-DDB complex preferentially binds to cyclobutane pyrimidine dimers (CPD), 6-4 photoproduc…
ETFDH	9739.XP_004320129.1	9606.ENSP00000426638	2.25	2.31±0.27	ETFDH	Electron transfer flavoprotein-ubiquinone oxidoreductase, mitochondrial; Accepts electrons from ETF and reduces ubiquinone; Belongs to the ETF-QO/FixC family
HIBCH	NA	9606.ENSP00000352706	2.25	2.8±0.92	HIBCH	3-hydroxyisobutyryl-CoA hydrolase, mitochondrial; Hydrolyzes 3-hydroxyisobutyryl-CoA (HIBYL-CoA), a saline catabolite. Has high activity toward isobutyryl-CoA. Could be an isobutyryl-CoA dehydrogenase that functions in valine catabolism. Also hydrolyzes 3-hydroxypropanoyl-CoA
LYPLAL1	NA	9606.ENSP00000355895	2.25	4.01±1.79	LYPLAL1	Lysophospholipase-like protein 1; Has depalmitoylating activity toward KCNMA1. Does not exhibit phospholipase nor triacylglycerol lipase activity, able to hydrolyze only short chain substrates due to its shallow active site
SLC25A20	9739.XP_004318987.1	9606.ENSP00000326305	2.25	4.23±3.24	SLC25A20	Mitochondrial carnitine/acylcarnitine carrier protein; Mediates the transport of acylcarnitines of different length across the mitochondrial inner membrane from the cytosol to the mitochondrial matrix for their oxidation by the mitochondrial fatty acid-oxidation pathway; Solute carriers
SLC25A22	9739.XP_004327902.1	9606.ENSP00000322020	2.25	3.05±0.99	SLC25A22	Mitochondrial glutamate carrier 1; Involved in the transport of glutamate across the inner mitochondrial membrane. Glutamate is cotransported with H(+); Belongs to the mitochondrial carrier (TC 2.A.29) family
TSSK4	9739.XP_004311677.1	9606.ENSP00000339179	2.25	4.15±1.65	TSSK4	Testis-specific serine/threonine-protein kinase 4; May be involved in a signaling pathway during male germ cell development or mature sperm function (By similarity). Phosphorylates CREB1 on Ser-133 and stimulates downstream signaling; Belongs to the protein kinase superfamily. CAMK Ser/Thr protein kinase family
TXNDC8	9739.XP_004328129.1	9606.ENSP00000363634	2.25	3.54±1	TXNDC8	Thioredoxin domain-containing protein 8; May be required for post-translational modifications of proteins required for acrosomal biogenesis. May act by reducing disulfide bonds within the sperm
UQCR10	NA	9606.ENSP00000332887	2.25	3.39±1.4	UQCR10	Cytochrome b-c1 complex subunit 9; This is a component of the ubiquinol-cytochrome c reductase complex (complex III or cytochrome b-c1 complex), which is part of the mitochondrial respiratory chain. This subunit interacts with cytochrome c1 (By similarity); Belongs to the UQCR10/QCR9 family
CCDC188	NA	9606.ENSP00000409542	2	2.87±NA	LOC388849	Coiled-coil domain-containing protein 188; Uncharacterized protein LOC388849
DNAJA2	NA	9606.ENSP00000314030	2	3.57±1.32	DNAJA2	DnaJ homolog subfamily A member 2; Co-chaperone of Hsc70. Stimulates ATP hydrolysis and the folding of unfolded proteins mediated by HSPA1A/B (in vitro); DNAJ heat shock proteins
GNB1	NA	9606.ENSP00000481878	2	3.94±0.1	GNB1	Guanine nucleotide-binding protein G(I)/G(S)/G(T) subunit beta-1; Guanine nucleotide-binding proteins (G proteins) are involved as a modulator or transducer in various transmembrane signaling systems. The beta and gamma chains are required for the GTPase activity, for replacement of GDP by GTP, and for G protein- effector interaction
HBB	NA	9606.ENSP00000333994	2	3.24±1.12	HBB	Hemoglobin subunit beta; Involved in oxygen transport from the lung to the various peripheral tissues; Belongs to the globin family
LAMP1	NA	9606.ENSP00000333298	2	3.3±1.89	LAMP1	Lysosome-associated membrane glycoprotein 1; Presents carbohydrate ligands to selectins. Also implicated in tumor cell metastasis; CD molecules
LRRIQ4	9739.XP_004323198.1	9606.ENSP00000342188	2	3.08±1.01	LRRIQ4	Leucine rich repeats and IQ motif containing 4
MTX2	NA	9606.ENSP00000249442	2	2.96±0.78	MTX2	Metaxin-2; Involved in transport of proteins into the mitochondrion
NDUFB5	9739.XP_004320833.1	9606.ENSP00000259037	2	3.37±0.94	NDUFB5	NADH dehydrogenase [ubiquinone] 1 beta subcomplex subunit 5, mitochondrial; Accessory subunit of the mitochondrial membrane respiratory chain NADH dehydrogenase (Complex I), that is believed not to be involved in catalysis. Complex I functions in the transfer of electrons from NADH to the respiratory chain. The immediate electron acceptor for the enzyme is believed to be ubiquinone
RAB8A	9739.XP_004328991.1	9606.ENSP00000300935	2	3.48±0.76	RAB8A	Ras-related protein Rab-8A; The small GTPases Rab are key regulators of intracellular membrane trafficking, from the formation of transport vesicles to their fusion with membranes. Rabs cycle between an inactive GDP-bound form and an active GTP-bound form that is able to recruit to membranes different sets of downstream effectors directly responsible for vesicle formation, movement, tethering and…
RUVBL1	NA	9606.ENSP00000318297	2	3.34±1.15	RUVBL1	RuvB-like 1; May be able to bind plasminogen at cell surface and enhance plasminogen activation; AAA ATPases
SDHC	9739.XP_004314171.1	9606.ENSP00000356953	2	4±0	SDHC	Succinate dehydrogenase cytochrome b560 subunit, mitochondrial; Membrane-anchoring subunit of succinate dehydrogenase (SDH) that is involved in complex II of the mitochondrial electron transport chain and is responsible for transferring electrons from succinate to ubiquinone (coenzyme Q); Belongs to the cytochrome b560 family
SYPL1	NA	9606.ENSP00000011473	2	3.19±0.98	SYPL1	Synaptophysin-like protein 1; Synaptophysin like 1; Belongs to the synaptophysin/synaptobrevin family
TSPO	9739.XP_004329733.1	9606.ENSP00000379563	2	3.77±1.28	TSPO	Translocator protein; Can bind protoporphyrin IX and may play a role in the transport of porphyrins and heme (By similarity). Promotes the transport of cholesterol across mitochondrial membranes and may play a role in lipid metabolism, but its precise physiological role is controversial. It is apparently not required for steroid hormone biosynthesis. Was initially identified as peripheral-type be…
ARRDC5	9739.XP_004312295.1	9606.ENSP00000371200	1.75	3.14±1.02	ARRDC5	Arrestin domain containing 5; Belongs to the arrestin family
C17orf98	9739.XP_004318391.1	9606.ENSP00000479396	1.75	2.08±0.14	C17orf98	Uncharacterized protein C17orf98; Chromosome 17 open reading frame 98
F5	9739.XP_004315903.1	9606.ENSP00000356771	1.75	2.58±0.97	F5	Coagulation factor V; Central regulator of hemostasis. It serves as a critical cofactor for the prothrombinase activity of factor Xa that results in the activation of prothrombin to thrombin
GCAT	9739.XP_004312198.1	9606.ENSP00000371110	1.75	3.55±1.87	GCAT	2-amino-3-ketobutyrate coenzyme A ligase, mitochondrial; Glycine C-acetyltransferase; Belongs to the class-II pyridoxal-phosphate-dependent aminotransferase family
NDUFA11	9739.XP_004315999.1	9606.ENSP00000389160	1.75	3.36±0.94	NDUFA11	NADH dehydrogenase [ubiquinone] 1 alpha subcomplex subunit 11; Accessory subunit of the mitochondrial membrane respiratory chain NADH dehydrogenase (Complex I), that is believed not to be involved in catalysis. Complex I functions in the transfer of electrons from NADH to the respiratory chain. The immediate electron acceptor for the enzyme is believed to be ubiquinone; NADH:ubiquinone oxidoreduc…
NDUFB4	9739.XP_004321327.1	9606.ENSP00000184266	1.75	3.23±1.15	NDUFB4	NADH dehydrogenase [ubiquinone] 1 beta subcomplex subunit 4; Accessory subunit of the mitochondrial membrane respiratory chain NADH dehydrogenase (Complex I), that is believed not to be involved in catalysis. Complex I functions in the transfer of electrons from NADH to the respiratory chain. The immediate electron acceptor for the enzyme is believed to be ubiquinone
PHOSPHO1	9739.XP_004313657.1	9606.ENSP00000406909	1.75	2.5±1	PHOSPHO1	Phosphoethanolamine/phosphocholine phosphatase; Phosphatase that has a high activity toward phosphoethanolamine (PEA) and phosphocholine (PCho). Involved in the generation of inorganic phosphate for bone mineralization; HAD Asp-based non-protein phosphatases
SPAG4	9739.XP_004319159.1	9606.ENSP00000363391	1.75	2.97±1	SPAG4	Sperm-associated antigen 4 protein; Involved in spermatogenesis. Required for sperm head formation but not required to establish and maintain general polarity of the sperm head. Required for anchoring and organization of the manchette. Required for targeting of SUN3 and probably SYNE1 through a probable SUN1:SYNE3 LINC complex to the nuclear envelope and involved in accurate posterior sperm head …
TMEM14C	9739.XP_004324369.1	9606.ENSP00000444561	1.75	3±1.15	TMEM14C	Transmembrane protein 14C; Required for normal heme biosynthesis
UBE2D3	NA	9606.ENSP00000349722	1.75	3.03±1.19	UBE2D3	Ubiquitin conjugating enzyme E2 D3; Belongs to the ubiquitin-conjugating enzyme family
ADAM10	9739.XP_004324685.1	9606.ENSP00000260408	1.67	3.35±1.06	ADAM10	Disintegrin and metalloproteinase domain-containing protein 10; Cleaves the membrane-bound precursor of TNF-alpha at '76-Ala-|-Val-77' to its mature soluble form. Responsible for the proteolytical release of soluble JAM3 from endothelial cells surface. Responsible for the proteolytic release of several other cell-surface proteins, including heparin-binding epidermal growth-like factor, ephrin-A2,…
ACADSB	9739.XP_004316943.1	9606.ENSP00000357873	1.5	2.42±0.53	ACADSB	Short/branched chain specific acyl-CoA dehydrogenase, mitochondrial; Has greatest activity toward short branched chain acyl- CoA derivative such as (s)-2-methylbutyryl-CoA, isobutyryl-CoA, and 2-methylhexanoyl-CoA as well as toward short straight chain acyl-CoAs such as butyryl-CoA and hexanoyl-CoA. Can use valproyl- CoA as substrate and may play a role in controlling the metabolic flux of valpro…
ACTL7B	9739.XP_004322010.1	9606.ENSP00000363799	1.5	2.54±0.98	ACTL7B	Actin-like protein 7B; Actin related proteins; Belongs to the actin family
DEFB130	NA	9606.ENSP00000382951	1.5	2.88±0.98	DEFB30	Defensin, beta 130; Antimicrobial host-defense peptide. Has an antiplasmodial activity
DNAJB8	9739.XP_004319461.1	9606.ENSP00000417418	1.5	2.58±0.96	DNAJB8	DnaJ homolog subfamily B member 8; Efficient suppressor of aggregation and toxicity of disease-associated polyglutamine proteins; DNAJ heat shock proteins
HTRA2	NA	9606.ENSP00000258080	1.5	2.07±0.19	HTRA2	Serine protease HTRA2, mitochondrial; Serine protease that shows proteolytic activity against a non-specific substrate beta-casein. Promotes or induces cell death either by direct binding to and inhibition of BIRC proteins (also called inhibitor of apoptosis proteins, IAPs), leading to an increase in caspase activity, or by a BIRC inhibition-independent, caspase-independent and serine protease ac…
LRRC23	9739.XP_004314804.1	9606.ENSP00000390932	1.5	3±1.15	LRRC23	Leucine-rich repeat-containing protein 23; Leucine rich repeat containing 23
PREB	9739.XP_004313525.1	9606.ENSP00000260643	1.5	2.01±0.01	PREB	Prolactin regulatory element-binding protein; Guanine nucleotide exchange factor that specifically activates the small GTPase SAR1B. Mediates the recruitement of SAR1B and other COPII coat components to endoplasmic reticulum membranes and is therefore required for the formation of COPII transport vesicles from the ER; WD repeat domain containing
PSMB5	9739.XP_004313401.1	9606.ENSP00000355325	1.5	2.5±0.59	PSMB5	Proteasome subunit beta type-5; Component of the 20S core proteasome complex involved in the proteolytic degradation of most intracellular proteins. This complex plays numerous essential roles within the cell by associating with different regulatory particles. Associated with two 19S regulatory particles, forms the 26S proteasome and thus participates in the ATP-dependent degradation of ubiquitin…
TMCO1	NA	9606.ENSP00000480514	1.5	2.26±0.52	TMCO1	Calcium load-activated calcium channel; Calcium-selective channel required to prevent calcium stores from overfilling, thereby playing a key role in calcium homeostasis. In response to endoplasmic reticulum overloading, assembles into a homotetramer, forming a functional calcium-selective channel, regulating the calcium content in endoplasmic reticulum store
TMEM205	9739.XP_004316048.1	9606.ENSP00000346954	1.5	2.79±0.88	TMEM205	Transmembrane protein 205; In cancer cells, plays a role in resistance to the chemotherapeutic agent cisplatin
ARF4	NA	9606.ENSP00000306010	1.33	2.67±1.15	ARF4	ADP-ribosylation factor 4; GTP-binding protein that functions as an allosteric activator of the cholera toxin catalytic subunit, an ADP- ribosyltransferase. Involved in protein trafficking; may modulate vesicle budding and uncoating within the Golgi apparatus; ARF GTPase family
CCDC127	9739.XP_004318605.1	9606.ENSP00000296824	1.33	2.67±1.15	CCDC127	Coiled-coil domain containing 127
PDK3	NA	9606.ENSP00000387536	1.33	2.75±1.09	PDK3	[Pyruvate dehydrogenase (acetyl-transferring)] kinase isozyme 3, mitochondrial; Inhibits pyruvate dehydrogenase activity by phosphorylation of the E1 subunit PDHA1, and thereby regulates glucose metabolism and aerobic respiration. Can also phosphorylate PDHA2. Decreases glucose utilization and increases fat metabolism in response to prolonged fasting, and as adaptation to a high-fat diet. Plays a…
ATP6	NA	9606.ENSP00000354632	1.25	1.99±0.02	MT-ATP6	ATP synthase subunit a; Mitochondrial membrane ATP synthase (F(1)F(0) ATP synthase or Complex V) produces ATP from ADP in the presence of a proton gradient across the membrane which is generated by electron transport complexes of the respiratory chain. F-type ATPases consist of two structural domains, F(1) - containing the extramembraneous catalytic core and F(0) - containing the membrane proton …
BRI3BP	9739.XP_004310479.1	9606.ENSP00000340761	1.25	2.07±0.11	BRI3BP	BRI3-binding protein; Involved in tumorigenesis and may function by stabilizing p53/TP53
COX7A2L	NA	9606.ENSP00000367938	1.25	2.53±1.04	COX7A2L	Cytochrome c oxidase subunit 7A-related protein, mitochondrial; Involved in the regulation of oxidative phosphorylation and energy metabolism (By similarity). Necessary for the assembly of mitochondrial respiratory supercomplex (By similarity); Belongs to the cytochrome c oxidase VIIa family
TMX1	NA	9606.ENSP00000393316	1.25	2.13±0.26	TMX1	Thioredoxin-related transmembrane protein 1; May participate in various redox reactions through the reversible oxidation of its active center dithiol to a disulfide and catalyze dithiol-disulfide exchange reactions; Protein disulfide isomerases
BCS1L	NA	9606.ENSP00000413908	1	2.01±0.02	BCS1L	Mitochondrial chaperone BCS1; Chaperone necessary for the assembly of mitochondrial respiratory chain complex III. Plays an important role in the maintenance of mitochondrial tubular networks, respiratory chain assembly and formation of the LETM1 complex; AAA ATPases
BPIFA3	9739.XP_004319468.1	9606.ENSP00000364603	1	2±0	BPIFA3	BPI fold containing family A member 3; Belongs to the BPI/LBP/Plunc superfamily. Plunc family
CCDC90B	NA	9606.ENSP00000434724	1	2.12±0.17	CCDC90B	Coiled-coil domain-containing protein 90B, mitochondrial; Coiled-coil domain containing 90B
CDKL3	9739.XP_004332366.1	9606.ENSP00000265334	1	2.03±0.06	CDKL3	Cyclin-dependent kinase-like 3; Cyclin dependent kinase like 3
DYNLT1	9739.XP_004319678.1	9606.ENSP00000356056	1	2±0	DYNLT1	Dynein light chain Tctex-type 1; Acts as one of several non-catalytic accessory components of the cytoplasmic dynein 1 complex that are thought to be involved in linking dynein to cargos and to adapter proteins that regulate dynein function. Cytoplasmic dynein 1 acts as a motor for the intracellular retrograde motility of vesicles and organelles along microtubules. Binds to transport cargos and i…
NDUFB3	NA	9606.ENSP00000237889	1	1.99±0.02	NDUFB3	NADH dehydrogenase [ubiquinone] 1 beta subcomplex subunit 3; Accessory subunit of the mitochondrial membrane respiratory chain NADH dehydrogenase (Complex I), that is believed not to be involved in catalysis. Complex I functions in the transfer of electrons from NADH to the respiratory chain. The immediate electron acceptor for the enzyme is believed to be ubiquinone
PKD2L2	NA	9606.ENSP00000290431	1	2.01±0.01	PKD2L2	Polycystic kidney disease 2-like 2 protein; May function as a subunit of a cation channel and play a role in fertilization; Belongs to the polycystin family
PNPLA6	9739.XP_004320682.1	9606.ENSP00000407509	1	2±0	PNPLA6	Neuropathy target esterase; Phospholipase B that deacylates intracellular phosphatidylcholine (PtdCho), generating glycerophosphocholine (GroPtdCho). This deacylation occurs at both sn-2 and sn-1 positions of PtdCho. Its specific chemical modification by certain organophosphorus (OP) compounds leads to distal axonopathy; Patatin like phospholipase domain containing
PSMA6	9739.XP_004319607.1	9606.ENSP00000261479	1	2±0	PSMA6	Proteasome subunit alpha type-6; Component of the 20S core proteasome complex involved in the proteolytic degradation of most intracellular proteins. This complex plays numerous essential roles within the cell by associating with different regulatory particles. Associated with two 19S regulatory particles, forms the 26S proteasome and thus participates in the ATP-dependent degradation of ubiquiti…
SAR1A	9739.XP_004324995.1	9606.ENSP00000362339	1	2.01±0.02	SAR1A	GTP-binding protein SAR1a; Involved in transport from the endoplasmic reticulum to the Golgi apparatus (By similarity). Required to maintain SEC16A localization at discrete locations on the ER membrane perhaps by preventing its dissociation. SAR1A-GTP-dependent assembly of SEC16A on the ER membrane forms an organized scaffold defining endoplasmic reticulum exit sites (ERES); ARF GTPase family
