# Supplementary material for: Protein Identification of Spermatozoa and Seminal Plasma in Bottlenose Dolphin (Tursiops truncatus)
Source: Front Cell Dev Biol. 2021 Jul 16;9:673961. doi: 10.3389/fcell.2021.673961 (PMC8323341; doi:10.3389/fcell.2021.673961)
Supplement: Supplementary File 8 — Functional distribution of bottlenose dolphin (Tursiops truncatus) spermatozoa and seminal plasma from DAVID Bioinformatics Resources. [file Table_8.xls]

## Sheet: Seminal plasma
GO ID	Term	Count	%	PValue	Fold Enrichment	FDR	Genes
BIOLOGICAL PROCESS
GO:0006457	protein folding	24	12.5654	4.1381e-18	11.9092	5.82644e-15	CCT3, PDIA3, CCT2, HSPA8, HSP90AA1, PRKCSH, HSPA4L, PDIA6, PDIA4, HSP90B1, CCT6A, GANAB, TCP1, CANX, DNAJA2, ERP29, CCT8, CALR, CCT7, PPIA, SIL1, CCT5, CCT4, TXNDC5
GO:1904871	positive regulation of protein localization to Cajal body	8	4.18848	1.5046e-13	89.3191	1.05924e-10	CCT3, CCT6A, CCT2, TCP1, CCT8, CCT7, CCT5, CCT4
GO:0002576	platelet degranulation	16	8.37696	4.95377e-13	13.8748	2.32497e-10	LGALS3BP, SERPINA1, APOA1, ACTN4, CLU, KNG1, SOD1, TF, ALB, PSAP, CD9, SERPING1, QSOX1, FAM3C, CALM1, A2M
GO:0050821	protein stabilization	17	8.90052	2.39075e-12	11.1649	8.41545e-10	CCT3, CCT2, USP7, HSP90AA1, APOA1, PARK7, CLU, CCT6A, LAMP1, TCP1, CCT8, CALR, PPIB, CCT7, GAPDH, CCT5, CCT4
GO:1904874	positive regulation of telomerase RNA localization to Cajal body	8	4.18848	1.13286e-10	47.6369	2.80377e-08	CCT3, CCT6A, CCT2, TCP1, CCT8, CCT7, CCT5, CCT4
GO:0007339	binding of sperm to zona pellucida	10	5.2356	1.19479e-10	25.5198	2.80377e-08	ACR, CCT3, CCT2, ARSA, TCP1, FETUB, CCT8, CCT7, CCT5, CCT4
GO:1904851	positive regulation of establishment of protein localization to telomere	7	3.66492	1.43821e-10	69.4704	2.89286e-08	CCT6A, CCT2, TCP1, CCT8, CCT7, CCT5, CCT4
GO:0098609	cell-cell adhesion	20	10.4712	1.95801e-10	6.59182	3.4461e-08	YWHAE, SH3GLB1, RAB1A, HSPA8, HSPA5, ANXA2, ENO1, PARK7, EEF2, YWHAZ, RAB10, EEF1G, EHD1, SDCBP, PCMT1, LDHA, GLOD4, BSG, CCT8, RAN
GO:0005975	carbohydrate metabolic process	15	7.8534	9.15591e-09	7.69993	1.43239e-06	CHID1, GPI, MANBA, MDH1, HEXB, GAA, HEXA, MPI, AKR1B1, LDHB, LDHA, GANAB, GLB1, MAN2B1, SIAE
GO:0032212	positive regulation of telomere maintenance via telomerase	8	4.18848	5.04929e-08	22.3298	7.1094e-06	CCT3, CCT6A, CCT2, TCP1, CCT8, CCT7, CCT5, CCT4
GO:0006096	glycolytic process	8	4.18848	7.91987e-08	21.0163	1.01374e-05	GPI, LDHA, TPI1, PGK1, ALDOC, ENO1, GAPDH, HK1
GO:1901998	toxin transport	8	4.18848	1.20605e-07	19.8487	1.4151e-05	CCT3, CCT2, HSPA5, TCP1, CCT8, CCT7, CCT5, CCT4
GO:0061621	canonical glycolysis	7	3.66492	3.36714e-07	24.0475	3.64687e-05	GPI, TPI1, PGK1, ALDOC, ENO1, GAPDH, HK1
GO:0006094	gluconeogenesis	8	4.18848	5.13555e-07	16.2398	5.1649e-05	GPI, TPI1, GOT1, MDH1, PGK1, ALDOC, ENO1, GAPDH
GO:0045454	cell redox homeostasis	9	4.71204	2.22366e-06	10.4399	0.000208728	PDIA3, PRDX5, PRDX4, QSOX1, P4HB, PDIA6, PDIA4, LTF, TXNDC5
GO:0001895	retina homeostasis	7	3.66492	4.93188e-06	15.6309	0.000434006	PIGR, TF, ALB, KRT1, ACTG1, SOD1, LTF
GO:0034975	protein folding in endoplasmic reticulum	5	2.6178	9.84475e-06	34.3535	0.000815377	PDIA3, HSPA5, CANX, CALR, HSP90B1
GO:0034976	response to endoplasmic reticulum stress	8	4.18848	1.98907e-05	9.52738	0.00155589	PDIA3, HYOU1, P4HB, EEF2, PDIA6, HSP90B1, PDIA4, TXNDC5
GO:0006898	receptor-mediated endocytosis	11	5.75916	4.53482e-05	5.28232	0.00336054	LGALS3BP, CAP1, HPX, HSP90AA1, ALB, CLTC, APOA1, HYOU1, CD14, CALR, HSP90B1
GO:0010951	negative regulation of endopeptidase activity	9	4.71204	6.27119e-05	6.64357	0.00441492	C3, SERPINA1, FETUB, SERPING1, PEBP1, A2M, KNG1, AGT, SERPINB6
GO:0006687	glycosphingolipid metabolic process	6	3.14136	0.000138208	11.9092	0.0092665	ARSA, ASAH1, GLB1, HEXB, HEXA, PSAP
CELLULAR COMPONENTS
GO:0070062	extracellular exosome	168	87.9581	2.46765e-110	5.70241	7.4523e-108	FCGBP, MPI, PEBP1, PARK7, ENO1, CLU, ACTG1, CNDP2, NPEPPS, PCMT1, LAMP1, BSG, CAPN5, FAM3C, PTGDS, GGT1, PRKACA, PDIA3, SH3GLB1, CHID1, RAB2A, ARSA, KRT2, ENTPD5, KRT1, ANXA11, ADAM10, RNASE4, ACTN4, PGD, PDIA6, EEF1A1, BTD, SYPL1, CMPK1, ERP29, FETUB, SERPING1, PPIB, PPIA, CFB, VCP, TMED10, CUL3, AK1, GNS, GLG1, KNG1, HSP90B1, C3, LDHB, HPX, SDCBP, LDHA, PRDX5, PRDX4, CYB5R3, PSAP, ESD, PGK1, AP…
GO:0042470	melanosome	33	17.2775	2.80631e-39	31.1747	4.23752e-37	YWHAE, RAB1A, TMED10, AHCY, CLTC, HSP90B1, SDCBP, GANAB, LAMP1, BSG, STOM, CTSD, CCT4, CTSB, RAB2A, PDIA3, HSPA8, HSP90AA1, PDCD6IP, HSPA5, ANXA2, GGH, ANXA11, PDIA6, YWHAZ, PDIA4, SYPL1, CANX, ATP6V1B2, ERP29, P4HB, PPIB, RAN
GO:0005615	extracellular space	72	37.6963	2.84226e-32	5.10006	2.86121e-30	LGALS3BP, GPI, PIGR, SERPINA1, HEXB, AKR1B1, ENO1, CLU, CTSS, ACTG1, CA2, CTSH, QSOX1, PTGDS, GGT1, CTSD, SIL1, CTSB, CHID1, ARSA, TPI1, ANXA2, KRT2, RNASET2, KRT1, APOA1, ACTN4, YWHAZ, SERPINB6, EEF1A1, BTD, SERPING1, SPACA3, FETUB, MFGE8, PPIA, CFB, LTF, ASAH1, KNG1, CST3, C3, HPX, SDCBP, PRDX5, PRDX4, CREG1, PSAP, STOM, IGFBP7, APOD, CD14, SIAE, HSPA8, ACE, GSN, MDH1, GGH, KRT10, CP, AGT, SOD1…
GO:0043209	myelin sheath	26	13.6126	4.86023e-23	16.3207	3.66947e-21	NAPA, GPI, VCP, GDI2, CLTC, ACTG1, LDHB, CA2, CCT5, CCT3, PDIA3, CCT2, HSPA8, HSP90AA1, PDCD6IP, MDH1, HSPA5, NME2, HSPA2, SOD1, EHD1, ALB, TCP1, CANX, ATP6V1B2, TKT
GO:0043202	lysosomal lumen	18	9.42408	1.6317e-17	20.2052	9.85546e-16	HSPA8, ARSA, ASAH1, HSP90AA1, MANBA, HEXB, GAA, FUCA1, RNASET2, HEXA, GNS, CTSS, TCN2, GLB1, PSAP, MAN2B1, CTSD, TXNDC5
GO:0072562	blood microparticle	21	10.9948	1.14813e-16	13.1821	5.77893e-15	LGALS3BP, HSPA8, GSN, KRT1, APOA1, HSPA2, CLU, CP, YWHAZ, KNG1, AGT, ACTG1, C3, SDCBP, HPX, TF, ALB, SERPING1, STOM, A2M, CFB
GO:0005829	cytosol	84	43.9791	3.36004e-16	2.41772	1.44962e-14	YWHAE, GPI, ARF4, CLTC, GDI2, MPI, PEBP1, AKR1B1, PARK7, ENO1, CLU, HK1, CNDP2, ACTG1, NPEPPS, PCMT1, IMPA1, LAMP1, YWHAQ, CA2, ACP5, CTSH, PRKACA, CCT3, CCT2, USP7, HSP90AA1, PDCD6IP, TPI1, ANXA2, NME2, APOA1, PGD, YWHAZ, SERPINB6, EEF1G, EEF1A1, PRKAR1A, TCP1, ATP6V1B2, CMPK1, PGP, ALDOC, TKT, GAPDH, PPIA, NAPA, RAB1A, VCP, AHCY, CUL3, HSPA4L, AK1, HSP90B1, LDHB, SDCBP, PRDX5, LDHA, PRDX4, PGK1…
GO:0005764	lysosome	23	12.0419	2.26174e-15	9.71023	8.53806e-14	CHID1, ARSA, ASAH1, ACE, USP5, GOT1, GAA, RNASET2, GGH, GNS, CTSS, SOD1, CST3, RAB14, LAMP1, NPC2, PSAP, CTSH, SPACA3, ACP5, SIAE, CTSD, CTSB
GO:0005925	focal adhesion	28	14.6597	6.677e-15	6.83269	2.2405e-13	YWHAE, GDI2, CLTC, ACTG1, HSP90B1, SDCBP, YWHAQ, CAPN5, BSG, PDIA3, CAP1, HSPA8, PDCD6IP, GSN, MME, HSPA5, NME2, ADAM10, ACTN4, YWHAZ, RAB10, CD9, HYOU1, P4HB, CALR, PPIB, PPIA, CD44
GO:0016020	membrane	64	33.5079	1.67054e-14	2.77567	5.04503e-13	YWHAE, LGALS3BP, GPI, ARF4, HEXB, HEXA, CLTC, GDI2, ENO1, IPO5, ACTG1, LAMP1, YWHAQ, BSG, PRKACA, SH3GLB1, CHID1, HSP90AA1, PDCD6IP, ANXA2, KRT2, GAA, KRT1, ANXA11, ADAM10, EEF1G, EEF1A1, PRKAR1A, CANX, ERP29, MFGE8, PPIB, GAPDH, PPIA, NAPA, RPN2, CUL3, GLG1, HSP90B1, LDHB, SDCBP, GANAB, NT5E, LDHA, CAND1, CYB5R3, PGK1, STOM, HSPA8, SLC16A1, ACE, HSPA5, KRT10, HSPA2, EEF2, EHD1, SCCPDH, LRG1, DNA…
GO:0031012	extracellular matrix	24	12.5654	6.52119e-14	7.73624	1.79036e-12	LGALS3BP, CCT2, HSPA8, ARF4, HSP90AA1, HSPA5, ANXA2, KRT1, CLTC, EEF2, CLU, ACTG1, HSP90B1, SOD1, CCT6A, GANAB, CANX, IGFBP7, P4HB, CALR, MFGE8, GAPDH, CTSD, RAN
GO:0005788	endoplasmic reticulum lumen	20	10.4712	1.46998e-13	9.93892	3.69946e-12	PDIA3, ARSA, SERPINA1, HSPA5, PRKCSH, RNASET2, APOA1, PDIA6, PDIA4, HSP90B1, GANAB, ESD, CANX, ERP29, HYOU1, P4HB, CALR, PPIB, SIL1, TXNDC5
GO:0005832	chaperonin-containing T-complex	8	4.18848	4.24017e-13	84.8121	9.85024e-12	CCT3, CCT6A, CCT2, TCP1, CCT8, CCT7, CCT5, CCT4
GO:0002199	zona pellucida receptor complex	7	3.66492	9.71287e-11	74.2106	2.0952e-09	CCT3, CCT2, TCP1, CCT8, CCT7, CCT5, CCT4
GO:0005576	extracellular region	47	24.6073	1.84464e-10	2.78537	3.71387e-09	LGALS3BP, SERPINA1, CLU, CTSS, KNG1, HSP90B1, C3, CST3, HPX, PSAP, QSOX1, APOD, IGFBP7, FAM3C, CD14, A2M, PTGDS, CTSD, CTSB, HSP90AA1, ACE, GSN, RNASET2, APOA1, RNASE4, ACTN4, CP, AGT, SOD1, ACR, TF, LRG1, BTD, TCN2, ALB, LCN2, SERPING1, SPACA3, FETUB, HYOU1, P4HB, CALR, MFGE8, CALM1, PPIA, CFB, LTF
GO:0005913	cell-cell adherens junction	20	10.4712	1.29075e-09	5.90796	2.43629e-08	YWHAE, SH3GLB1, RAB1A, HSPA8, HSPA5, ANXA2, ENO1, PARK7, EEF2, YWHAZ, RAB10, EEF1G, EHD1, SDCBP, PCMT1, LDHA, GLOD4, BSG, CCT8, RAN
GO:0048471	perinuclear region of cytoplasm	25	13.089	3.33693e-08	3.84113	5.92796e-07	VCP, AKR1B1, PARK7, CLU, HSP90B1, CST3, PRDX5, LAMP1, STOM, APOD, PTGDS, CTSB, HSP90AA1, ANXA2, SORT1, NME2, ACTN4, EHD1, TF, RAB14, GLB1, CALR, PPIB, PAM, GAPDH
GO:0005783	endoplasmic reticulum	29	15.1832	3.78367e-08	3.34178	6.34815e-07	VCP, SERPINA1, TMED10, RPN2, PRKCSH, DBI, PARK7, CLU, HSP90B1, CST3, CYB5R3, STOM, APOD, SIL1, TXNDC5, PDIA3, HSPA5, ENTPD5, PDIA6, EEF1G, NPC2, ALB, CANX, ERP29, HYOU1, P4HB, CALR, PPIB, DNASE1L1
GO:0034663	endoplasmic reticulum chaperone complex	6	3.14136	5.13165e-08	52.0438	8.15662e-07	HSPA5, HYOU1, P4HB, PPIB, PDIA6, HSP90B1
GO:0005790	smooth endoplasmic reticulum	7	3.66492	2.29685e-07	25.6883	3.46825e-06	PRDX4, HSPA5, CANX, ERP29, HYOU1, CALR, PPIB
GO:0071682	endocytic vesicle lumen	6	3.14136	4.65023e-07	35.7801	6.68747e-06	HPX, HSP90AA1, APOA1, HYOU1, CALR, HSP90B1
GO:0005794	Golgi apparatus	27	14.1361	1.11072e-06	2.98513	1.52471e-05	RAB1A, ARF4, SERPINA1, TMED10, CUL3, GDI2, DBI, CLU, GLG1, IPO5, GANAB, CAND1, QSOX1, FAM3C, CD14, PTGDS, RAB2A, SORT1, KRT2, ADAM10, RAB10, RAB14, GLB1, ALB, TCP1, CALR, CD44
GO:0031093	platelet alpha granule lumen	8	4.18848	1.59377e-06	13.8783	2.09269e-05	SERPINA1, ALB, SERPING1, QSOX1, ACTN4, A2M, CLU, KNG1
GO:0044297	cell body	8	4.18848	4.05045e-06	12.116	5.09682e-05	CCT3, CCT2, TCP1, PARK7, CCT8, CCT7, CCT5, CCT4
GO:0005623	cell	9	4.71204	9.88757e-06	8.58723	0.000119442	PDIA3, PRDX4, LCN2, QSOX1, P4HB, CP, PDIA4, HK1, TXNDC5
GO:0045121	membrane raft	12	6.28272	1.10456e-05	5.55807	0.000128299	SDCBP, LDHB, ANXA2, BSG, PGK1, STOM, CD14, PARK7, EEF2, CTSD, HK1, PROM2
GO:1903561	extracellular vesicle	7	3.66492	1.28792e-05	13.3579	0.000144056	SDCBP, PCMT1, PDCD6IP, CLTC, CD9, APOA1, MFGE8
GO:0009986	cell surface	19	9.94764	1.55754e-05	3.34476	0.000167992	PDIA3, HSP90AA1, HSPA5, ANXA2, SORT1, ADAM10, APOA1, HSPA2, CLU, PDIA4, TF, NT5E, CAPN5, ERP29, CALR, PAM, CD44, PROM2, LTF
GO:0001669	acrosomal vesicle	7	3.66492	0.000215388	8.14506	0.00224301	ACR, ARSA, HEXB, TCP1, SPACA3, CALR, PRKACA
GO:0031982	vesicle	8	4.18848	0.000391902	5.96335	0.00394514	CST3, TF, ANXA2, GDI2, STOM, CALM1, TKT, GAPDH
GO:0005765	lysosomal membrane	11	5.75916	0.000621217	3.83047	0.00588935	RAB2A, HSPA8, RAB14, LAMP1, ANXA2, SORT1, GAA, PSAP, ATP6V1B2, UBA1, CP
GO:0005811	lipid particle	6	3.14136	0.000624037	8.67396	0.00588935	EHD1, VCP, SCCPDH, CYB5R3, ANXA2, GAPDH
GO:0005739	mitochondrion	28	14.6597	0.000659524	2.0072	0.00603565	YWHAE, CLTC, PARK7, CLU, HK1, LDHB, PRDX5, PRDX4, CYB5R3, YWHAQ, PSAP, BSG, STOM, CCT7, PRKACA, CTSB, SH3GLB1, SLC16A1, MDH1, HSPA5, GOT1, HSPA2, YWHAZ, SOD1, SCCPDH, GLOD4, UBA1, ALDOC
MOLECULAR FUNCTIONS
GO:0051082	unfolded protein binding	20	10.4712	1.1745e-17	16.2395	5.28527e-15	CCT3, CCT2, HSPA8, HSP90AA1, HSPA5, HSPA2, NAP1L4, HSP90B1, CCT6A, TCP1, CANX, DNAJA2, CCT8, CALR, PPIB, CCT7, PPIA, SIL1, CCT5, CCT4
GO:0098641	cadherin binding involved in cell-cell adhesion	20	10.4712	6.20368e-10	6.15982	1.39583e-07	YWHAE, SH3GLB1, RAB1A, HSPA8, HSPA5, ANXA2, ENO1, PARK7, EEF2, YWHAZ, RAB10, EEF1G, EHD1, SDCBP, PCMT1, LDHA, GLOD4, BSG, CCT8, RAN
GO:0003756	protein disulfide isomerase activity	7	3.66492	1.13318e-07	28.4192	1.69977e-05	PDIA3, ERP29, QSOX1, P4HB, PDIA6, PDIA4, TXNDC5
GO:0031625	ubiquitin protein ligase binding	16	8.37696	7.95553e-07	4.97937	7.53657e-05	YWHAE, GPI, CCT2, HSPA8, USP7, VCP, TPI1, HSPA5, CUL3, CLU, YWHAZ, ACTG1, PRKAR1A, TCP1, CALR, PRKACA
GO:0004553	hydrolase activity, hydrolyzing O-glycosyl compounds	7	3.66492	8.37396e-07	20.8407	7.53657e-05	CHID1, GANAB, MANBA, GLB1, HEXB, GAA, HEXA
GO:0051087	chaperone binding	9	4.71204	3.27587e-06	9.92416	0.000245691	HSPA5, ALB, DNAJA2, ERP29, HYOU1, CALR, CLU, CP, SOD1
GO:0005515	protein binding	128	67.0157	1.03645e-05	1.30138	0.000666288	FCGBP, PEBP1, PARK7, ENO1, CLU, IPO5, ACTG1, PCMT1, LAMP1, BSG, FAM3C, PTGDS, GGT1, PRKACA, SIL1, PDIA3, SH3GLB1, CHID1, RAB2A, ARSA, USP7, USP5, KRT2, ENTPD5, KRT1, ANXA11, ADAM10, ACTN4, PDIA6, PDIA4, EEF1A1, PRKAR1A, SERPING1, PPIB, PPIA, ROPN1, VCP, TMED10, RPN2, CUL3, GNS, KNG1, HSP90B1, C3, LDHB, HPX, SDCBP, LDHA, PRDX4, PSAP, ESD, PGK1, APOD, IGFBP7, CD14, A2M, TXNDC5, HSPA8, HSPA5, DSTN, …
GO:0044822	poly(A) RNA binding	30	15.7068	2.06637e-05	2.37336	0.00116233	YWHAE, VCP, GDI2, CLTC, PEBP1, ENO1, IPO5, GANAB, CCT4, CCT3, PDIA3, HSPA8, HSP90AA1, ANXA2, ANXA11, ACTN4, EEF2, YWHAZ, PDIA4, NAP1L4, CCT6A, EEF1A1, TCP1, CANX, UBA1, P4HB, CALR, PPIB, PPIA, RAN
GO:0004197	cysteine-type endopeptidase activity	7	3.66492	5.88166e-05	10.2495	0.00272262	PDIA3, USP7, USP5, CTSH, CTSD, CTSS, CTSB
GO:0051287	NAD binding	6	3.14136	6.05028e-05	14.1028	0.00272262	LDHB, LDHA, CYB5R3, AHCY, MDH1, GAPDH
GO:0019899	enzyme binding	14	7.32984	9.44518e-05	3.75509	0.00356451	YWHAE, GSTM3, HSPA8, HSPA5, SORT1, NME2, PEBP1, APOA1, HSPA2, PARK7, LAMP1, NPC2, P4HB, A2M
GO:0042802	identical protein binding	22	11.5183	9.50537e-05	2.62348	0.00356451	SH3GLB1, GSTM3, VCP, HSP90AA1, SERPINA1, AHCY, GOT1, APOA1, PARK7, YWHAZ, ACTG1, SOD1, CST3, LDHB, SDCBP, LDHA, IMPA1, ESD, ALB, CCT7, GAPDH, ROPN1

## Sheet: Spermatozoa
GO ID	Term	Count	%	PValue	Fold Enrichment	FDR	Genes
BIOLOGICAL PROCESS
GO:0006099	tricarboxylic acid cycle	19	5.68862	4.08783e-25	37.2937	4.68057e-22	FH, PDHA1, MDH1, MDH2, IDH2, DLST, SDHC, PDHB, SDHA, SDHB, CS, SUCLA2, OGDH, IDH3B, SUCLG1, DLAT, ACO2, DLD, IDH3A
GO:0006120	mitochondrial electron transport, NADH to ubiquinone	20	5.98802	2.67784e-21	23.2335	1.53306e-18	NDUFA9, NDUFB9, NDUFA8, NDUFB6, NDUFB10, NDUFA11, NDUFA5, NDUFB5, NDUFA12, NDUFB4, NDUFA10, NDUFB3, NDUFS8, NDUFS5, NDUFS3, NDUFS2, NDUFS1, DLD, NDUFV1, ND5
GO:0032981	mitochondrial respiratory chain complex I assembly	21	6.28743	2.53923e-20	18.974	9.69139e-18	NDUFA9, NDUFB9, NDUFA8, NDUFB6, NDUFB10, NDUFA11, NDUFA5, NDUFB5, NDUFA12, NDUFB4, NDUFA10, NDUFB3, ACAD9, NDUFS8, AIFM1, NDUFS5, NDUFS3, NDUFS2, NDUFS1, NDUFV1, ND5
GO:0007339	binding of sperm to zona pellucida	16	4.79042	7.23661e-18	26.0215	2.07148e-15	CCT3, CCT2, ARSA, HSPA1L, ZAN, PRSS37, ZPBP, ACR, TCP1, ZPBP2, CCT8, CCT7, SPA17, CCT5, SPAM1, CCT4
GO:0006754	ATP biosynthetic process	14	4.19162	5.77486e-16	27.4796	1.32244e-13	ATP5A1, ATP6, ATP5C1, ATP5I, ATP5H, ATP5F1, GBAS, ATP5O, ATP5L, ATP5J2, ATP5B, PKM, ALDOA, SLC25A13
GO:1904871	positive regulation of protein localization to Cajal body	8	2.39521	3.70292e-12	56.922	7.0664e-10	CCT3, CCT6A, CCT2, TCP1, CCT8, CCT7, CCT5, CCT4
GO:0006094	gluconeogenesis	13	3.89222	8.48792e-12	16.8179	1.38838e-09	GOT1, MDH1, MDH2, PGAM1, GOT2, ENO1, GPD2, ALDOC, ALDOA, SLC25A12, GAPDH, SLC25A11, SLC25A13
GO:0042776	mitochondrial ATP synthesis coupled proton transport	10	2.99401	3.34551e-11	27.1057	4.78827e-09	ATP5B, ATP5A1, ATP6, ATP5C1, ATP5I, ATP5H, ATP5F1, ATP5O, ATP5L, ATP5J2
GO:1904874	positive regulation of telomerase RNA localization to Cajal body	9	2.69461	4.64659e-11	34.1532	5.9115e-09	CCT3, CCT6A, CCT2, TCP1, RUVBL1, CCT8, CCT7, CCT5, CCT4
GO:0006457	protein folding	20	5.98802	4.04475e-10	6.32467	4.63124e-08	CCT3, PDIA3, HSPA9, CCT2, HSP90AA1, CSNK2A1, HSPA4L, DNAJB13, HSP90B1, CCT6A, BAG5, DNAJA4, TCP1, CSNK2B, DNAJA2, CCT8, CCT7, PPIA, CCT5, CCT4
GO:0006090	pyruvate metabolic process	9	2.69461	2.07535e-09	23.2863	2.09974e-07	LDHB, LDHA, SLC16A1, PDHA1, BSG, DLAT, PDHB, DLD, LDHAL6B
GO:1904851	positive regulation of establishment of protein localization to telomere	7	2.09581	2.2006e-09	44.2727	2.09974e-07	CCT6A, CCT2, TCP1, CCT8, CCT7, CCT5, CCT4
GO:0006734	NADH metabolic process	6	1.79641	3.24568e-08	48.7903	2.85869e-06	VCP, MDH1, MDH2, OGDH, IDH3B, GPD1L
GO:0015986	ATP synthesis coupled proton transport	8	2.39521	6.39402e-08	20.6989	5.22939e-06	ATP5B, ATP5A1, ATP6, ATP5C1, ATP5H, ATP5F1, ATP5O, ATP5L
GO:0050821	protein stabilization	15	4.49102	1.17208e-07	6.27817	8.94687e-06	CCT3, CCT2, USP7, HSP90AA1, PHB, PHB2, HSPD1, CCT6A, LAMP1, TCP1, CCT8, CCT7, GAPDH, CCT5, CCT4
GO:0003341	cilium movement	8	2.39521	3.08845e-07	16.8658	2.21017e-05	DNAH1, DNAI2, DNAH7, ARMC4, HYDIN, RSPH9, CCDC151, CCDC40
GO:0060285	cilium-dependent cell motility	6	1.79641	6.73997e-07	31.0484	4.53957e-05	DNAH3, DNAH1, DNAH2, DNAH17, DNAH7, DNAH8
GO:0032212	positive regulation of telomere maintenance via telomerase	8	2.39521	1.08597e-06	14.2305	6.90796e-05	CCT3, CCT6A, CCT2, TCP1, CCT8, CCT7, CCT5, CCT4
GO:0006096	glycolytic process	8	2.39521	1.6844e-06	13.3934	0.000101507	LDHA, PGAM1, OGDH, ALDOC, ENO1, ALDOA, GAPDH, HK1
GO:0003351	epithelial cilium movement	6	1.79641	1.8242e-06	26.2717	0.000104436	DNAH1, CABYR, ROPN1L, NME5, SPA17, CCDC40
GO:1901998	toxin transport	8	2.39521	2.53652e-06	12.6493	0.000138301	CCT3, CCT2, HSPA5, TCP1, CCT8, CCT7, CCT5, CCT4
GO:0042026	protein refolding	6	1.79641	4.1356e-06	22.7688	0.000215239	HSP90AA1, HSPA1L, DNAJA4, DNAJA2, HSPA2, HSPD1
GO:0061621	canonical glycolysis	7	2.09581	4.69206e-06	15.3252	0.000233583	PKM, PGAM1, ALDOC, ENO1, ALDOA, GAPDH, HK1
GO:0055114	oxidation-reduction process	28	8.38323	5.79915e-06	2.69226	0.000276668	NDUFA10, AKR1B1, HSD17B10, IL4I1, LDHB, PRDX5, LDHA, FTMT, AIFM1, FTH1, CYB5B, PDIA3, NDUFA8, GSTO2, GPX4, TXNRD1, SDHC, SDHA, SOD2, GFER, SOD1, ALDH4A1, ALDH6A1, SCCPDH, GPD2, CHDH, GPD1L, LDHAL6B
GO:0007286	spermatid development	10	2.99401	7.7807e-06	7.39247	0.000356356	PACRG, DPY19L2, NUP210L, CAPZA3, SPAG6, ODF2, ALMS1, FSCN3, HSPA2, NME5
GO:0006103	2-oxoglutarate metabolic process	6	1.79641	1.13009e-05	18.974	0.000497674	GOT1, GOT2, IDH2, OGDH, IDH3B, DLD
GO:0022904	respiratory electron transport chain	6	1.79641	1.98696e-05	17.0766	0.000842619	NDUFA5, ETFDH, ETFA, SDHA, SOD2, SDHB
GO:0010510	regulation of acetyl-CoA biosynthetic process from pyruvate	5	1.49701	4.07929e-05	23.7175	0.00166814	PDHA1, PDK3, DLAT, PDHB, DLD
GO:0007283	spermatogenesis	20	5.98802	5.17186e-05	2.95699	0.00204199	ACE, ODF1, ODF3, SPAG4, HSPA2, SPATA20, NME5, SUN5, OAZ3, SOD1, ADAM29, TBC1D21, SPATA24, RUVBL1, CCIN, TSSK4, CYLC2, SPA17, SPATA19, ACSBG2
GO:0005975	carbohydrate metabolic process	13	3.89222	5.81992e-05	4.2528	0.00222127	MDH1, MDH2, IDH2, AKR1B1, SLC2A3, CS, LDHB, LDHA, ALDH2, GPD1L, SPAM1, LDHAL6B, IDH3A
GO:0007338	single fertilization	8	2.39521	7.34975e-05	7.71824	0.00271467	ACR, RNASE10, IZUMO1, MFGE8, AKAP4, SPA17, AKAP3, DNALI1
GO:0046487	glyoxylate metabolic process	6	1.79641	7.73455e-05	13.1359	0.00276752	PDHA1, OGDH, DLST, DLAT, PDHB, DLD
GO:0061732	mitochondrial acetyl-CoA biosynthetic process from pyruvate	4	1.1976	0.00010218	37.948	0.00354532	PDHA1, MPC2, PDHB, DLD
GO:0006086	acetyl-CoA biosynthetic process from pyruvate	4	1.1976	0.000176496	32.5269	0.00577393	PDHA1, DLAT, PDHB, DLD
GO:0022900	electron transport chain	4	1.1976	0.000176496	32.5269	0.00577393	NDUFB3, ETFDH, COX2, SDHA
GO:0033539	fatty acid beta-oxidation using acyl-CoA dehydrogenase	5	1.49701	0.000232086	15.8117	0.00738161	ACAD9, ETFDH, ETFA, ACADS, ACADSB
GO:0009083	branched-chain amino acid catabolic process	5	1.49701	0.000289944	14.9795	0.00897258	ALDH6A1, ACADSB, HSD17B10, DLD, HIBCH
CELLULAR COMPONENTS
GO:0005739	mitochondrion	122	36.5269	1.58863e-55	5.18764	4.73413e-53	MTCH2, NDUFA11, ATP5C1, PHB2, PPP1CC, MPC2, FTH1, BSG, PDK3, HADH, GLUL, SDHC, KRT5, SDHA, CPT1B, SDHB, VDAC3, TFAM, VDAC2, SUCLG1, VDAC1, ND5, ATP6V1A, ATP6, HTRA2, ATP5I, PHB, ATP5H, ATP5O, ATP5L, LDHB, ATP5B, PRDX5, BAG5, PITRM1, COX2, HSPA9, PDHA1, HSPA5, GOT1, IDH2, GOT2, DNAJC11, HSPA2, GBAS, ACADSB, BRI3BP, CS, ALDH6A1, SCCPDH, OGDH, UBA1, ACO2, LDHAL6B, SLC25A3, CLTC, ETFA, HK1, AIFM1, ID…
GO:0043209	myelin sheath	48	14.3713	1.04458e-45	17.8725	1.55643e-43	ATP6V1A, SLC25A3, VCP, NDUFA10, ATP5A1, CLTC, DLST, ATP5C1, PHB, HSPD1, LDHB, ATP5B, DLAT, GLUL, CCT5, IDH3A, CCT3, PDIA3, HSPA9, CCT2, HSP90AA1, PDHA1, MDH1, HSPA5, MDH2, PGAM1, GOT2, IMMT, HSPA2, ATP5F1, TUBB4B, SEPT4, SDHA, SOD2, SOD1, PKM, SUCLA2, ALB, TCP1, NDUFS3, VDAC2, NDUFS1, VDAC1, ACO2, SLC25A12, TKT, DLD, SLC25A4
GO:0005743	mitochondrial inner membrane	64	19.1617	4.07895e-39	8.21352	4.05176e-37	SLC25A3, MTCH2, NDUFA11, NDUFA12, NDUFA10, ATP5C1, SQRDL, PHB2, AIFM1, MPC2, SLC25A40, HADH, ACAD9, SDHC, ATP5F1, SDHA, SDHB, ATP5J2, HADHB, HADHA, COX7A2L, GPD2, CHDH, NDUFS5, VDAC2, SUCLG1, VDAC1, SLC25A12, SLC25A4, SLC25A11, ND5, SLC25A6, SLC25A13, NDUFB9, NDUFB6, NDUFB10, NDUFB5, NDUFB4, ATP6, NDUFB3, ATP5A1, ETFDH, ATP5I, ATP5H, PHB, ATP5O, HSPD1, ATP5L, ATP5B, SAMM50, COX2, SLC25A20, NDUFV1…
GO:0070062	extracellular exosome	137	41.018	1.25641e-31	2.75834	9.36026e-30	MTCH2, UBE2D3, ATP5C1, ENO1, PHB2, LAMP1, FTH1, RUVBL1, BSG, TEKT3, BANF1, GLUL, KRT6A, PDIA3, RAB2A, ARSA, KRT2, KRT1, KRT5, SDHB, ATP5J2, EEF1A1, SYPL1, TBC1D21, CSNK2B, VDAC3, VDAC2, SUCLG1, VDAC1, PPIA, PLPP1, ATP6V1A, VCP, SAR1A, NDUFB10, MGST3, ATP6, AK1, COX7A2, PHB, ATP5H, ATP5O, HSP90B1, ATP5L, LDHB, ATP5B, LDHA, PRDX5, PRKAR2A, COX2, HSPA9, GSTM3, ACE, HSPA5, GOT1, IDH2, GOT2, DNAJC11, …
GO:0005759	mitochondrial matrix	49	14.6707	2.51583e-30	8.48079	1.49944e-28	NDUFA10, ATP5C1, ETFA, ALDH2, IDH3B, PDK3, DLAT, HADH, ACADS, HIBCH, IDH3A, ATP5F1, NDUFS8, NDUFS3, TFAM, NDUFS2, SUCLG1, NDUFS1, DLD, FH, OAT, ATP5A1, ETFDH, DLST, PDHB, HSD17B10, HSPD1, ATP5B, NFS1, PRDX5, PITRM1, OXCT1, NDUFA9, PDHA1, HSPA1L, MDH2, IDH2, GOT2, SOD2, ACADSB, SOD1, CS, ALDH4A1, ALDH6A1, SUCLA2, OGDH, ACO2, SSBP1, LDHAL6B
GO:0005747	mitochondrial respiratory chain complex I	19	5.68862	1.13472e-19	21.9455	5.63575e-18	NDUFA9, NDUFB9, NDUFA8, NDUFB6, NDUFB10, NDUFA11, NDUFA5, NDUFB5, NDUFA12, NDUFB4, NDUFA10, NDUFB3, NDUFS8, NDUFS5, NDUFS3, NDUFS2, NDUFS1, NDUFV1, ND5
GO:0002199	zona pellucida receptor complex	9	2.69461	7.52893e-14	56.5963	3.20517e-12	CCT3, CCT2, HSPA1L, ZPBP2, TCP1, CCT8, CCT7, CCT5, CCT4
GO:0005874	microtubule	28	8.38323	9.43614e-12	5.09548	3.51496e-10	DNAH3, DNAH1, DNAH2, DNAH7, DNAH8, TEKT1, TEKT2, TEKT3, TEKT4, CCT8, CCT7, CFAP20, CCT5, CCT4, CCT3, CCT2, DNAH12, DNAI2, DNAH10, DNAH17, ODF2, SPAG6, TUBB, TUBB4B, DYNLL2, CCT6A, TCP1, DYNLRB2
GO:0005832	chaperonin-containing T-complex	8	2.39521	1.72198e-11	50.3078	5.70165e-10	CCT3, CCT6A, CCT2, TCP1, CCT8, CCT7, CCT5, CCT4
GO:0005753	mitochondrial proton-transporting ATP synthase complex	10	2.99401	3.56283e-11	26.9506	1.06172e-09	ATP5B, ATP5A1, ATP6, ATP5C1, ATP5I, ATP5H, ATP5F1, ATP5O, ATP5L, ATP5J2
GO:0005858	axonemal dynein complex	8	2.39521	5.6534e-11	45.277	1.53156e-09	DNAH3, DNAH1, DNAI2, DNAH2, DNAH17, DNAH7, DNAH8, DNALI1
GO:0031012	extracellular matrix	25	7.48503	5.67329e-10	4.78009	1.40887e-08	ARF4, RPN1, ATP5A1, CLTC, ATP5O, HSPD1, HSP90B1, ATP5B, RAB8A, HSPA9, CCT2, HSP90AA1, HSPA5, TUBB, KRT1, TUBB4B, EEF2, SOD1, CCT6A, HADHA, PKM, MFGE8, GAPDH, RAN, SLC25A6
GO:0031514	motile cilium	13	3.89222	8.22457e-09	9.68094	1.88532e-07	SPAG6, ACTL7A, SPAG4, RSPH9, AKAP4, CABYR, ALMS1, TEKT2, ROPN1L, TEKT4, SLC25A31, SAXO1, SPA17
GO:0036126	sperm flagellum	8	2.39521	4.63606e-08	21.5605	9.86819e-07	DNAH1, DNAI2, DNAJB13, TEKT3, TEKT5, NME5, SAXO1, AK8
GO:0030286	dynein complex	8	2.39521	6.69729e-08	20.5805	1.33053e-06	DNAH12, DNAH1, DNAH2, DNAH10, DNAH17, DNAH8, DYNLRB2, DYNLL2
GO:0044297	cell body	11	3.29341	1.39788e-07	9.88189	2.60354e-06	CCT3, CCT2, PACRG, HSPA1L, TUBB, ZPBP2, TCP1, CCT8, CCT7, CCT5, CCT4
GO:0042470	melanosome	13	3.89222	2.13319e-07	7.28467	3.73936e-06	RAB2A, PDIA3, HSP90AA1, HSPA5, RPN1, CLTC, YWHAZ, HSP90B1, SYPL1, LAMP1, BSG, RAN, CCT4
GO:0016020	membrane	72	21.5569	2.43876e-07	1.85224	4.0375e-06	ARF4, SLC25A3, MTCH2, NUP188, NDUFA12, ZAN, CLTC, ATP5C1, ENO1, PHB2, IPO4, IPO5, CAPZB, LAMP1, RUVBL1, BSG, SPA17, KRT6A, HSP90AA1, KRT2, PGAM1, KRT1, ANXA5, SDHC, KRT5, ATP5F1, SDHA, DYNLL2, EEF1G, EEF1A1, NDUFS8, PRKAR1A, NDUFS1, VDAC1, MFGE8, ALDOA, GAPDH, ACSBG2, PPIA, PLPP1, NUP205, ATL3, MGST3, RPN1, ATP5A1, HTRA2, DLST, PHB, HSPD1, HSP90B1, LDHB, ATP5B, LDHA, BAG5, PRKAR2A, COX2, CYB5B, S…
GO:0005741	mitochondrial outer membrane	15	4.49102	3.99686e-07	5.69761	6.26875e-06	CYB5B, MTCH2, MTX2, BRI3BP, PHB2, CPT1B, HK1, HADHB, PPP1CC, SAMM50, VDAC3, VDAC2, VDAC1, SPATA18, SPATA19
GO:0042645	mitochondrial nucleoid	9	2.69461	1.03821e-06	11.3193	1.54694e-05	HSPA9, HADHB, HADHA, ATP5B, VDAC2, TFAM, VDAC1, SSBP1, SOD2
GO:0005929	cilium	14	4.19162	2.79647e-06	5.24734	3.96832e-05	DNAH12, DNAH10, DNAH7, RAB10, PKM, TEKT1, CFAP58, CCT8, SPA17, DLD, CCDC151, CFAP20, RAB8A, CCDC40
GO:0035686	sperm fibrous sheath	5	1.49701	3.17144e-06	40.4259	4.29587e-05	GSTM3, CABYR, AKAP4, SPA17, AKAP3
GO:0005930	axoneme	10	2.99401	1.12906e-05	7.07453	0.000146287	DNAI2, SPAG6, ARMC4, EFHC1, DNAJB13, RSPH9, CCDC151, AK8, DNALI1, CCDC40
GO:0001669	acrosomal vesicle	10	2.99401	1.38352e-05	6.90198	0.000171787	ACR, ARSA, CAPZB, CAPZA3, TBC1D21, ZPBP2, TCP1, ACRBP, AKAP3, SPAM1
GO:0097228	sperm principal piece	6	1.79641	1.5601e-05	17.8725	0.000178812	CABYR, DNAH8, AKAP4, SPA17, AKAP3, HK1
GO:0002080	acrosomal membrane	6	1.79641	1.5601e-05	17.8725	0.000178812	IZUMO1, SPACA1, BSG, TEKT3, ACRBP, ZPBP
GO:0031966	mitochondrial membrane	10	2.99401	4.1753e-05	6.02088	0.000445143	NDUFA9, ATP5B, NDUFB6, NDUFS3, OGDH, ETFDH, HTRA2, SDHB, TMEM14C, CCDC90B
GO:0000276	mitochondrial proton-transporting ATP synthase complex, coupling factor F(o)	5	1.49701	4.18255e-05	23.5818	0.000445143	ATP5I, ATP5H, ATP5F1, ATP5L, ATP5J2
GO:0005829	cytosol	87	26.0479	7.91597e-05	1.48533	0.000813434	ARF4, UBE2D3, CLTC, AKR1B1, ENO1, OPLAH, HK1, PPP1CC, AIFM1, CAPZB, LAMP1, FTH1, BANF1, MAN2C1, GLUL, RAB8A, CCT3, CCT2, USP7, PACRG, HSP90AA1, CSNK2A1, GPX4, GSTO2, PGAM1, KRT5, DYNLL2, YWHAZ, EEF1G, EEF1A1, PSMA6, PKM, PRKAR1A, TCP1, CSNK2B, PGP, TFAM, SUCLG1, ALDOC, TKT, ALDOA, GAPDH, ACSBG2, PPIA, LYPLAL1, ATP6V1A, FH, VCP, HSPA4L, AK1, HTRA2, AK8, HSPD1, HSP90B1, OAZ3, LDHB, NFS1, PRDX5, LDH…
GO:0005634	nucleus	128	38.3234	9.0647e-05	1.33783	0.000900427	MTCH2, ENO1, ACRBP, PHB2, H1FNT, IPO5, PPP1CC, MPC2, FTH1, SPATA24, RUVBL1, TEKT1, TEKT2, TEKT3, BANF1, TEKT4, TEKT5, GLUL, KRT6A, PDIA3, RAB2A, USP7, CSNK2A1, KRT2, KRT1, KRT5, VRK3, ZPBP, ATP5J2, FNDC8, EEF1A1, ARMC4, CSNK2B, VDAC3, TFAM, VDAC2, VDAC1, TSSK4, PPIA, ROPN1, VCP, ACTL7A, HSPA4L, HTRA2, PHB, ATP5O, HSP90B1, OAZ3, ATP5B, LDHA, PRDX5, BAG5, FAM71D, FAM71B, GSTM3, PDHA1, ODF1, HSPA5, …
GO:0045254	pyruvate dehydrogenase complex	4	1.1976	0.000104103	37.7308	0.00100073	PDHA1, DLAT, PDHB, DLD
GO:0005856	cytoskeleton	19	5.68862	0.000110585	2.89846	0.00102982	CCT3, SEPT10, FAAH, ACTL7A, TUBB, KRT1, SPAG4, HTRA2, SEPT4, TUBB4B, AKAP4, ACTL9, CABYR, CAPZB, TBC1D21, ALDOC, FSCN3, ACTRT2, ACTRT3
GO:0001520	outer dense fiber	4	1.1976	0.000420345	25.1539	0.00379584	ODF1, ODF2, ODF3, AK1
GO:0044611	nuclear pore inner ring	3	0.898204	0.000917095	56.5963	0.00803807	NUP205, NUP188, NUP155
GO:0008137	NADH dehydrogenase (ubiquinone) activity	18	5.38922	1.49046e-18	21.8289	6.39408e-16	NDUFA9, NDUFB9, NDUFA8, NDUFB6, NDUFB10, NDUFA5, NDUFB5, NDUFA12, NDUFB4, NDUFA10, NDUFB3, NDUFS8, NDUFS5, NDUFS3, NDUFS2, NDUFS1, NDUFV1, ND5
MOLECULAR FUNCTION
GO:0051082	unfolded protein binding	22	6.58683	1.73577e-16	11.6421	3.72323e-14	CCT3, HSPA9, CCT2, HSP90AA1, HSPA1L, HSPA5, DNAJB13, HTRA2, HSPA2, TUBB4B, HSPD1, HSP90B1, CCT6A, DNAJA4, TCP1, DNAJA2, DNAJB8, CCT8, CCT7, PPIA, CCT5, CCT4
GO:0009055	electron carrier activity	18	5.38922	1.77169e-13	11.6421	2.53351e-11	NDUFA12, TXNRD1, ACAD9, ETFDH, AKR1B1, SDHC, ETFA, SDHA, ACADSB, SDHB, ALDH4A1, AIFM1, ALDH2, NDUFS3, IDH3B, NDUFS2, NDUFS1, ACADS
GO:0051287	NAD binding	12	3.59281	2.44495e-11	18.3822	2.62221e-09	HADHA, LDHB, LDHA, MDH1, IDH2, IDH3B, NDUFS2, GPD1L, NDUFV1, GAPDH, DLD, IDH3A
GO:0016887	ATPase activity	21	6.28743	4.92957e-11	6.67988	4.22957e-09	DNAH12, VCP, HSP90AA1, DNAH1, DNAH2, DNAH10, DNAH7, HSPA5, DNAH17, DNAH8, ATP5A1, ATP5C1, ATP5I, ATP5H, ATP5F1, ATP5O, HSPD1, ATP5L, ATP5J2, ATP5B, RUVBL1
GO:0022857	transmembrane transporter activity	11	3.29341	8.43999e-09	13.0676	6.03459e-07	ATP5B, ATP5A1, ATP6, ATP5C1, SLC2A3, ATP5I, ATP5H, ATP5F1, ATP5O, ATP5L, ATP5J2
GO:0050660	flavin adenine dinucleotide binding	11	3.29341	1.24053e-07	10.0049	7.60267e-06	AIFM1, TXNRD1, CHDH, ACAD9, ETFDH, ETFA, SDHA, ACADS, ACADSB, DLD, GFER
GO:0046933	proton-transporting ATP synthase activity, rotational mechanism	7	2.09581	2.52463e-07	23.969	1.35383e-05	ATP5B, ATP5A1, ATP5C1, ATP5H, ATP5F1, ATP5O, ATP5L
GO:0003777	microtubule motor activity	11	3.29341	1.05952e-06	8.00392	5.05039e-05	DNAH3, DNAH12, DNAH1, DNAI2, DNAH2, DNAH10, DNAH17, DNAH7, DNAH8, DYNLRB2, DNALI1
GO:0051087	chaperone binding	11	3.29341	1.19069e-06	7.90511	5.10804e-05	PACRG, BAG5, HSPA5, DNAJA4, ALB, DNAJA2, OGDH, DNAJB8, HYOU1, HSPD1, SOD1
GO:0003954	NADH dehydrogenase activity	5	1.49701	5.57941e-06	36.3815	0.000217597	NDUFA9, NDUFS8, NDUFS3, NDUFS2, NDUFV1
GO:0005524	ATP binding	49	14.6707	1.54094e-05	1.9079	0.000550887	UBE2D3, OPLAH, H1FNT, HK1, RUVBL1, PDK3, GLUL, CCT3, CCT2, HSP90AA1, CSNK2A1, VRK3, PKM, NME7, TCP1, TSSK4, ACSBG2, ATP6V1A, DNAH3, VCP, DNAH1, DNAH2, DNAH7, DNAH8, HSPA4L, AK1, ATP5A1, AK8, HSPD1, HSP90B1, ATP5B, CCT8, CCT7, CCT5, CCT4, HSPA9, DNAH12, DNAH10, DNAH17, HSPA1L, HSPA5, HSPA2, CCT6A, SUCLA2, DNAJA4, CAMK4, DNAJA2, UBA1, HYOU1
GO:0016651	oxidoreductase activity, acting on NAD(P)H	5	1.49701	2.5254e-05	26.4592	0.000833381	NDUFS8, NDUFA5, AIFM1, NDUFS2, NDUFS1
GO:0016491	oxidoreductase activity	14	4.19162	4.25082e-05	4.07472	0.00130257	GSTO2, TXNRD1, ETFDH, AKR1B1, ETFA, SQRDL, SDHA, HSD17B10, SDHB, ALDH4A1, IL4I1, SCCPDH, AIFM1, ALDH2
GO:0051539	4 iron, 4 sulfur cluster binding	7	2.09581	7.46766e-05	9.70172	0.00213575	NDUFS8, ETFDH, NDUFS2, NDUFS1, ACO2, NDUFV1, SDHB
GO:0000062	fatty-acyl-CoA binding	6	1.79641	0.000142502	11.6421	0.00382083	HADHA, ALDH6A1, ACAD9, ETFA, ACADS, ACADSB
GO:0016616	oxidoreductase activity, acting on the CH-OH group of donors, NAD or NADP as acceptor	5	1.49701	0.000167931	17.1207	0.00423778	LDHB, LDHA, MDH1, IDH3B, IDH3A
GO:0034604	pyruvate dehydrogenase (NAD+) activity	4	1.1976	0.000260924	29.1052	0.00570999	PDHA1, DLAT, PDHB, DLD
GO:0003857	3-hydroxyacyl-CoA dehydrogenase activity	4	1.1976	0.000260924	29.1052	0.00570999	HADHB, HADHA, HADH, HSD17B10
GO:0042288	MHC class I protein binding	5	1.49701	0.0002662	15.3185	0.00570999	ATP5B, VCP, TUBB, ATP5A1, TUBB4B
GO:0031625	ubiquitin protein ligase binding	15	4.49102	0.000448616	3.04235	0.00916459	HSPA9, CCT2, PACRG, USP7, VCP, HSPA1L, HSPA5, TUBB, YWHAZ, HSPD1, BAG5, PRKAR1A, PRKAR2A, TCP1, NDUFS2
GO:0044822	poly(A) RNA binding	36	10.7784	0.000476063	1.85613	0.00928322	VCP, RPN1, ATP5A1, CLTC, ATP5C1, ENO1, HSD17B10, HSPD1, IPO5, PPP1CC, CFAP20, CCT4, CCT3, PDIA3, HSPA9, HSP90AA1, MDH2, GOT2, IMMT, EEF2, YWHAZ, CCT6A, CS, HADHB, EEF1A1, ALDH6A1, PKM, TCP1, TFAM, UBA1, SUCLG1, SSBP1, ALDOA, SLC25A11, PPIA, RAN
